# Supplementary material for: Vascularized human cortical organoids (vOrganoids) model cortical development in vivo
Source: PLoS Biol. 2020 May 13;18(5):e3000705. doi: 10.1371/journal.pbio.3000705 (PMC7250475; doi:10.1371/journal.pbio.3000705)
Supplement: S1 Table — The spreadsheets include the sample information of scRNA-seq, DEGs of major cell types of organoids, and GO terms of the DEGs between progenitor cells. DEG, differentially expressed gene; GO, Gene Ontology; scRNA-seq, single-cell RNA sequencing. (XLSX) [file pbio.3000705.s010.xlsx]

## Sheet: Sample information
Sheet 1: Summary of sample information of the organoids
samples	d65-organoid-1	d65-organoid-2	d65-organoid-3	d65-vOrganoid-1	d65-vOrganoid-2	d65-vOrganoid-3	d100-organoid-1	d100-organoid-2	d100-organoid-3	d100-vOrganoid-1	d100-vOrganoid-2	d100-vOrganoid-3
number of cells	1537	4339	5875	2085	4465	8489	4307	4416	4855	4767	5893	6152
mean genes	2615	2636	2868	2768	2807	2796	2745	2757	2751	2829	2750	2696

## Sheet: organoid_major_celltype_DEGs
Sheet 2: Summary of differentially expressed genes of major cell types in organoid dataset Differentially expressed genes of each cell type were identified with Seurat function FindAllMarkers
p_val	avg_logFC	p_val_adj	cluster	gene
0	2.21458	0	Excitatory neuron	NEUROD6
0	1.89193	0	Excitatory neuron	NEUROD2
0	1.4125	0	Excitatory neuron	BHLHE22
0	1.2609	0	Excitatory neuron	CSRP2
0	1.24284	0	Excitatory neuron	SLA
0	1.13172	0	Excitatory neuron	SSTR2
0	1.10948	0	Excitatory neuron	SOX11
0	1.03751	0	Excitatory neuron	GAP43
0	1.00448	0	Excitatory neuron	CNTNAP2
0	1.00341	0	Excitatory neuron	STMN2
0	0.985238	0	Excitatory neuron	LMO3
0	0.9272	0	Excitatory neuron	GRIA2
0	0.893033	0	Excitatory neuron	CAMKV
0	0.891057	0	Excitatory neuron	BASP1
0	0.883539	0	Excitatory neuron	GPM6A
0	0.869174	0	Excitatory neuron	NELL2
0	0.865503	0	Excitatory neuron	HMP19
0	0.828582	0	Excitatory neuron	AUTS2
0	0.773081	0	Excitatory neuron	NSG1
0	0.746894	0	Excitatory neuron	RBFOX2
0	0.746403	0	Excitatory neuron	RAB3A
0	0.737229	0	Excitatory neuron	TSPAN13
0	0.715497	0	Excitatory neuron	RTN1
0	0.711522	0	Excitatory neuron	BCL11A
0	0.710551	0	Excitatory neuron	THRA
0	0.701635	0	Excitatory neuron	MAP1B
0	0.697421	0	Excitatory neuron	NREP
0	0.689543	0	Excitatory neuron	ABRACL
0	0.689028	0	Excitatory neuron	STMN4
0	0.680602	0	Excitatory neuron	CXADR
0	0.67839	0	Excitatory neuron	MEF2C
0	0.67344	0	Excitatory neuron	HN1
0	0.673008	0	Excitatory neuron	MLLT11
0	0.671247	0	Excitatory neuron	LY6H
0	0.667826	0	Excitatory neuron	STMN1
0	0.663919	0	Excitatory neuron	MAPT
0	0.662461	0	Excitatory neuron	BCHE
0	0.658764	0	Excitatory neuron	OLFM1
0	0.658736	0	Excitatory neuron	SEZ6L2
0	0.658729	0	Excitatory neuron	DCX
0	0.657693	0	Excitatory neuron	FOXG1
0	0.657693	0	Excitatory neuron	CLMP
0	0.655897	0	Excitatory neuron	SNAP25
0	0.654075	0	Excitatory neuron	TTC9B
0	0.653504	0	Excitatory neuron	ENC1
0	0.646296	0	Excitatory neuron	OCIAD2
0	0.635957	0	Excitatory neuron	ARPP21
0	0.631308	0	Excitatory neuron	ATAT1
0	0.628451	0	Excitatory neuron	TMSB10
0	0.625068	0	Excitatory neuron	SOX4
0	0.619935	0	Excitatory neuron	ATP6V1G2
0	0.619258	0	Excitatory neuron	TMEM132A
0	0.610335	0	Excitatory neuron	CRMP1
0	0.608519	0	Excitatory neuron	FRMD4B
0	0.604335	0	Excitatory neuron	CAMK2B
0	0.60022	0	Excitatory neuron	SYT4
0	0.590785	0	Excitatory neuron	SNCA
0	0.587299	0	Excitatory neuron	TUBA1A
0	0.583827	0	Excitatory neuron	LINGO1
0	0.583659	0	Excitatory neuron	PCSK1N
0	0.580359	0	Excitatory neuron	CAMK2N1
0	0.571927	0	Excitatory neuron	TBR1
0	0.569837	0	Excitatory neuron	BZW2
0	0.567717	0	Excitatory neuron	EEF1A2
0	0.566105	0	Excitatory neuron	PPP2R2B
0	0.563431	0	Excitatory neuron	CDK5R1
0	0.551044	0	Excitatory neuron	MEIS2
0	0.543574	0	Excitatory neuron	PAFAH1B3
0	0.542321	0	Excitatory neuron	SYP
0	0.538443	0	Excitatory neuron	EFNB2
0	0.532218	0	Excitatory neuron	MARCKSL1
0	0.53066	0	Excitatory neuron	GPR22
0	0.527383	0	Excitatory neuron	CDKN2D
0	0.52561	0	Excitatory neuron	CPE
0	0.523183	0	Excitatory neuron	SYT1
0	0.521265	0	Excitatory neuron	CHD3
0	0.51891	0	Excitatory neuron	CD24
0	0.516308	0	Excitatory neuron	RASL11B
0	0.514471	0	Excitatory neuron	GNG3
0	0.512705	0	Excitatory neuron	BEX1
0	0.507561	0	Excitatory neuron	KHDRBS3
0	0.507483	0	Excitatory neuron	FAM57B
0	0.507045	0	Excitatory neuron	SCG5
0	0.5052	0	Excitatory neuron	RUNX1T1
0	0.502547	0	Excitatory neuron	C9orf16
0	1.67696	0	immature neuron	CRABP1
0	0.820688	0	immature neuron	NEFM
0	0.702398	0	immature neuron	NEFL
0	0.634682	0	immature neuron	SPINT2
0	0.610541	0	immature neuron	GNG3
0	0.578708	0	immature neuron	SCG2
0	0.571994	0	immature neuron	ATP6V0B
0	0.534474	0	immature neuron	VGF
0	0.525276	0	immature neuron	SEZ6L2
0	0.52121	0	immature neuron	TERF2IP
5.83242e-13	0.560943	1.34665e-08	immature neuron	TCF7L2
0	1.31217	0	RG	FTL
0	1.12449	0	RG	HSPA5
0	1.05553	0	RG	NDUFA4L2
0	1.05198	0	RG	CRYAB
0	1.04537	0	RG	GDF15
0	1.0147	0	RG	FTH1
0	1.00775	0	RG	SQSTM1
0	1.00757	0	RG	PTGDS
0	0.987676	0	RG	DDIT3
0	0.917878	0	RG	BNIP3
0	0.886183	0	RG	ANXA2
0	0.854169	0	RG	HSPB1
0	0.842822	0	RG	CDKN1A
0	0.830766	0	RG	SLC2A1
0	0.810251	0	RG	VIM
0	0.801388	0	RG	ALDOA
0	0.783994	0	RG	NUPR1
0	0.771383	0	RG	ATF5
0	0.762328	0	RG	ATF3
0	0.761011	0	RG	MPC1
0	0.758804	0	RG	TRIB3
0	0.747617	0	RG	NEAT1
0	0.731288	0	RG	NQO1
0	0.730473	0	RG	ENO1
0	0.711847	0	RG	HSPA9
0	0.693237	0	RG	DDIT4
0	0.682406	0	RG	TCEA1
0	0.674279	0	RG	CEBPB
0	0.664753	0	RG	SERPINH1
0	0.663567	0	RG	MAP1LC3B
0	0.661489	0	RG	STC2
0	0.654971	0	RG	TXNRD1
0	0.652134	0	RG	MGST1
0	0.649203	0	RG	P4HB
0	0.64182	0	RG	HERPUD1
0	0.640824	0	RG	SLC3A2
0	0.621495	0	RG	RCN1
0	0.618383	0	RG	LDHA
0	0.594941	0	RG	SLC16A3
0	0.594387	0	RG	PGM3
0	0.588385	0	RG	CCPG1
0	0.583394	0	RG	S100A11
0	0.575083	0	RG	TIMP1
0	0.574142	0	RG	PPP1R15A
0	0.568937	0	RG	CTSD
0	0.551849	0	RG	P4HA1
0	0.551284	0	RG	TGIF1
0	0.547413	0	RG	GAPDH
0	0.545215	0	RG	PSAP
0	0.544774	0	RG	SDCBP
0	0.527453	0	RG	SLC1A5
0	0.525342	0	RG	SHMT2
0	0.525254	0	RG	IGFBP2
0	0.520411	0	RG	PGK1
0	0.518546	0	RG	CD63
0	0.515851	0	RG	ARF4
0	0.513067	0	RG	TMBIM6
0	0.512734	0	RG	CHPF
0	0.510433	0	RG	ADM
0	0.509184	0	RG	BLVRB
0	0.506118	0	RG	OSGIN1
3.28526e-143	0.561465	7.58534e-139	RG	HILPDA
0	4.33169	0	choroid	TTR
0	2.56402	0	choroid	PMCH
0	2.54289	0	choroid	TRH
0	2.06809	0	choroid	APOE
0	2.01491	0	choroid	RSPO3
0	1.68533	0	choroid	IGFBP5
0	1.63072	0	choroid	SAT1
0	1.57877	0	choroid	PTGDS
0	1.56398	0	choroid	RSPO2
0	1.34518	0	choroid	SLC2A1
0	1.27853	0	choroid	CLU
0	1.25682	0	choroid	CLDN5
0	1.24909	0	choroid	NEAT1
0	1.24102	0	choroid	IFITM3
0	1.20234	0	choroid	SERPINF1
0	1.2008	0	choroid	MASP1
0	1.12949	0	choroid	CRABP2
0	1.06817	0	choroid	NMU
0	1.0561	0	choroid	WLS
0	1.01119	0	choroid	ITM2B
0	0.986471	0	choroid	FAM107A
0	0.978354	0	choroid	NRN1
0	0.965069	0	choroid	TRPM3
0	0.964742	0	choroid	SPARC
0	0.941175	0	choroid	FAM89A
0	0.924427	0	choroid	MEST
0	0.923221	0	choroid	PCP4
0	0.91604	0	choroid	ZNF503
0	0.900379	0	choroid	IGFBP7
0	0.871427	0	choroid	NQO1
0	0.861217	0	choroid	NPC2
0	0.851208	0	choroid	STC2
0	0.847632	0	choroid	HTRA1
0	0.830938	0	choroid	PLS3
0	0.820697	0	choroid	SPATS2L
0	0.805206	0	choroid	PLTP
0	0.802489	0	choroid	CD63
0	0.774595	0	choroid	CTSD
0	0.771553	0	choroid	LGALS3
0	0.762102	0	choroid	CRYAB
0	0.759061	0	choroid	NTRK2
0	0.751304	0	choroid	SPP1
0	0.750104	0	choroid	SERPINH1
0	0.748506	0	choroid	TPBG
0	0.741732	0	choroid	GPNMB
0	0.73634	0	choroid	ADM
0	0.711289	0	choroid	LUM
0	0.697137	0	choroid	EMX2
0	0.694069	0	choroid	HLA-A
0	0.692059	0	choroid	GSN
0	0.67959	0	choroid	HES1
0	0.678667	0	choroid	CHCHD10
0	0.677698	0	choroid	IFITM2
0	0.668472	0	choroid	EDNRB
0	0.657781	0	choroid	CYSTM1
0	0.657624	0	choroid	SDC2
0	0.649065	0	choroid	SULF2
0	0.631591	0	choroid	RHBDD2
0	0.6295	0	choroid	PRSS23
0	0.606346	0	choroid	DMRT3
0	0.600582	0	choroid	EPHX1
0	0.582063	0	choroid	HSPB1
0	0.575396	0	choroid	P4HA1
0	0.568411	0	choroid	PSAP
0	0.564312	0	choroid	SULF1
0	0.558676	0	choroid	TIMP1
0	0.554741	0	choroid	GLB1
0	0.550299	0	choroid	BSG
0	0.550054	0	choroid	CTSL
0	0.549958	0	choroid	OTX2
0	0.547336	0	choroid	DCN
0	0.545118	0	choroid	ADD3
0	0.540413	0	choroid	BHLHE41
0	0.537322	0	choroid	ANGPTL4
0	0.531673	0	choroid	GRN
0	0.529838	0	choroid	ALDOA
0	0.529155	0	choroid	CALU
0	0.523239	0	choroid	LGALS3BP
0	0.521224	0	choroid	KLHDC8B
0	0.520692	0	choroid	SLC15A4
0	0.51601	0	choroid	PKM
0	0.51477	0	choroid	NDNF
0	0.514528	0	choroid	TSHZ2
0	0.501016	0	choroid	SERINC5
0	0.500623	0	choroid	S100A10
1.62863e-289	0.877476	3.76034e-285	choroid	ASAH1
1.22178e-277	0.650694	2.82097e-273	choroid	MGST1
1.88682e-262	0.563419	4.35647e-258	choroid	CHPF
1.91904e-258	0.58164	4.43088e-254	choroid	OLFM3
2.54703e-254	0.55309	5.88085e-250	choroid	ZFP36L1
1.34947e-241	0.673388	3.11579e-237	choroid	SQSTM1
4.37579e-232	0.504475	1.01033e-227	choroid	MRPS6
2.99139e-213	0.745969	6.90681e-209	choroid	DDIT3
1.01147e-211	0.512175	2.33538e-207	choroid	OSGIN1
2.15669e-193	0.547371	4.97959e-189	choroid	POR
1.47064e-191	0.602437	3.39556e-187	choroid	HSPA5
1.82835e-190	0.508665	4.22147e-186	choroid	PSAT1
2.57354e-142	0.692279	5.94204e-138	choroid	TTYH1
6.89085e-142	0.576161	1.59103e-137	choroid	LPL
3.31829e-117	0.812324	7.66159e-113	choroid	DLK1
2.61904e-113	0.556084	6.04709e-109	choroid	MT3
1.10462e-103	0.519302	2.55047e-99	choroid	CITED2
3.51089e-96	0.503239	8.1063e-92	choroid	TRIB3
1.10022e-87	0.676176	2.5403e-83	choroid	NDUFA4L2
4.30752e-71	0.545376	9.94564e-67	choroid	NR2F1-AS1
9.85026e-50	0.578595	2.27433e-45	choroid	HILPDA
0	2.05364	0	cell cycle	PTTG1
0	2.02671	0	cell cycle	UBE2C
0	1.83856	0	cell cycle	CENPF
0	1.80014	0	cell cycle	HMGB2
0	1.76395	0	cell cycle	NUSAP1
0	1.70182	0	cell cycle	TOP2A
0	1.65217	0	cell cycle	BIRC5
0	1.54978	0	cell cycle	CDK1
0	1.53271	0	cell cycle	CDC20
0	1.47046	0	cell cycle	KIAA0101
0	1.45753	0	cell cycle	TUBA1B
0	1.43309	0	cell cycle	H2AFX
0	1.41996	0	cell cycle	PBK
0	1.41232	0	cell cycle	CCNB1
0	1.38927	0	cell cycle	CCNB2
0	1.37221	0	cell cycle	CKS2
0	1.35651	0	cell cycle	TUBB4B
0	1.35635	0	cell cycle	SMC4
0	1.32991	0	cell cycle	CKS1B
0	1.29091	0	cell cycle	TPX2
0	1.24755	0	cell cycle	MKI67
0	1.23914	0	cell cycle	KPNA2
0	1.23043	0	cell cycle	ARL6IP1
0	1.22626	0	cell cycle	H2AFZ
0	1.20628	0	cell cycle	TYMS
0	1.18425	0	cell cycle	HMGN2
0	1.16838	0	cell cycle	PLK1
0	1.15209	0	cell cycle	MAD2L1
0	1.15134	0	cell cycle	FAM64A
0	1.13163	0	cell cycle	CCNA2
0	1.0849	0	cell cycle	NUF2
0	1.07391	0	cell cycle	HMGB1
0	1.05976	0	cell cycle	PRC1
0	1.05679	0	cell cycle	CDKN3
0	1.03893	0	cell cycle	AURKB
0	0.994542	0	cell cycle	RRM2
0	0.986725	0	cell cycle	UBE2S
0	0.983758	0	cell cycle	UBE2T
0	0.95237	0	cell cycle	H2AFV
0	0.944652	0	cell cycle	HMGB3
0	0.941963	0	cell cycle	CKAP2
0	0.926247	0	cell cycle	SPC25
0	0.925857	0	cell cycle	SMC2
0	0.910049	0	cell cycle	ZWINT
0	0.907853	0	cell cycle	PCNA
0	0.867628	0	cell cycle	DEK
0	0.866298	0	cell cycle	CDCA3
0	0.851363	0	cell cycle	VIM
0	0.850436	0	cell cycle	GTSE1
0	0.848032	0	cell cycle	KIF22
0	0.838917	0	cell cycle	SGOL2
0	0.822875	0	cell cycle	CENPH
0	0.819611	0	cell cycle	DBI
0	0.817079	0	cell cycle	CKB
0	0.814076	0	cell cycle	TUBB6
0	0.797368	0	cell cycle	MXD3
0	0.788797	0	cell cycle	TACC3
0	0.788001	0	cell cycle	KIF2C
0	0.777118	0	cell cycle	ANP32E
0	0.771748	0	cell cycle	CENPE
0	0.770276	0	cell cycle	MCM7
0	0.767082	0	cell cycle	PSRC1
0	0.761209	0	cell cycle	LMNB1
0	0.745095	0	cell cycle	CENPA
0	0.741173	0	cell cycle	DHFR
0	0.738764	0	cell cycle	ASPM
0	0.735635	0	cell cycle	MT2A
0	0.734085	0	cell cycle	NUCKS1
0	0.727701	0	cell cycle	RAD21
0	0.720614	0	cell cycle	PHGDH
0	0.718812	0	cell cycle	SGOL1
0	0.715211	0	cell cycle	RAD51AP1
0	0.70993	0	cell cycle	CENPK
0	0.69985	0	cell cycle	DLGAP5
0	0.698849	0	cell cycle	AURKA
0	0.698699	0	cell cycle	KIFC1
0	0.696351	0	cell cycle	GMNN
0	0.690258	0	cell cycle	CENPW
0	0.687947	0	cell cycle	CENPU
0	0.683813	0	cell cycle	DTYMK
0	0.682892	0	cell cycle	RNASEH2A
0	0.679707	0	cell cycle	NEK2
0	0.676893	0	cell cycle	CDCA8
0	0.676767	0	cell cycle	B2M
0	0.676413	0	cell cycle	CENPN
0	0.674953	0	cell cycle	HNRNPA2B1
0	0.665969	0	cell cycle	NDC80
0	0.663399	0	cell cycle	CENPM
0	0.660528	0	cell cycle	KNSTRN
0	0.655617	0	cell cycle	KIF20B
0	0.652851	0	cell cycle	CCDC34
0	0.651398	0	cell cycle	MZT1
0	0.64953	0	cell cycle	GINS2
0	0.645217	0	cell cycle	RAN
0	0.645175	0	cell cycle	CDC25B
0	0.642612	0	cell cycle	GNG5
0	0.640924	0	cell cycle	ORC6
0	0.635468	0	cell cycle	CKAP2L
0	0.621693	0	cell cycle	RACGAP1
0	0.619321	0	cell cycle	FBXO5
0	0.608399	0	cell cycle	NASP
0	0.607296	0	cell cycle	CDKN2C
0	0.60338	0	cell cycle	CDCA5
0	0.593957	0	cell cycle	LSM5
0	0.591287	0	cell cycle	MIS18BP1
0	0.590363	0	cell cycle	CDT1
0	0.586509	0	cell cycle	FBLN1
0	0.585946	0	cell cycle	MND1
0	0.579804	0	cell cycle	RANBP1
0	0.577724	0	cell cycle	RPA3
0	0.570203	0	cell cycle	SOX2
0	0.566763	0	cell cycle	DCXR
0	0.562462	0	cell cycle	RRM1
0	0.55994	0	cell cycle	CLIC1
0	0.558001	0	cell cycle	CCNA1
0	0.556932	0	cell cycle	SNRPB
0	0.556925	0	cell cycle	HES1
0	0.555212	0	cell cycle	TROAP
0	0.554537	0	cell cycle	TMPO
0	0.552102	0	cell cycle	MELK
0	0.549731	0	cell cycle	ANP32B
0	0.548997	0	cell cycle	SPC24
0	0.547311	0	cell cycle	SAE1
0	0.543127	0	cell cycle	KIF23
0	0.542919	0	cell cycle	BUB3
0	0.542747	0	cell cycle	CD99
0	0.540325	0	cell cycle	NUDT1
0	0.540325	0	cell cycle	TK1
0	0.53937	0	cell cycle	LSM4
0	0.537929	0	cell cycle	DNAJC9
0	0.532382	0	cell cycle	HJURP
0	0.531729	0	cell cycle	MCM3
0	0.531433	0	cell cycle	DBF4
0	0.531314	0	cell cycle	CDCA4
0	0.51737	0	cell cycle	HMGN3
0	0.517245	0	cell cycle	TMSB15A
0	0.51579	0	cell cycle	ZFP36L1
0	0.514928	0	cell cycle	MDK
0	0.513868	0	cell cycle	GGH
0	0.51338	0	cell cycle	WDR34
0	0.511291	0	cell cycle	TMEM106C
0	0.509055	0	cell cycle	USP1
0	0.505954	0	cell cycle	RBBP7
0	0.505527	0	cell cycle	SRSF3
0	0.504417	0	cell cycle	C19orf48
0	0.503235	0	cell cycle	RBMX
0	0.502198	0	cell cycle	SFRP2
4.75398e-293	0.663532	1.09765e-288	cell cycle	DUT
2.56476e-291	1.67595	5.92177e-287	cell cycle	HIST1H4C
3.13717e-246	0.646336	7.2434e-242	cell cycle	TUBA1C
4.32697e-193	0.694753	9.99053e-189	cell cycle	LGALS1
0	1.16583	0	oRG	FAM107A
0	1.14838	0	oRG	DLK1
0	1.09068	0	oRG	TTYH1
0	1.04265	0	oRG	FGFBP3
0	1.02917	0	oRG	PTN
0	0.955852	0	oRG	HES1
0	0.926203	0	oRG	VIM
0	0.861263	0	oRG	ZFP36L1
0	0.841167	0	oRG	FABP7
0	0.828463	0	oRG	PEA15
0	0.820499	0	oRG	ID4
0	0.776149	0	oRG	HMGCS1
0	0.775498	0	oRG	SFRP1
0	0.766455	0	oRG	C1orf61
0	0.761846	0	oRG	MT3
0	0.709361	0	oRG	ZFP36L2
0	0.695738	0	oRG	SOX2
0	0.685194	0	oRG	PON2
0	0.680326	0	oRG	LINC01551
0	0.600801	0	oRG	IFI44L
0	0.581093	0	oRG	SLC1A3
0	0.578273	0	oRG	PLPP3
0	0.561389	0	oRG	GPC1
0	0.559184	0	oRG	MASP1
0	0.547503	0	oRG	HES4
0	0.546564	0	oRG	GPM6B
0	0.545274	0	oRG	CLU
0	0.536974	0	oRG	MSMO1
0	0.533204	0	oRG	CA12
0	0.522869	0	oRG	EFNB1
0	0.522708	0	oRG	OLFM3
0	0.518249	0	oRG	LHX2
0	0.513904	0	oRG	GPC4
0	0.507338	0	oRG	PHGDH
5.6387e-286	0.600582	1.30192e-281	oRG	ID1
7.58998e-154	0.582076	1.75245e-149	oRG	ID3
0	2.17147	0	Microglia	CRYAB
0	1.67967	0	Microglia	HSPA5
0	1.4454	0	Microglia	P4HB
0	1.40929	0	Microglia	FTL
0	1.21879	0	Microglia	GDF15
0	1.13959	0	Microglia	ARF4
0	1.02306	0	Microglia	SERPINH1
0	1.01106	0	Microglia	DDIT3
0	0.995276	0	Microglia	MPC1
0	0.982368	0	Microglia	CD63
0	0.981962	0	Microglia	TPT1
0	0.954152	0	Microglia	KDELR2
0	0.922397	0	Microglia	SERP1
0	0.902951	0	Microglia	YIF1A
0	0.870186	0	Microglia	NEU1
0	0.868768	0	Microglia	CALU
0	0.845934	0	Microglia	TRMT112
0	0.827378	0	Microglia	CIB1
0	0.771328	0	Microglia	TIMP1
0	0.769166	0	Microglia	AIF1
0	0.764764	0	Microglia	MFSD2A
0	0.744378	0	Microglia	CREB3
0	0.739066	0	Microglia	SRP54
0	0.725937	0	Microglia	ARL1
0	0.718332	0	Microglia	SSSCA1
0	0.701271	0	Microglia	EIF1
0	0.676596	0	Microglia	DNAJC1
0	0.654241	0	Microglia	YIPF2
0	0.649374	0	Microglia	SRPRA
0	0.6247	0	Microglia	PLPP5
0	0.615646	0	Microglia	DNAJC3
0	0.60261	0	Microglia	JMJD6
0	0.573757	0	Microglia	NOV
0	0.564229	0	Microglia	GFPT1
0	0.563205	0	Microglia	PGM3
0	0.560619	0	Microglia	TUBA4A
0	0.527267	0	Microglia	MICA
0	0.508025	0	Microglia	C11orf24
4.80165e-307	0.572412	1.10865e-302	Microglia	NPRL2
8.71518e-303	0.773471	2.01225e-298	Microglia	HLA-B
2.40572e-302	0.575409	5.55456e-298	Microglia	SRPRB
3.88024e-301	0.951662	8.95909e-297	Microglia	MAP1LC3B
1.11105e-296	0.67212	2.5653e-292	Microglia	CCPG1
3.7136e-295	0.804887	8.57434e-291	Microglia	HSPA9
2.61064e-293	0.752607	6.0277e-289	Microglia	HM13
3.59058e-288	0.705819	8.2903e-284	Microglia	SYAP1
1.08005e-286	0.732586	2.49373e-282	Microglia	SELM
2.1631e-286	0.521508	4.99439e-282	Microglia	GOLT1B
3.7297e-286	0.570077	8.61151e-282	Microglia	ZFPL1
2.58739e-283	0.683803	5.97403e-279	Microglia	DCAF13
1.4598e-279	0.50102	3.37054e-275	Microglia	NANS
3.78769e-279	0.657515	8.74539e-275	Microglia	SEC13
1.75486e-277	0.624342	4.0518e-273	Microglia	COPB2
3.27206e-275	0.656084	7.55485e-271	Microglia	ARF1
2.64101e-272	0.635961	6.09784e-268	Microglia	PSMD8
2.44873e-271	0.67462	5.65388e-267	Microglia	BLVRB
2.65665e-271	0.670907	6.13393e-267	Microglia	LAPTM4A
1.60044e-270	0.661703	3.69527e-266	Microglia	SSR4
7.0519e-269	0.516168	1.62821e-264	Microglia	GNL2
8.62487e-266	0.652939	1.9914e-261	Microglia	RER1
3.80928e-265	0.625548	8.79525e-261	Microglia	ANXA5
6.25324e-265	0.621984	1.44381e-260	Microglia	PIM3
3.99688e-264	0.604507	9.2284e-260	Microglia	ARPC3
6.74785e-261	0.666599	1.55801e-256	Microglia	EIF3M
3.17681e-260	0.658985	7.33494e-256	Microglia	VIMP
3.15218e-258	0.715694	7.27808e-254	Microglia	EEF1D
1.73237e-257	0.723486	3.99986e-253	Microglia	IMPDH2
3.91155e-257	0.6429	9.03139e-253	Microglia	DAD1
1.70123e-251	0.598382	3.92797e-247	Microglia	GORASP2
2.88041e-250	0.560518	6.65057e-246	Microglia	VDAC2
2.81068e-243	0.577816	6.48958e-239	Microglia	SEC61A1
7.07187e-242	0.786124	1.63282e-237	Microglia	CYCS
7.55949e-241	0.598067	1.74541e-236	Microglia	SERF2
2.47153e-239	0.588663	5.70652e-235	Microglia	ERO1A
7.44402e-239	0.607476	1.71875e-234	Microglia	FKBP10
8.63482e-236	0.509549	1.99369e-231	Microglia	SURF4
4.77617e-235	0.637205	1.10277e-230	Microglia	TCP1
6.95285e-235	0.602286	1.60534e-230	Microglia	PSMC4
7.50317e-231	0.597542	1.73241e-226	Microglia	TMBIM6
3.12914e-230	0.562572	7.22488e-226	Microglia	NKAP
4.85039e-230	0.626128	1.11991e-225	Microglia	AURKAIP1
8.86918e-229	0.583978	2.0478e-224	Microglia	ST13
5.70336e-228	0.512381	1.31685e-223	Microglia	SND1
2.09056e-226	0.549133	4.82688e-222	Microglia	C14orf166
2.20244e-226	0.63268	5.08521e-222	Microglia	MRPL55
5.57632e-225	0.611901	1.28752e-220	Microglia	NDUFV3
1.14777e-224	0.56705	2.65009e-220	Microglia	EPRS
8.51765e-224	0.593868	1.96664e-219	Microglia	PSMA5
3.18861e-223	0.529909	7.36218e-219	Microglia	TM9SF2
3.19454e-223	0.68309	7.37588e-219	Microglia	RCN1
3.10297e-222	0.57438	7.16444e-218	Microglia	TMEM208
2.727e-221	1.04746	6.29636e-217	Microglia	HSPB1
1.27537e-217	0.666337	2.94471e-213	Microglia	KRT10
4.89197e-217	0.536101	1.12951e-212	Microglia	RPS5
4.41617e-214	0.58655	1.01965e-209	Microglia	MYDGF
3.19755e-211	0.549541	7.38282e-207	Microglia	COX14
3.44234e-211	0.540902	7.94803e-207	Microglia	SNU13
4.19003e-211	0.557546	9.67437e-207	Microglia	TMED3
1.16202e-210	0.609315	2.68299e-206	Microglia	NARS
5.57804e-208	0.515235	1.28791e-203	Microglia	RPS16
9.8839e-208	0.58009	2.28209e-203	Microglia	NOL7
2.26913e-206	0.957516	5.2392e-202	Microglia	HSP90B1
1.39884e-205	0.577559	3.22978e-201	Microglia	PRELID1
1.66288e-205	0.58593	3.83941e-201	Microglia	DDX18
4.09447e-205	0.503262	9.45372e-201	Microglia	SRA1
7.97043e-203	0.529927	1.84029e-198	Microglia	GHITM
1.17595e-202	0.669127	2.71514e-198	Microglia	SNHG8
3.78979e-201	0.635696	8.75025e-197	Microglia	PPP1R15A
2.53873e-200	0.748444	5.86167e-196	Microglia	ALDOA
2.32473e-198	0.523242	5.36758e-194	Microglia	TMED2
2.77437e-195	0.530235	6.40574e-191	Microglia	CHCHD10
1.15795e-194	0.707183	2.67358e-190	Microglia	HERPUD1
4.97636e-194	0.606769	1.14899e-189	Microglia	CTSD
4.13279e-193	0.577993	9.5422e-189	Microglia	ALKBH5
9.79071e-193	0.61408	2.26058e-188	Microglia	HSPD1
3.06811e-192	0.644559	7.08396e-188	Microglia	SQSTM1
6.60113e-192	0.627503	1.52413e-187	Microglia	NPC2
1.35438e-191	0.507962	3.12714e-187	Microglia	GPX4
7.62198e-191	0.508879	1.75984e-186	Microglia	NPM1
1.14759e-190	0.505478	2.64967e-186	Microglia	SSR3
5.88709e-190	0.640073	1.35927e-185	Microglia	NEAT1
1.13621e-189	0.541981	2.62339e-185	Microglia	TMCO1
2.69466e-189	0.531419	6.2217e-185	Microglia	POLR2C
1.0631e-186	0.512776	2.4546e-182	Microglia	UQCRQ
3.03357e-186	0.518967	7.00421e-182	Microglia	XBP1
4.7956e-185	0.551334	1.10726e-180	Microglia	SELK
1.53832e-184	0.605917	3.55182e-180	Microglia	CDKN1A
5.27554e-184	0.515854	1.21807e-179	Microglia	CHPF
3.59411e-179	0.517247	8.29844e-175	Microglia	RNH1
3.14085e-177	0.556334	7.25191e-173	Microglia	CUTA
1.3134e-176	0.520484	3.03252e-172	Microglia	MORF4L2
1.96182e-174	0.651629	4.52964e-170	Microglia	SLC2A1
2.26585e-174	0.571634	5.23161e-170	Microglia	FTH1
2.27087e-174	0.5401	5.24321e-170	Microglia	EBNA1BP2
2.23316e-158	0.556561	5.15613e-154	Microglia	MDH1
1.13138e-153	0.577545	2.61225e-149	Microglia	HSPH1
1.80613e-152	0.564709	4.17017e-148	Microglia	GARS
1.65801e-119	0.538528	3.82818e-115	Microglia	ATF4
1.47059e-106	0.617684	3.39545e-102	Microglia	SCD
1.80949e-99	0.625874	4.17792e-95	Microglia	PTGDS
0	1.31026	0	IPC	EOMES
0	1.27102	0	IPC	NHLH1
0	1.1992	0	IPC	HES6
0	1.10232	0	IPC	TAC3
0	0.924661	0	IPC	PPP1R17
0	0.915956	0	IPC	UBE2C
0	0.847357	0	IPC	NFIA
0	0.829421	0	IPC	RGS16
0	0.813202	0	IPC	TUBA1B
0	0.787941	0	IPC	CENPF
0	0.783403	0	IPC	TOP2A
0	0.764432	0	IPC	PTTG1
0	0.748301	0	IPC	NUSAP1
0	0.743851	0	IPC	PHLDA1
0	0.71289	0	IPC	HMGN2
0	0.6809	0	IPC	KIAA0101
0	0.676927	0	IPC	SMC4
0	0.673532	0	IPC	NEUROG2
0	0.666379	0	IPC	EMX1
0	0.663015	0	IPC	NEUROG1
0	0.638563	0	IPC	NEUROD1
0	0.629898	0	IPC	PRDX1
0	0.628064	0	IPC	GADD45G
0	0.628055	0	IPC	ELAVL2
0	0.619678	0	IPC	MCM7
0	0.616356	0	IPC	HMGB1
0	0.605515	0	IPC	CDK1
0	0.599092	0	IPC	TMSB4X
0	0.594965	0	IPC	HMGB3
0	0.58785	0	IPC	MKI67
0	0.575174	0	IPC	NNAT
0	0.570477	0	IPC	RRM2
0	0.555287	0	IPC	BIRC5
0	0.524052	0	IPC	NASP
0	0.523394	0	IPC	MFAP4
0	0.501992	0	IPC	IGDCC3
9.63552e-250	0.550803	2.22475e-245	IPC	H2AFZ
1.6521e-249	0.516206	3.81452e-245	IPC	H2AFX
1.18302e-245	0.566923	2.73148e-241	IPC	UBE2T
1.01162e-239	0.602473	2.33572e-235	IPC	UBE2S
8.58498e-238	0.643828	1.98219e-233	IPC	TYMS
9.98e-209	0.584679	2.30428e-204	IPC	CKS1B
3.06887e-144	0.545571	7.08572e-140	IPC	PCNA
1.84227e-142	0.753024	4.25362e-138	IPC	HMGB2
1.49714e-63	1.22337	3.45674e-59	IPC	HIST1H4C
0	2.26181	0	Astrocytes	CST3
0	1.82694	0	Astrocytes	PTN
0	1.75108	0	Astrocytes	GPM6B
0	1.71046	0	Astrocytes	HOPX
0	1.68726	0	Astrocytes	MT3
0	1.68644	0	Astrocytes	NTRK2
0	1.6702	0	Astrocytes	BCAN
0	1.62461	0	Astrocytes	PMP2
0	1.62165	0	Astrocytes	CRH
0	1.52236	0	Astrocytes	MT2A
0	1.4907	0	Astrocytes	TTYH1
0	1.46222	0	Astrocytes	CLU
0	1.32933	0	Astrocytes	DBI
0	1.32358	0	Astrocytes	FABP7
0	1.2362	0	Astrocytes	SLC1A3
0	1.22473	0	Astrocytes	PTPRZ1
0	1.2242	0	Astrocytes	FAM107A
0	1.21235	0	Astrocytes	FABP5
0	1.17276	0	Astrocytes	B2M
0	1.16731	0	Astrocytes	ID3
0	1.14845	0	Astrocytes	APOE
0	1.14142	0	Astrocytes	PEA15
0	1.12866	0	Astrocytes	SPARCL1
0	1.12214	0	Astrocytes	SFRP2
0	1.12199	0	Astrocytes	PLPP3
0	1.1144	0	Astrocytes	PON2
0	1.10206	0	Astrocytes	CNN3
0	1.07145	0	Astrocytes	C1orf61
0	0.98687	0	Astrocytes	VIM
0	0.979002	0	Astrocytes	CDO1
0	0.965796	0	Astrocytes	ID2
0	0.958666	0	Astrocytes	FAM181B
0	0.950932	0	Astrocytes	PHYHIPL
0	0.946403	0	Astrocytes	SCRG1
0	0.935889	0	Astrocytes	NDRG2
0	0.934	0	Astrocytes	PLP1
0	0.909835	0	Astrocytes	TIMP3
0	0.898597	0	Astrocytes	SFRP1
0	0.894695	0	Astrocytes	SPARC
0	0.878962	0	Astrocytes	QKI
0	0.874381	0	Astrocytes	LGALS1
0	0.869164	0	Astrocytes	MFGE8
0	0.867913	0	Astrocytes	HEPN1
0	0.847386	0	Astrocytes	EEPD1
0	0.846967	0	Astrocytes	F3
0	0.842942	0	Astrocytes	LRRC3B
0	0.839259	0	Astrocytes	LYPD1
0	0.828439	0	Astrocytes	SOX2
0	0.821576	0	Astrocytes	ID1
0	0.812709	0	Astrocytes	CD99
0	0.81006	0	Astrocytes	ID4
0	0.783337	0	Astrocytes	EZR
0	0.779292	0	Astrocytes	RGMA
0	0.778655	0	Astrocytes	RAB31
0	0.777599	0	Astrocytes	CLDN10
0	0.764091	0	Astrocytes	HES1
0	0.760654	0	Astrocytes	S100B
0	0.759584	0	Astrocytes	SLC25A26
0	0.754892	0	Astrocytes	ITM2C
0	0.747115	0	Astrocytes	PTGDS
0	0.737022	0	Astrocytes	CA12
0	0.731884	0	Astrocytes	ATP1B2
0	0.723392	0	Astrocytes	SDCBP
0	0.721789	0	Astrocytes	SRI
0	0.711049	0	Astrocytes	HLA-A
0	0.707268	0	Astrocytes	ADGRG1
0	0.706791	0	Astrocytes	HMGCS1
0	0.695367	0	Astrocytes	EDNRB
0	0.680218	0	Astrocytes	AGT
0	0.675797	0	Astrocytes	METRN
0	0.671553	0	Astrocytes	PSAT1
0	0.667811	0	Astrocytes	FAM213A
0	0.66616	0	Astrocytes	RAB9A
0	0.66135	0	Astrocytes	RAMP1
0	0.658818	0	Astrocytes	CXCL14
0	0.658437	0	Astrocytes	AQP4
0	0.652501	0	Astrocytes	ALDH9A1
0	0.648921	0	Astrocytes	SOX9
0	0.648594	0	Astrocytes	NQO1
0	0.64552	0	Astrocytes	MT1E
0	0.642487	0	Astrocytes	LAMP1
0	0.64216	0	Astrocytes	CROT
0	0.640419	0	Astrocytes	PLTP
0	0.638069	0	Astrocytes	MYO10
0	0.637349	0	Astrocytes	GLUL
0	0.636956	0	Astrocytes	HTRA1
0	0.634816	0	Astrocytes	TNC
0	0.632926	0	Astrocytes	PAQR6
0	0.632346	0	Astrocytes	HLA-C
0	0.627557	0	Astrocytes	LRIG1
0	0.622753	0	Astrocytes	LIX1
0	0.619617	0	Astrocytes	C8orf4
0	0.618353	0	Astrocytes	RHOC
0	0.617599	0	Astrocytes	SNX3
0	0.612613	0	Astrocytes	MLC1
0	0.612267	0	Astrocytes	GATM
0	0.609131	0	Astrocytes	VCAM1
0	0.607597	0	Astrocytes	PRCP
0	0.605315	0	Astrocytes	DDAH1
0	0.605058	0	Astrocytes	SH3BGRL
0	0.59803	0	Astrocytes	TSC22D4
0	0.59699	0	Astrocytes	GJA1
0	0.596491	0	Astrocytes	PIR
0	0.596287	0	Astrocytes	ZFP36L2
0	0.59327	0	Astrocytes	ANXA6
0	0.592965	0	Astrocytes	DOK5
0	0.584473	0	Astrocytes	CSPG5
0	0.579069	0	Astrocytes	PMP22
0	0.574495	0	Astrocytes	MT1X
0	0.574047	0	Astrocytes	OAT
0	0.569354	0	Astrocytes	ABHD3
0	0.5683	0	Astrocytes	MDFI
0	0.568296	0	Astrocytes	NKAIN4
0	0.566088	0	Astrocytes	PLA2G16
0	0.563881	0	Astrocytes	DKK3
0	0.562656	0	Astrocytes	PDLIM3
0	0.562454	0	Astrocytes	FERMT2
0	0.561325	0	Astrocytes	PDPN
0	0.549697	0	Astrocytes	ANXA5
0	0.546436	0	Astrocytes	SEPP1
0	0.541239	0	Astrocytes	SLC4A4
0	0.540634	0	Astrocytes	IQGAP2
0	0.529318	0	Astrocytes	MOXD1
0	0.52347	0	Astrocytes	2007-09-01
0	0.523287	0	Astrocytes	HEPACAM
0	0.521195	0	Astrocytes	HS6ST2
0	0.520409	0	Astrocytes	ILK
0	0.518128	0	Astrocytes	CD9
0	0.513077	0	Astrocytes	ADGRV1
0	0.51196	0	Astrocytes	PFN2
0	0.506189	0	Astrocytes	CHMP4B
0	0.504313	0	Astrocytes	TSPAN5
0	0.503749	0	Astrocytes	GPR137B
0	0.50029	0	Astrocytes	NDFIP1
1.55166e-295	0.568947	3.58263e-291	Astrocytes	MSMO1
1.25099e-276	0.575074	2.88841e-272	Astrocytes	CARHSP1
8.34217e-189	0.809758	1.92612e-184	Astrocytes	FOS
0	2.56049	0	Interneuron	DLX6-AS1
0	2.0289	0	Interneuron	SCGN
0	1.7816	0	Interneuron	DLX5
0	1.77884	0	Interneuron	CALB2
0	1.69325	0	Interneuron	DLX2
0	1.67792	0	Interneuron	GAD2
0	1.63578	0	Interneuron	PLS3
0	1.42458	0	Interneuron	DLX1
0	1.41212	0	Interneuron	DCX
0	1.38626	0	Interneuron	CXCR4
0	1.25463	0	Interneuron	TCF4
0	1.13825	0	Interneuron	NFIB
0	1.09904	0	Interneuron	SOX4
0	1.07738	0	Interneuron	CCDC88A
0	1.00562	0	Interneuron	STMN2
0	0.968448	0	Interneuron	TMEM123
0	0.938744	0	Interneuron	AP1S2
0	0.898864	0	Interneuron	SLC32A1
0	0.896706	0	Interneuron	NRIP3
0	0.874647	0	Interneuron	GAD1
0	0.869127	0	Interneuron	NNAT
0	0.855127	0	Interneuron	RND3
0	0.853513	0	Interneuron	ERBB4
0	0.824733	0	Interneuron	ST8SIA5
0	0.805214	0	Interneuron	SP8
0	0.802269	0	Interneuron	CD24
0	0.796811	0	Interneuron	FAM65B
0	0.786034	0	Interneuron	ELAVL4
0	0.772251	0	Interneuron	SPOCK1
0	0.766864	0	Interneuron	PDZRN3
0	0.749538	0	Interneuron	ARL4C
0	0.736143	0	Interneuron	PAK3
0	0.724447	0	Interneuron	KLHL35
0	0.71609	0	Interneuron	FXYD6
0	0.713743	0	Interneuron	ARX
0	0.71019	0	Interneuron	CHD7
0	0.709189	0	Interneuron	MLLT11
0	0.687074	0	Interneuron	RTN1
0	0.677379	0	Interneuron	RBP1
0	0.675724	0	Interneuron	PFN2
0	0.665835	0	Interneuron	CRMP1
0	0.664985	0	Interneuron	TUBB2A
0	0.657539	0	Interneuron	TUBB2B
0	0.651402	0	Interneuron	GDAP1L1
0	0.635778	0	Interneuron	CCNI
0	0.634579	0	Interneuron	SLAIN1
0	0.623037	0	Interneuron	TMEM161B-AS1
0	0.617246	0	Interneuron	HMP19
0	0.612796	0	Interneuron	SCG3
0	0.612143	0	Interneuron	CELF4
0	0.586364	0	Interneuron	STMN1
0	0.583564	0	Interneuron	NSG1
0	0.582279	0	Interneuron	ANKS1B
0	0.581978	0	Interneuron	ZNF428
0	0.575318	0	Interneuron	FAM110B
0	0.570515	0	Interneuron	TMSB10
0	0.562651	0	Interneuron	DYNC1I1
0	0.561228	0	Interneuron	TUBA1A
0	0.559992	0	Interneuron	PRKCA
0	0.547573	0	Interneuron	NRXN1
0	0.540454	0	Interneuron	MYCBP2
0	0.534337	0	Interneuron	DPYSL3
0	0.530574	0	Interneuron	PRKX
0	0.530555	0	Interneuron	TUBB
0	0.529919	0	Interneuron	PDE4DIP
0	0.520654	0	Interneuron	AKAP9
0	0.51838	0	Interneuron	TAGLN3
0	0.516477	0	Interneuron	CDH2
0	0.515333	0	Interneuron	MTSS1
0	0.513313	0	Interneuron	KLF7
0	0.510741	0	Interneuron	TUBB3
0	0.507292	0	Interneuron	PAFAH1B3
0	0.504379	0	Interneuron	POU3F4
0	0.503124	0	Interneuron	LRRN3
9.39284e-260	0.500828	2.16871e-255	Interneuron	CCDC109B
0	2.38136	0	OPC	OLIG1
0	2.0196	0	OPC	DBI
0	1.89376	0	OPC	BCAN
0	1.5318	0	OPC	OLIG2
0	1.53117	0	OPC	HES6
0	1.50334	0	OPC	PMP2
0	1.49664	0	OPC	CST3
0	1.35072	0	OPC	SMOC1
0	1.28247	0	OPC	EGFR
0	1.27384	0	OPC	ASCL1
0	1.26024	0	OPC	SRI
0	1.25925	0	OPC	ETV1
0	1.23757	0	OPC	GPM6B
0	1.21497	0	OPC	FABP5
0	1.17729	0	OPC	PTPRZ1
0	1.10043	0	OPC	FAM181B
0	0.984859	0	OPC	NOVA1
0	0.948319	0	OPC	RIT2
0	0.928145	0	OPC	SCRG1
0	0.926662	0	OPC	CKB
0	0.902645	0	OPC	C1orf61
0	0.897936	0	OPC	RFX4
0	0.880339	0	OPC	NTRK2
0	0.86789	0	OPC	PON2
0	0.866565	0	OPC	SOX2
0	0.859598	0	OPC	SLC25A26
0	0.844725	0	OPC	SLC1A3
0	0.835688	0	OPC	SOX9
0	0.832814	0	OPC	MDFI
0	0.815063	0	OPC	RAB31
0	0.763874	0	OPC	CLDN10
0	0.755492	0	OPC	NDP
0	0.755305	0	OPC	HEPN1
0	0.734292	0	OPC	S100B
0	0.720718	0	OPC	CDK6
0	0.666048	0	OPC	MMP2
0	0.644327	0	OPC	FAM181A
0	0.644038	0	OPC	LRRN1
0	0.638126	0	OPC	FAM212B
0	0.623777	0	OPC	HIP1
0	0.589855	0	OPC	RAMP1
0	0.581335	0	OPC	DSEL
0	0.563858	0	OPC	CHST7
3.23639e-305	0.751369	7.4725e-301	OPC	PHYHIPL
6.14783e-296	0.747632	1.41947e-291	OPC	POU3F2
5.20909e-289	0.782439	1.20273e-284	OPC	SERPINE2
1.07655e-287	0.736129	2.48565e-283	OPC	MYO10
2.9874e-285	0.783072	6.89761e-281	OPC	ZFP36L1
1.49492e-282	0.823266	3.45162e-278	OPC	DLL1
1.3268e-278	0.784619	3.06345e-274	OPC	BTG2
1.11341e-277	0.724562	2.57076e-273	OPC	ZEB1
3.38763e-270	0.544468	7.8217e-266	OPC	WSCD1
1.54471e-269	0.924627	3.56659e-265	OPC	LMO4
8.39103e-269	0.884509	1.9374e-264	OPC	HOPX
8.73206e-268	0.518668	2.01615e-263	OPC	LRIG1
1.80909e-260	0.721195	4.17701e-256	OPC	ADGRG1
2.99143e-260	0.563969	6.9069e-256	OPC	HS6ST2
1.99504e-250	0.667023	4.60634e-246	OPC	GAS1
4.90505e-247	0.523144	1.13253e-242	OPC	TNC
1.05912e-243	0.501109	2.44539e-239	OPC	MFNG
3.08521e-240	0.937463	7.12343e-236	OPC	B2M
5.06958e-240	0.641734	1.17051e-235	OPC	QKI
1.19856e-234	0.707517	2.76735e-230	OPC	DDR1
3.48665e-230	0.716557	8.05032e-226	OPC	RGMA
3.86948e-224	1.43842	8.93425e-220	OPC	DLL3
2.20016e-219	0.641811	5.07996e-215	OPC	CORO1C
1.232e-217	0.776879	2.84457e-213	OPC	SCD5
1.81312e-217	0.683427	4.18631e-213	OPC	EGR1
6.81337e-216	0.647664	1.57314e-211	OPC	NES
1.34691e-206	0.601656	3.10989e-202	OPC	NDRG2
2.05034e-202	0.597264	4.73404e-198	OPC	RAB9A
2.97052e-202	0.547984	6.85863e-198	OPC	LIMA1
4.38834e-199	0.599888	1.01322e-194	OPC	PDLIM3
7.90928e-192	0.724002	1.82617e-187	OPC	MEST
2.96828e-190	0.621084	6.85346e-186	OPC	CD99
4.09624e-190	0.50113	9.45782e-186	OPC	SPECC1
4.817e-187	0.588762	1.1122e-182	OPC	NCALD
6.8865e-181	0.660063	1.59002e-176	OPC	NKAIN4
4.53239e-177	0.501567	1.04648e-172	OPC	PLPP3
3.66877e-166	0.53289	8.47083e-162	OPC	EPN2
4.25205e-160	0.532599	9.81755e-156	OPC	LAP3
4.23052e-156	0.504022	9.76786e-152	OPC	MDK
4.60298e-154	0.526966	1.06278e-149	OPC	RHOBTB3
3.71086e-152	0.529296	8.56801e-148	OPC	TMEM98
1.68878e-148	0.561443	3.89922e-144	OPC	MT3
2.1482e-142	0.552174	4.95999e-138	OPC	METRN
3.01749e-139	0.561134	6.96708e-135	OPC	CD9
3.51446e-139	0.647075	8.11453e-135	OPC	SPRY1
1.30188e-124	0.501749	3.00591e-120	OPC	ZBTB20
1.65469e-113	0.67899	3.82051e-109	OPC	ID1
3.52843e-105	0.541684	8.1468e-101	OPC	SMS
5.78957e-103	0.660683	1.33675e-98	OPC	LGALS1
2.58665e-97	0.581008	5.97232e-93	OPC	ID3

## Sheet: GO_terms
Sheet 3: summary of GO terms of the differentially expressed genes between progenitor cells (included RG, oRG, cell cycle active cells and IPC) of 65 day-old organoids and 65 day-old vOrganoids Differentially expressed genes were computed by Seurat function FindAllMarkers
Cluster	Term	Description	adjuested-p value	Genes
organoids	GO:0001666	response to hypoxia	0.024	CCNB1,CYBA,ENO1,LDHA,NPPC,SLC2A1,CITED2
organoids	GO:0010942	positive regulation of cell death	1.55e-07	CCN2,FRZB,ID3,LDHA,NGFR,SFRP2,ANP32B
vOrganoids	GO:0050769	positive regulation of neurogenesis	0.000918	TSPO,HES1,ID4,MT3,PTN,SOX11,LHX2,STMN2,HEY1,MEIS2,NFE2L2,SFRP1
vOrganoids	GO:0048514	blood vessel morphogenesis	2.77e-07	HES1,HSPB1,NFE2L2,PTN,SFRP1,SOX4,HEY1
