# Supplementary material for: Vascularized human cortical organoids (vOrganoids) model cortical development in vivo
Source: PLoS Biol. 2020 May 13;18(5):e3000705. doi: 10.1371/journal.pbio.3000705 (PMC7250475; doi:10.1371/journal.pbio.3000705)
Supplement: S1 Data — Excel spreadsheet containing, in separate sheets, the underlying numerical data and statistical analysis for figure panels 1M, 2A, 2B, 2C, 2I, 3A, 3B, 3D, 3F, 3I, S1G, S1H, S1J, S1K, S2A, S2B, S2C, S2D, S2E, S2G, S2H, S2I, S2J, S2M, S2N, S3A, S3B, S3E, S3F, S3G, and S4B. (XLSX) [file pbio.3000705.s011.xlsx]

## Sheet: Fig 1M
	Ctip2+ cells (%)			Brn2+cells (%)			Satb2+cells (%)
d128	15.7845	9.76645	17.2708	31.8182	42.2505	40.0853	12.5	19.9575	15.3518
d210	4.30487	6.89655	7.71905	51.7996	60.7759	55.4937	27.8405	33.8742	37.4131

## Sheet: Fig 2A
Visualization of the major cell types and marker gene expression in organoids and vOrganoids by three-dimensional UMAP	列1	列2	列3	列4	列5	列6	列7	列8	列9	列10	列11	列12	列13	列14	列15
cell	umap1	uamp2	uamp3	celltype	merge_sample_type	type	HOPX	AQP4	OLIG1	SOX2	MKI67	EOMES	DCX	NEUROD2	GAD1
AAACCTGCAACTGGCC-1	-5.77775	3.21125	0.371523	Excitatory neuron	organoid_d65	organoid	-0.426157	-0.16356	-0.232451	-1.17428	-0.250744	-0.261613	0.379561	1.76923	-0.299211
AAACCTGGTAAACGCG-1	-4.40815	2.83929	-1.57442	Excitatory neuron	organoid_d65	organoid	-0.426157	-0.16356	-0.232451	-1.17428	-0.250744	-0.261613	0.476203	0.964746	-0.299211
AAACCTGTCCAAACTG-1	-2.79168	1.13022	1.68503	Immature neuron	organoid_d65	organoid	-0.426157	-0.16356	-0.232451	-1.17428	-0.250744	-0.261613	0.350368	1.18676	-0.299211
AAACGGGAGTGTTAGA-1	2.38819	-0.73025	2.44794	RG	organoid_d65	organoid	-0.426157	-0.16356	-0.232451	-0.291831	-0.250744	-0.261613	-1.09113	-0.633085	-0.299211
AAACGGGGTCTAAACC-1	-5.91884	3.08704	-0.447367	Excitatory neuron	organoid_d65	organoid	-0.426157	-0.16356	-0.232451	-1.17428	-0.250744	-0.261613	0.747253	1.8169	-0.299211
AAACGGGTCTTCGGTC-1	2.49472	-1.10734	3.53802	Choroid plexus	organoid_d65	organoid	-0.426157	-0.16356	-0.232451	-1.17428	-0.250744	-0.261613	-1.09113	-0.633085	-0.299211
AAAGATGAGGTCATCT-1	2.39378	-1.36186	3.22576	Choroid plexus	organoid_d65	organoid	-0.426157	-0.16356	-0.232451	0.208441	-0.250744	-0.261613	-1.09113	-0.0639721	-0.299211
AAAGATGCAATGGTCT-1	2.16062	-1.16247	3.23989	Choroid plexus	organoid_d65	organoid	-0.426157	-0.16356	-0.232451	0.384832	-0.250744	-0.261613	-1.09113	-0.633085	-0.299211
AAAGATGGTAATTGGA-1	4.90838	-0.468978	-1.81379	RG	organoid_d65	organoid	-0.426157	-0.16356	-0.232451	0.673016	-0.250744	-0.261613	-1.09113	-0.633085	-0.299211
AAAGATGTCCCTGACT-1	2.20827	-1.57442	2.91078	Choroid plexus	organoid_d65	organoid	-0.426157	-0.16356	-0.232451	-0.139937	-0.250744	-0.261613	-1.09113	-0.0736337	-0.299211
AAAGATGTCGGCGCTA-1	2.26707	-1.16132	4.16138	Choroid plexus	organoid_d65	organoid	-0.426157	-0.16356	-0.232451	1.21929	-0.250744	-0.261613	-0.221994	-0.0224395	-0.299211
AAAGCAAAGCGTCTAT-1	-5.74624	3.14324	-0.287547	Excitatory neuron	organoid_d65	organoid	-0.426157	-0.16356	-0.232451	-1.17428	-0.250744	-0.261613	0.750586	2.08645	-0.299211
AAAGCAACACTGCCAG-1	2.30296	-1.3437	3.35781	Choroid plexus	organoid_d65	organoid	-0.426157	-0.16356	-0.232451	-0.407193	-0.250744	-0.261613	-1.09113	-0.633085	-0.299211
AAAGTAGCAACAACCT-1	5.23281	1.17754	-2.2656	Cell cycle	organoid_d65	organoid	-0.426157	-0.16356	-0.232451	0.755949	1.41765	-0.261613	-1.09113	-0.633085	-0.299211
AAAGTAGGTGTAAGTA-1	5.14719	-1.3017	-1.98996	oRG	organoid_d65	organoid	0.913757	-0.16356	-0.232451	0.856053	-0.250744	-0.261613	-0.356792	-0.633085	-0.299211
AAATGCCCATTGTGCA-1	-1.48473	0.755236	1.06275	Immature neuron	organoid_d65	organoid	-0.426157	-0.16356	-0.232451	-1.17428	-0.250744	-0.261613	0.136678	0.760907	-0.299211
AACACGTAGGCTCTTA-1	2.27625	-1.24591	4.40563	Choroid plexus	organoid_d65	organoid	-0.426157	-0.16356	-0.232451	-0.837434	-0.250744	-0.261613	-0.753258	0.0269535	-0.299211
AACACGTCATCGATTG-1	-3.01041	1.24098	1.5491	Immature neuron	organoid_d65	organoid	-0.426157	-0.16356	-0.232451	-1.17428	-0.250744	1.0836	-0.0547737	0.281626	-0.299211
AACCATGCAAGCGTAG-1	2.16399	-0.595288	2.97517	RG	organoid_d65	organoid	-0.426157	-0.16356	-0.232451	0.100678	-0.250744	-0.261613	-1.09113	-0.633085	-0.299211
AACCATGCAGTATCTG-1	-2.59675	1.09859	2.93934	Immature neuron	organoid_d65	organoid	-0.426157	-0.16356	-0.232451	-1.17428	-0.250744	-0.261613	-1.09113	0.976513	-0.299211
AACCGCGCAATCGGTT-1	1.59615	-0.854514	1.21278	RG	organoid_d65	organoid	0.522983	-0.16356	-0.232451	0.833208	-0.250744	-0.261613	-1.09113	-0.633085	-0.299211
AACCGCGGTTGACGTT-1	4.76934	-1.80513	-1.19409	oRG	organoid_d65	organoid	-0.426157	-0.16356	-0.232451	0.860812	-0.250744	-0.261613	-1.09113	-0.633085	-0.299211
AACCGCGTCATGCAAC-1	2.09944	-1.11331	3.49863	Choroid plexus	organoid_d65	organoid	-0.426157	-0.16356	-0.232451	-1.17428	-0.250744	-0.261613	-1.09113	-0.633085	-0.299211
AACGTTGAGCTGTTCA-1	-5.04292	2.75315	-1.38956	Excitatory neuron	organoid_d65	organoid	-0.426157	-0.16356	-0.232451	-1.17428	-0.250744	-0.261613	0.822673	1.67733	-0.299211
AACGTTGAGTTCGCGC-1	5.03832	-1.21383	-1.80797	oRG	organoid_d65	organoid	-0.426157	-0.16356	-0.232451	-0.00143457	-0.250744	-0.261613	-0.162834	-0.633085	-0.299211
AACGTTGCAATGAATG-1	2.26391	-1.24076	4.29439	Choroid plexus	organoid_d65	organoid	-0.426157	-0.16356	-0.232451	-0.887148	-0.250744	-0.261613	-0.803124	-0.633085	-0.299211
AACGTTGCAGCTGCAC-1	3.19838	-0.703842	2.27672	RG	organoid_d65	organoid	-0.426157	-0.16356	-0.232451	-1.17428	-0.250744	-0.261613	-1.09113	-0.633085	-0.299211
AACGTTGGTAAACGCG-1	2.14542	-1.13164	3.59228	Choroid plexus	organoid_d65	organoid	-0.426157	-0.16356	-0.232451	-1.17428	-0.250744	-0.261613	-1.09113	-0.633085	-0.299211
AACGTTGGTCATATGC-1	-3.42388	1.36803	1.01242	Immature neuron	organoid_d65	organoid	-0.426157	-0.16356	-0.232451	-1.17428	-0.250744	-0.261613	0.270841	1.29955	-0.299211
AACGTTGGTCGAGATG-1	-5.7591	3.30992	-1.25273	Excitatory neuron	organoid_d65	organoid	-0.426157	-0.16356	-0.232451	-1.17428	-0.250744	-0.261613	1.0516	1.4376	-0.299211
AACTCAGCAGGCGATA-1	2.10222	-1.8128	2.37046	Choroid plexus	organoid_d65	organoid	-0.426157	-0.16356	-0.232451	-1.17428	-0.250744	-0.261613	-1.09113	-0.633085	-0.299211
AACTCAGCATGAGCGA-1	1.8311	-1.0816	3.56148	Choroid plexus	organoid_d65	organoid	-0.426157	-0.16356	-0.232451	-0.633975	-0.250744	-0.261613	-1.09113	-0.633085	-0.299211
AACTCAGTCGAATGGG-1	0.0193306	-0.147196	2.62331	Microglia	organoid_d65	organoid	-0.426157	-0.16356	-0.232451	-0.691732	-0.250744	-0.261613	-1.09113	-0.0835547	-0.299211
AACTCCCCAAAGGAAG-1	-4.33123	2.38219	0.49806	Excitatory neuron	organoid_d65	organoid	-0.426157	-0.16356	-0.232451	-1.17428	-0.250744	-0.261613	0.799896	0.931852	-0.299211
AACTCCCCAGCGAACA-1	2.56655	-1.10759	3.82638	Choroid plexus	organoid_d65	organoid	-0.426157	-0.16356	-0.232451	-1.17428	-0.250744	-0.261613	-1.09113	-0.633085	-0.299211
AACTCTTAGGTGCAAC-1	-2.91692	1.59418	0.920829	Excitatory neuron	organoid_d65	organoid	-0.426157	-0.16356	-0.232451	-1.17428	-0.250744	-0.261613	0.60213	1.28936	-0.299211
AACTCTTCATATACGC-1	2.14132	-1.09935	3.62446	Choroid plexus	organoid_d65	organoid	-0.426157	-0.16356	-0.232451	-0.00318863	-0.250744	-0.261613	-1.09113	-0.633085	-0.299211
AACTCTTCATCTACGA-1	2.07274	-1.72099	2.34113	Choroid plexus	organoid_d65	organoid	-0.426157	-0.16356	-0.232451	0.220539	-0.250744	-0.261613	-1.09113	0.448464	-0.299211
AACTCTTTCGCCGTGA-1	2.9905	-2.46801	3.2025	Choroid plexus	organoid_d65	organoid	0.898009	-0.16356	-0.232451	0.996874	-0.250744	-0.261613	-1.09113	-0.633085	-0.299211
AACTCTTTCGTGTAGT-1	-0.852231	0.614821	0.808263	Immature neuron	organoid_d65	organoid	-0.426157	-0.16356	-0.232451	-1.17428	-0.250744	-0.261613	-1.09113	2.05183	-0.299211
AACTCTTTCGTTTGCC-1	2.25625	-1.06508	4.01396	Choroid plexus	organoid_d65	organoid	-0.426157	-0.16356	-0.232451	-0.53451	-0.250744	-0.261613	-1.09113	-0.633085	-0.299211
AACTGGTAGCCTCGTG-1	1.6556	-1.13731	2.79721	Choroid plexus	organoid_d65	organoid	-0.426157	-0.16356	-0.232451	0.660828	-0.250744	-0.261613	-0.0226554	-0.633085	-0.299211
AACTGGTCATGTTCCC-1	1.79112	-1.09934	3.66976	Choroid plexus	organoid_d65	organoid	-0.426157	-0.16356	-0.232451	-1.17428	-0.250744	-0.261613	-1.09113	-0.136669	-0.299211
AACTGGTGTAGGGACT-1	2.12401	-1.19305	3.81959	Choroid plexus	organoid_d65	organoid	-0.426157	-0.16356	-0.232451	-1.17428	-0.250744	-0.261613	-1.09113	-0.633085	-0.299211
AACTGGTGTTAAGATG-1	2.20617	-1.12193	4.17337	Choroid plexus	organoid_d65	organoid	-0.426157	-0.16356	-0.232451	-0.767583	-0.250744	-0.261613	-1.09113	-0.633085	-0.299211
AACTTTCAGGACCACA-1	2.20336	-1.11237	4.18287	Choroid plexus	organoid_d65	organoid	-0.426157	-0.16356	-0.232451	-0.0693565	-0.250744	-0.261613	-1.09113	-0.633085	-0.299211
AACTTTCAGTTAACGA-1	-2.63136	0.529348	0.920547	Immature neuron	organoid_d65	organoid	-0.426157	-0.16356	-0.232451	-1.17428	-0.250744	-0.261613	0.656466	-0.633085	-0.299211
AACTTTCTCATACGGT-1	-2.12032	0.737878	2.4485	Immature neuron	organoid_d65	organoid	-0.426157	-0.16356	-0.232451	-0.44668	-0.250744	-0.261613	-1.09113	0.195515	-0.299211
AAGACCTAGTGTCCCG-1	-4.54165	2.9387	-1.84849	Excitatory neuron	organoid_d65	organoid	-0.426157	-0.16356	-0.232451	-1.17428	-0.250744	-0.261613	0.905547	1.7729	-0.299211
AAGACCTCAGATGAGC-1	-1.83523	0.633264	2.78337	Immature neuron	organoid_d65	organoid	-0.426157	-0.16356	-0.232451	-1.17428	-0.250744	-0.261613	-1.09113	-0.633085	-0.299211
AAGACCTCATCGTCGG-1	-1.75419	0.258702	1.16064	Choroid plexus	organoid_d65	organoid	-0.426157	-0.16356	-0.232451	0.834884	-0.250744	-0.261613	0.924167	-0.633085	-0.299211
AAGACCTGTTCGGGCT-1	4.90639	-1.45045	-1.73396	oRG	organoid_d65	organoid	-0.426157	-0.16356	-0.232451	0.482871	-0.250744	-0.261613	-0.319328	-0.633085	-0.299211
AAGACCTTCCTTTCTC-1	2.17527	-1.19587	2.92238	Choroid plexus	organoid_d65	organoid	-0.426157	-0.16356	-0.232451	-1.17428	-0.250744	-0.261613	-1.09113	-0.633085	-0.299211
AAGCCGCTCTACGAGT-1	5.86989	2.19115	-1.46721	Cell cycle	organoid_d65	organoid	0.598885	-0.16356	-0.232451	0.756646	2.42926	-0.261613	-0.529357	-0.633085	-0.299211
AAGGAGCGTACCCAAT-1	4.60449	-2.19017	-0.663983	oRG	organoid_d65	organoid	-0.426157	-0.16356	-0.232451	0.596216	-0.250744	-0.261613	-1.09113	-0.633085	-0.299211
AAGGCAGAGAGTTGGC-1	-4.9073	2.57918	0.902751	Excitatory neuron	organoid_d65	organoid	-0.426157	-0.16356	-0.232451	-1.17428	-0.250744	-0.261613	1.01323	1.7561	-0.299211
AAGGCAGGTAGCTTGT-1	-5.4403	2.55511	0.198949	Excitatory neuron	organoid_d65	organoid	0.5667	-0.16356	-0.232451	-1.17428	-0.250744	-0.261613	0.970059	1.17875	-0.299211
AAGGCAGGTGATGTCT-1	-3.51379	1.50911	1.1573	Immature neuron	organoid_d65	organoid	-0.426157	-0.16356	-0.232451	-1.17428	-0.250744	-0.261613	-0.210517	-0.0129259	-0.299211
AAGGCAGTCGGATGTT-1	2.35845	-1.24202	4.10286	Choroid plexus	organoid_d65	organoid	-0.426157	-0.16356	-0.232451	-1.17428	-0.250744	-0.261613	-1.09113	-0.633085	-0.299211
AAGGTTCCAAGAGGCT-1	-4.50463	2.81368	0.581581	Excitatory neuron	organoid_d65	organoid	-0.426157	-0.16356	-0.232451	-1.17428	-0.250744	-0.261613	0.287508	0.932152	-0.299211
AAGGTTCTCAAAGACA-1	4.8403	-1.07449	-1.57795	oRG	organoid_d65	organoid	0.928024	-0.16356	-0.232451	0.974762	-0.250744	-0.261613	-1.09113	-0.633085	-0.299211
AAGTCTGAGCGTTGCC-1	-1.37754	0.192527	3.06136	Immature neuron	organoid_d65	organoid	-0.426157	-0.16356	-0.232451	-0.163377	-0.250744	-0.261613	-1.09113	-0.633085	-0.299211
AAGTCTGCATGATCCA-1	2.35363	-1.0102	4.06106	Choroid plexus	organoid_d65	organoid	-0.426157	-0.16356	-0.232451	-1.17428	-0.250744	-0.261613	-1.09113	-0.633085	-0.299211
AAGTCTGGTGCAACTT-1	2.21706	-1.00858	-0.577605	RG	organoid_d65	organoid	-0.426157	-0.16356	-0.232451	0.428829	-0.250744	-0.261613	-0.356272	-0.633085	1.88363
AAGTCTGTCACTCCTG-1	-3.78983	2.77205	-2.12012	Excitatory neuron	organoid_d65	organoid	-0.426157	-0.16356	-0.232451	-1.17428	-0.250744	2.38934	0.62459	1.31486	-0.299211
AAGTCTGTCCTCGCAT-1	1.99232	-1.10009	3.25614	Choroid plexus	organoid_d65	organoid	-0.426157	-0.16356	-0.232451	-1.17428	-0.250744	-0.261613	-1.09113	-0.633085	-0.299211
AATCCAGAGCTAACAA-1	2.22244	-1.09775	3.81132	Choroid plexus	organoid_d65	organoid	-0.426157	-0.16356	-0.232451	-1.17428	-0.250744	-0.261613	-1.09113	-0.633085	-0.299211
AATCCAGGTAGCACGA-1	3.37361	-0.627413	2.06236	RG	organoid_d65	organoid	-0.426157	-0.16356	-0.232451	-1.17428	-0.250744	-0.261613	-1.09113	-0.633085	-0.299211
AATCCAGGTGCACCAC-1	-3.03979	0.660034	1.24306	Immature neuron	organoid_d65	organoid	0.798296	-0.16356	-0.232451	-1.17428	-0.250744	-0.261613	-0.0439434	-0.633085	-0.299211
AATCGGTAGTCGAGTG-1	-5.82829	2.81639	-0.290975	Excitatory neuron	organoid_d65	organoid	-0.426157	-0.16356	-0.232451	-1.17428	-0.250744	-0.261613	0.322076	1.4404	-0.299211
AATCGGTGTCCAACTA-1	-5.33563	2.57283	-0.745734	Excitatory neuron	organoid_d65	organoid	-0.426157	-0.16356	-0.232451	-0.58749	-0.250744	-0.261613	0.803369	1.11577	-0.299211
AATCGGTGTCTAGTCA-1	-5.67502	3.09099	0.0375418	Excitatory neuron	organoid_d65	organoid	-0.426157	-0.16356	-0.232451	-1.17428	-0.250744	-0.261613	0.646859	2.61457	-0.299211
AATCGGTGTGCGAAAC-1	1.1621	-0.943319	1.43914	RG	organoid_d65	organoid	-0.426157	-0.16356	-0.232451	0.855984	-0.250744	-0.261613	-1.09113	-0.633085	-0.299211
AATCGGTTCAGTACGT-1	-5.7369	3.43712	-1.35626	Excitatory neuron	organoid_d65	organoid	-0.426157	-0.16356	-0.232451	-1.17428	-0.250744	-0.261613	0.0949256	2.3346	-0.299211
AATCGGTTCATGGTCA-1	2.36397	-1.11314	4.06233	Choroid plexus	organoid_d65	organoid	-0.426157	-0.16356	-0.232451	-1.17428	-0.250744	-0.261613	-1.09113	-0.633085	-0.299211
ACACCAACAGCTGTTA-1	3.53289	-1.77319	-0.865383	oRG	organoid_d65	organoid	-0.426157	-0.16356	-0.232451	1.06664	-0.250744	-0.261613	-0.1306	-0.633085	-0.299211
ACACCAAGTCTGGTCG-1	-4.02563	1.83793	0.254934	Excitatory neuron	organoid_d65	organoid	-0.426157	-0.16356	-0.232451	-1.17428	-0.250744	-0.261613	0.0908549	1.68681	-0.299211
ACACCAATCGAATGGG-1	2.16366	-1.21713	3.87227	Choroid plexus	organoid_d65	organoid	-0.426157	-0.16356	-0.232451	0.431913	-0.250744	-0.261613	-1.09113	-0.633085	-0.299211
ACACCCTAGAACAATC-1	5.28666	1.05113	-1.47247	Cell cycle	organoid_d65	organoid	-0.426157	-0.16356	-0.232451	0.123415	-0.250744	-0.261613	-1.09113	-0.633085	-0.299211
ACACCCTAGAGACTAT-1	-5.07306	3.88595	-0.880722	Excitatory neuron	organoid_d65	organoid	-0.426157	-0.16356	-0.232451	-1.17428	-0.250744	-0.261613	-1.09113	2.52873	-0.299211
ACACCCTAGGAATCGC-1	-5.9787	3.1162	-0.0622969	Excitatory neuron	organoid_d65	organoid	-0.426157	-0.16356	-0.232451	-1.17428	-0.250744	-0.261613	0.564295	2.1258	-0.299211
ACACCCTAGTCATCCA-1	1.90519	-1.15187	3.8008	Choroid plexus	organoid_d65	organoid	-0.426157	-0.16356	-0.232451	-0.185786	-0.250744	-0.261613	-1.09113	-0.633085	-0.299211
ACACCCTAGTGGTCCC-1	0.483383	-0.653982	1.80413	RG	organoid_d65	organoid	-0.426157	-0.16356	-0.232451	0.561334	-0.250744	-0.261613	-1.09113	-0.633085	-0.299211
ACACCGGTCCTCATTA-1	1.85818	-0.608694	2.81799	RG	organoid_d65	organoid	-0.426157	-0.16356	-0.232451	-1.17428	-0.250744	-0.261613	-1.09113	-0.633085	-0.299211
ACACCGGTCGCGTAGC-1	2.49068	-1.2174	3.96732	Choroid plexus	organoid_d65	organoid	-0.426157	-0.16356	-0.232451	-0.721537	-0.250744	-0.261613	-1.09113	-0.633085	-0.299211
ACACCGGTCGGTGTCG-1	-5.34978	2.41294	0.197835	Excitatory neuron	organoid_d65	organoid	-0.426157	-0.16356	-0.232451	-1.17428	-0.250744	-0.261613	0.739781	0.870939	-0.299211
ACACTGATCACTGGGC-1	2.01366	-1.24412	2.7086	Choroid plexus	organoid_d65	organoid	-0.426157	-0.16356	-0.232451	1.68865	-0.250744	-0.261613	-1.09113	-0.633085	-0.299211
ACACTGATCGAACTGT-1	3.68492	0.44523	-2.16362	IPC	organoid_d65	organoid	0.23146	-0.16356	-0.232451	0.245846	-0.250744	2.40054	0.136544	-0.633085	-0.299211
ACAGCCGGTAAGCACG-1	-2.76714	1.16341	1.72001	Immature neuron	organoid_d65	organoid	-0.426157	-0.16356	-0.232451	-1.17428	-0.250744	-0.261613	-1.09113	0.539823	-0.299211
ACAGCCGGTCGAACAG-1	4.73181	-2.69294	-1.15165	oRG	organoid_d65	organoid	0.567779	-0.16356	-0.232451	0.806599	-0.250744	-0.261613	-0.212572	-0.633085	-0.299211
ACAGCCGGTTCCATGA-1	2.51842	-0.760514	2.48992	RG	organoid_d65	organoid	-0.426157	-0.16356	-0.232451	-1.17428	-0.250744	-0.261613	-1.09113	-0.633085	-0.299211
ACAGCCGGTTCTGGTA-1	-0.412857	1.42503	-2.01697	IPC	organoid_d65	organoid	-0.426157	-0.16356	-0.232451	-1.17428	-0.250744	5.90298	-1.09113	1.30902	-0.299211
ACAGCTAAGCACACAG-1	2.37876	-1.43926	0.27092	RG	organoid_d65	organoid	-0.426157	-0.16356	-0.232451	0.729686	-0.250744	-0.261613	-0.494085	-0.633085	-0.299211
ACAGCTATCCTTTACA-1	-2.28652	0.938884	2.4496	Immature neuron	organoid_d65	organoid	-0.426157	-0.16356	-0.232451	-0.164026	-0.250744	-0.261613	-1.09113	-0.633085	-0.299211
ACATACGAGAAGAAGC-1	2.83095	-0.769558	2.59732	RG	organoid_d65	organoid	-0.426157	-0.16356	-0.232451	-1.17428	-0.250744	-0.261613	-1.09113	-0.633085	-0.299211
ACATACGAGACTGGGT-1	2.44303	-1.17022	4.20565	Choroid plexus	organoid_d65	organoid	-0.426157	-0.16356	-0.232451	-1.17428	-0.250744	-0.261613	-1.09113	-0.633085	-0.299211
ACATACGCAACGATGG-1	-1.89132	0.475812	3.05084	Immature neuron	organoid_d65	organoid	-0.426157	-0.16356	-0.232451	-1.17428	-0.250744	-0.261613	-1.09113	-0.633085	-0.299211
ACATACGCAGTGGAGT-1	4.79093	-0.489144	-1.92696	oRG	organoid_d65	organoid	-0.426157	-0.16356	-0.232451	-0.511259	-0.250744	-0.261613	-0.426087	-0.633085	-0.299211
ACATACGGTGCCTTGG-1	-6.015	3.29968	-0.384703	Excitatory neuron	organoid_d65	organoid	-0.426157	-0.16356	-0.232451	-1.17428	-0.250744	-0.261613	0.302362	2.10591	-0.299211
ACATACGGTTCTGAAC-1	3.29582	-0.918569	1.80763	RG	organoid_d65	organoid	-0.426157	-0.16356	-0.232451	-1.17428	-0.250744	-0.261613	-1.09113	-0.633085	-0.299211
ACATCAGAGTCGCCGT-1	0.532595	-0.4082	2.20525	RG	organoid_d65	organoid	-0.426157	-0.16356	-0.232451	-0.189472	-0.250744	-0.261613	-1.09113	-0.633085	-0.299211
ACATCAGCACAGCGTC-1	2.2102	-1.2943	3.3453	Choroid plexus	organoid_d65	organoid	-0.426157	-0.16356	-0.232451	-1.17428	-0.250744	-0.261613	-1.09113	-0.633085	-0.299211
ACATCAGCAGCTCGCA-1	2.25725	-1.22261	4.01498	Choroid plexus	organoid_d65	organoid	-0.426157	-0.16356	-0.232451	-1.17428	-0.250744	-0.261613	-0.699798	-0.633085	0.863212
ACATCAGGTACCGAGA-1	-0.713433	0.112931	2.15496	Immature neuron	organoid_d65	organoid	-0.426157	-0.16356	-0.232451	0.192054	-0.250744	-0.261613	-1.09113	0.922918	-0.299211
ACATCAGGTCATCCCT-1	6.19067	3.31462	0.0156568	Cell cycle	organoid_d65	organoid	-0.426157	-0.16356	-0.232451	0.974709	6.56847	-0.261613	-0.349006	-0.633085	-0.299211
ACATCAGTCCACGTGG-1	-1.92736	0.888621	1.06104	Immature neuron	organoid_d65	organoid	-0.426157	-0.16356	-0.232451	-1.17428	-0.250744	-0.261613	0.973883	1.9745	-0.299211
ACATCAGTCCAGTAGT-1	2.26305	-1.14225	4.0294	Choroid plexus	organoid_d65	organoid	-0.426157	-0.16356	-0.232451	-0.696505	-0.250744	-0.261613	-1.09113	-0.633085	-0.299211
ACATCAGTCTTGTATC-1	-5.24724	2.72503	-0.734518	Excitatory neuron	organoid_d65	organoid	-0.426157	-0.16356	-0.232451	-1.17428	-0.250744	-0.261613	0.787563	1.30616	-0.299211
ACATGGTCACTTAACG-1	-2.83808	1.5518	0.887541	Excitatory neuron	organoid_d65	organoid	-0.426157	-0.16356	-0.232451	-1.17428	-0.250744	-0.261613	1.05421	1.80263	-0.299211
ACATGGTTCGGGAGTA-1	3.51159	-2.17091	-0.351159	oRG	organoid_d65	organoid	-0.426157	-0.16356	-0.232451	0.0898166	-0.250744	-0.261613	-1.09113	-0.633085	-0.299211
ACCAGTAAGAGCCCAA-1	0.943207	-0.843081	2.36116	RG	organoid_d65	organoid	-0.426157	-0.16356	-0.232451	0.615588	-0.250744	-0.261613	-0.500416	-0.633085	-0.299211
ACCAGTAAGGCTAGCA-1	2.31293	-1.14846	4.14882	Choroid plexus	organoid_d65	organoid	-0.426157	-0.16356	-0.232451	-1.17428	-0.250744	-0.261613	-1.09113	-0.633085	-0.299211
ACCAGTAGTGTGAAAT-1	2.33948	-1.13982	3.86675	Choroid plexus	organoid_d65	organoid	-0.426157	-0.16356	-0.232451	1.26886	-0.250744	-0.261613	-1.09113	-0.633085	-0.299211
ACCCACTAGGTAAACT-1	2.18883	-1.19909	4.29329	Choroid plexus	organoid_d65	organoid	-0.426157	-0.16356	-0.232451	-0.391058	-0.250744	-0.261613	-0.745704	-0.633085	-0.299211
ACCCACTAGTCACGCC-1	1.19531	-1.15135	0.707395	RG	organoid_d65	organoid	-0.426157	-0.16356	-0.232451	0.450935	-0.250744	-0.261613	-1.09113	-0.633085	-0.299211
ACCCACTCAAGAGGCT-1	2.33318	-1.27613	4.03401	Choroid plexus	organoid_d65	organoid	-0.426157	-0.16356	-0.232451	-1.17428	-0.250744	-0.261613	-0.737743	-0.633085	-0.299211
ACCCACTTCGTGACAT-1	2.4455	-1.09603	3.67573	Choroid plexus	organoid_d65	organoid	-0.426157	-0.16356	-0.232451	-1.17428	-0.250744	-0.261613	-1.09113	-0.633085	-0.299211
ACCGTAAGTCCAACTA-1	1.85733	-1.09948	3.24205	Choroid plexus	organoid_d65	organoid	-0.426157	-0.16356	-0.232451	-1.17428	-0.250744	-0.261613	-1.09113	0.0073478	-0.299211
ACCGTAAGTCGGATCC-1	4.40903	-2.43378	-1.32121	oRG	organoid_d65	organoid	0.93216	-0.16356	-0.232451	0.926807	-0.250744	-0.261613	-1.09113	-0.633085	-0.299211
ACCGTAAGTTGCGCAC-1	5.13803	-0.382775	-1.95686	oRG	organoid_d65	organoid	-0.426157	-0.16356	-0.232451	0.646119	-0.250744	-0.261613	-1.09113	-0.633085	-0.299211
ACCTTTAAGCGTAATA-1	-5.78685	3.26466	-0.314088	Excitatory neuron	organoid_d65	organoid	-0.426157	-0.16356	-0.232451	-1.17428	-0.250744	-0.261613	0.334165	0.674454	-0.299211
ACCTTTAAGGCCATAG-1	-4.95613	3.02586	-1.10272	Excitatory neuron	organoid_d65	organoid	-0.426157	-0.16356	-0.232451	-1.17428	-0.250744	-0.261613	0.323761	1.56007	-0.299211
ACCTTTACACCGTTGG-1	-1.52975	0.819328	1.0493	Immature neuron	organoid_d65	organoid	-0.426157	-0.16356	-0.232451	-1.17428	-0.250744	-0.261613	-1.09113	2.25792	-0.299211
ACCTTTATCAACACCA-1	-5.93349	3.34856	-1.05091	Excitatory neuron	organoid_d65	organoid	-0.426157	-0.16356	-0.232451	-1.17428	-0.250744	-0.261613	1.43516	2.18139	-0.299211
ACGAGCCCAATCAGAA-1	2.27553	-1.10847	3.99874	Choroid plexus	organoid_d65	organoid	-0.426157	-0.16356	-0.232451	-0.446936	-0.250744	-0.261613	-1.09113	-0.633085	-0.299211
ACGAGCCCAGACGTAG-1	-2.00583	0.757367	2.28544	Immature neuron	organoid_d65	organoid	-0.426157	-0.16356	-0.232451	-1.17428	-0.250744	-0.261613	-0.624963	-0.633085	-0.299211
ACGAGGACACTGTTAG-1	1.74882	-1.08836	3.24048	Choroid plexus	organoid_d65	organoid	-0.426157	-0.16356	-0.232451	0.667695	-0.250744	-0.261613	-1.09113	-0.633085	-0.299211
ACGAGGACATTAGCCA-1	-2.59122	1.46431	0.626689	Excitatory neuron	organoid_d65	organoid	-0.426157	-0.16356	-0.232451	-1.17428	-0.250744	-0.261613	0.814797	0.947019	-0.299211
ACGAGGAGTAGCGTCC-1	2.30221	-1.09452	3.72533	Choroid plexus	organoid_d65	organoid	-0.426157	-0.16356	-0.232451	-1.17428	-0.250744	-0.261613	-1.09113	-0.633085	-0.299211
ACGATACCAAGCCGCT-1	-3.09463	1.68038	0.74026	Excitatory neuron	organoid_d65	organoid	-0.426157	-0.16356	-0.232451	-1.17428	-0.250744	-0.261613	0.177421	1.99638	-0.299211
ACGATACCAGGACCCT-1	4.89222	-2.40176	-1.01134	oRG	organoid_d65	organoid	1.44585	-0.16356	-0.232451	0.607659	-0.250744	-0.261613	-1.09113	-0.633085	-0.299211
ACGATACCATTTGCTT-1	2.40741	-1.25864	3.70222	Choroid plexus	organoid_d65	organoid	-0.426157	-0.16356	-0.232451	0.944459	-0.250744	-0.261613	-1.09113	-0.633085	-0.299211
ACGATACGTGCAGGTA-1	1.86066	-1.43964	0.210617	RG	organoid_d65	organoid	-0.426157	-0.16356	-0.232451	0.306801	-0.250744	-0.261613	-1.09113	-0.633085	-0.299211
ACGATGTCAAACAACA-1	-1.07249	0.483643	1.15818	Immature neuron	organoid_d65	organoid	-0.426157	-0.16356	-0.232451	-1.17428	-0.250744	-0.261613	0.646506	0.777345	-0.299211
ACGATGTCACAGACTT-1	3.55254	-0.657521	1.71147	RG	organoid_d65	organoid	0.601874	-0.16356	-0.232451	-1.17428	-0.250744	-0.261613	-1.09113	-0.633085	-0.299211
ACGATGTTCGGTCCGA-1	1.37591	-0.752567	1.37202	RG	organoid_d65	organoid	-0.426157	-0.16356	-0.232451	0.361953	-0.250744	-0.261613	-0.680009	-0.166319	-0.299211
ACGCAGCCAGCTGGCT-1	2.64483	-1.12271	3.94147	Choroid plexus	organoid_d65	organoid	-0.426157	-0.16356	-0.232451	-1.17428	-0.250744	-0.261613	-1.09113	-0.633085	-0.299211
ACGCAGCGTAGCAAAT-1	-2.19679	0.748641	3.28747	Immature neuron	organoid_d65	organoid	-0.426157	-0.16356	-0.232451	-1.17428	-0.250744	-0.261613	-1.09113	-0.633085	-0.299211
ACGCAGCGTAGCCTCG-1	-2.10675	0.840003	2.0455	Immature neuron	organoid_d65	organoid	-0.426157	-0.16356	-0.232451	-1.17428	-0.250744	-0.261613	-0.496475	-0.633085	-0.299211
ACGCAGCTCAGTGTTG-1	-5.82782	3.248	-0.790967	Excitatory neuron	organoid_d65	organoid	-0.426157	-0.16356	-0.232451	-1.17428	-0.250744	-0.261613	0.95273	1.79408	-0.299211
ACGCAGCTCCAAATGC-1	-4.131	2.45406	0.722835	Excitatory neuron	organoid_d65	organoid	-0.426157	-0.16356	-0.232451	-1.17428	-0.250744	-0.261613	-1.09113	2.38716	-0.299211
ACGCCAGAGTATCTCG-1	0.785336	-0.43814	2.13057	Microglia	organoid_d65	organoid	-0.426157	-0.16356	-0.232451	0.665986	-0.250744	-0.261613	-0.616301	-0.633085	-0.299211
ACGCCAGTCGGCTACG-1	1.92194	-1.10253	3.22317	Choroid plexus	organoid_d65	organoid	-0.426157	-0.16356	-0.232451	-1.17428	-0.250744	-0.261613	-1.09113	-0.633085	-0.299211
ACGCCGAGTTCTCATT-1	2.22371	-1.14666	4.0526	Choroid plexus	organoid_d65	organoid	-0.426157	-0.16356	-0.232451	-0.246982	-0.250744	-0.261613	-1.09113	-0.633085	-0.299211
ACGCCGAGTTTACTCT-1	2.41131	-1.11815	4.28959	Choroid plexus	organoid_d65	organoid	-0.426157	-0.16356	-0.232451	-0.300275	-0.250744	-0.261613	-0.422106	-0.633085	-0.299211
ACGGAGAGTCCGTTAA-1	-1.57997	0.683187	2.23467	Immature neuron	organoid_d65	organoid	-0.426157	-0.16356	-0.232451	-1.17428	-0.250744	-0.261613	-1.09113	0.923805	-0.299211
ACGGAGAGTCGAACAG-1	-1.60409	0.712117	0.0797506	Immature neuron	organoid_d65	organoid	-0.426157	-0.16356	-0.232451	0.838632	-0.250744	3.05818	0.123172	-0.633085	-0.299211
ACGGCCAAGAAGGTGA-1	4.13467	-2.06322	-1.10614	oRG	organoid_d65	organoid	-0.426157	-0.16356	-0.232451	0.750061	-0.250744	-0.261613	-1.09113	-0.633085	-0.299211
ACGGCCAAGCCCAACC-1	1.82468	-0.504768	2.89707	RG	organoid_d65	organoid	-0.426157	-0.16356	-0.232451	0.117471	-0.250744	-0.261613	-1.09113	-0.633085	-0.299211
ACGGCCAAGGGTTTCT-1	2.19003	-1.16664	3.65751	Choroid plexus	organoid_d65	organoid	-0.426157	-0.16356	-0.232451	-1.17428	-0.250744	-0.261613	-1.09113	-0.633085	-0.299211
ACGGGCTAGAAGGCCT-1	-5.87497	3.30078	-0.655676	Excitatory neuron	organoid_d65	organoid	-0.426157	-0.16356	-0.232451	-1.17428	-0.250744	-0.261613	0.19859	1.53596	-0.299211
ACGGGCTGTATAGGGC-1	-0.293184	0.0250105	2.70775	Microglia	organoid_d65	organoid	-0.426157	-0.16356	-0.232451	-1.17428	-0.250744	-0.261613	-1.09113	0.284828	-0.299211
ACGGGCTGTGCGGTAA-1	2.57175	-1.12129	3.86118	Choroid plexus	organoid_d65	organoid	-0.426157	-0.16356	-0.232451	-0.766794	-0.250744	-0.261613	-1.09113	-0.633085	-0.299211
ACGGGCTTCACTCTTA-1	-5.38563	2.49362	0.324901	Excitatory neuron	organoid_d65	organoid	-0.426157	-0.16356	-0.232451	-1.17428	-0.250744	-0.261613	0.5785	1.39483	-0.299211
ACGGGCTTCGTCTGCT-1	4.35703	-1.7164	-0.972081	oRG	organoid_d65	organoid	-0.426157	-0.16356	-0.232451	-1.17428	-0.250744	-0.261613	-1.09113	-0.633085	-0.299211
ACGGGTCAGGCAATTA-1	-0.297314	-0.204099	2.3834	Immature neuron	organoid_d65	organoid	-0.426157	-0.16356	-0.232451	-1.17428	-0.250744	-0.261613	-1.09113	-0.633085	-0.299211
ACGGGTCAGGTGACCA-1	6.20016	3.01901	0.0093492	Cell cycle	organoid_d65	organoid	-0.426157	-0.16356	-0.232451	1.21598	4.77475	-0.261613	-0.651236	-0.633085	-0.299211
ACGGGTCTCGACCAGC-1	-2.4745	0.985465	2.64626	Immature neuron	organoid_d65	organoid	-0.426157	-0.16356	-0.232451	-1.17428	-0.250744	-0.261613	-1.09113	-0.633085	-0.299211
ACGTCAACATCTACGA-1	2.70765	0.493981	-2.2117	IPC	organoid_d65	organoid	-0.426157	-0.16356	-0.232451	0.801732	-0.250744	4.8719	0.170234	-0.633085	-0.299211
ACGTCAATCATGGTCA-1	1.79886	-0.307463	2.95925	Immature neuron	organoid_d65	organoid	-0.426157	-0.16356	-0.232451	-1.17428	-0.250744	-0.261613	-1.09113	-0.633085	-0.299211
ACGTCAATCCGCATAA-1	2.20962	-1.15967	3.68351	Choroid plexus	organoid_d65	organoid	-0.426157	-0.16356	-0.232451	-0.114578	-0.250744	-0.261613	-1.09113	-0.633085	-0.299211
ACTATCTGTGCAGACA-1	3.9822	-1.52598	-0.800682	oRG	organoid_d65	organoid	-0.426157	-0.16356	-0.232451	0.153039	-0.250744	-0.261613	-1.09113	-0.633085	-0.299211
ACTATCTTCCGGGTGT-1	-5.31388	2.46115	-0.0876643	Excitatory neuron	organoid_d65	organoid	-0.426157	-0.16356	-0.232451	-1.17428	-0.250744	-0.261613	1.36669	0.975337	-0.299211
ACTATCTTCTTCTGGC-1	-2.1635	0.844242	2.90379	Excitatory neuron	organoid_d65	organoid	-0.426157	-0.16356	-0.232451	-1.17428	-0.250744	-0.261613	-1.09113	-0.633085	-0.299211
ACTGAACAGCTAGGCA-1	-1.78855	1.70902	-1.88145	IPC	organoid_d65	organoid	-0.426157	-0.16356	-0.232451	-1.17428	-0.250744	3.85378	0.414185	1.26203	-0.299211
ACTGAACAGTCTCGGC-1	1.9428	-1.17688	3.1469	Choroid plexus	organoid_d65	organoid	-0.426157	-0.16356	-0.232451	-1.17428	-0.250744	-0.261613	-1.09113	-0.633085	-0.299211
ACTGAACTCAGATAAG-1	1.70902	-1.15202	3.51596	Choroid plexus	organoid_d65	organoid	-0.426157	-0.16356	-0.232451	-0.252487	-0.250744	-0.261613	-1.09113	-0.633085	-0.299211
ACTGAACTCGGAGGTA-1	2.30608	-1.32076	4.10713	Choroid plexus	organoid_d65	organoid	-0.426157	-0.16356	-0.232451	-0.366761	-0.250744	-0.261613	-1.09113	-0.633085	-0.299211
ACTGAGTAGGCTAGGT-1	2.46923	-1.15098	3.78373	Choroid plexus	organoid_d65	organoid	-0.426157	-0.16356	-0.232451	0.341393	-0.250744	-0.261613	-1.09113	-0.633085	-0.299211
ACTGAGTGTACCTACA-1	2.95703	-2.41256	3.19383	Choroid plexus	organoid_d65	organoid	1.15444	-0.16356	-0.232451	0.550559	-0.250744	-0.261613	-1.09113	-0.633085	-0.299211
ACTGAGTTCTGTCTAT-1	-4.26452	1.89686	0.651864	Excitatory neuron	organoid_d65	organoid	-0.426157	-0.16356	-0.232451	-1.17428	-0.250744	-0.261613	0.0682691	0.955792	-0.299211
ACTGATGAGAGTCTGG-1	-5.21302	2.46124	0.017377	Excitatory neuron	organoid_d65	organoid	-0.426157	-0.16356	-0.232451	-1.17428	-0.250744	-0.261613	0.795906	0.51475	-0.299211
ACTGATGAGATGCGAC-1	2.1952	-1.15132	3.8196	Choroid plexus	organoid_d65	organoid	-0.426157	-0.16356	-0.232451	-1.17428	-0.250744	-0.261613	-1.09113	-0.633085	0.997069
ACTGATGTCCTTCAAT-1	2.38029	-1.13677	4.28261	Choroid plexus	organoid_d65	organoid	-0.426157	-0.16356	-0.232451	-1.17428	-0.250744	-0.261613	-1.09113	-0.633085	-0.299211
ACTGCTCCATGCCACG-1	-2.45437	1.17646	0.760252	Excitatory neuron	organoid_d65	organoid	-0.426157	-0.16356	-0.232451	-1.17428	-0.250744	-0.261613	-1.09113	-0.633085	-0.299211
ACTGCTCGTCCGTCAG-1	-4.38508	2.0176	0.548333	Excitatory neuron	organoid_d65	organoid	-0.426157	-0.16356	-0.232451	-1.17428	-0.250744	-0.261613	-0.0608963	1.65652	-0.299211
ACTGTCCAGGCTAGGT-1	-0.663984	0.117128	2.03215	Microglia	organoid_d65	organoid	-0.426157	-0.16356	-0.232451	0.664665	-0.250744	-0.261613	-1.09113	-0.633085	-0.299211
ACTGTCCCAAGCTGAG-1	2.30378	-1.16444	4.30926	Choroid plexus	organoid_d65	organoid	-0.426157	-0.16356	-0.232451	-0.662171	-0.250744	-0.261613	-1.09113	-0.633085	-0.299211
ACTGTCCGTACATCCA-1	3.53677	-1.06686	1.32387	RG	organoid_d65	organoid	-0.426157	-0.16356	-0.232451	0.681921	-0.250744	-0.261613	-1.09113	-0.633085	-0.299211
ACTGTCCTCAAACCGT-1	2.2363	-1.10922	3.92867	Choroid plexus	organoid_d65	organoid	-0.426157	-0.16356	-0.232451	-0.622489	-0.250744	-0.261613	-0.537657	-0.633085	-0.299211
ACTTACTGTGCGCTTG-1	5.99714	1.77368	-1.76997	Cell cycle	organoid_d65	organoid	-0.426157	-0.16356	-0.232451	1.31116	2.51923	-0.261613	-0.506973	-0.633085	-0.299211
ACTTGTTAGTACGATA-1	5.19348	2.54759	-2.16053	IPC	organoid_d65	organoid	-0.426157	-0.16356	-0.232451	-1.17428	4.89166	-0.261613	-1.09113	1.3315	-0.299211
ACTTGTTTCAGGTTCA-1	0.144509	-0.0118628	-0.401156	Immature neuron	organoid_d65	organoid	-0.426157	-0.16356	-0.232451	0.222726	-0.250744	-0.261613	0.31014	-0.633085	-0.299211
ACTTGTTTCGAACGGA-1	-4.95193	2.29597	0.272192	Excitatory neuron	organoid_d65	organoid	-0.426157	-0.16356	-0.232451	-0.514815	-0.250744	-0.261613	-0.429653	1.06648	2.77421
AGAATAGAGTCCTCCT-1	1.51628	-0.935173	1.12802	RG	organoid_d65	organoid	-0.426157	-0.16356	-0.232451	1.00118	-0.250744	-0.261613	-1.09113	-0.633085	-0.299211
AGAATAGCACTCTGTC-1	-3.99959	1.91284	0.998761	Immature neuron	organoid_d65	organoid	-0.426157	-0.16356	-0.232451	-1.17428	-0.250744	-0.261613	-1.09113	-0.633085	-0.299211
AGAATAGGTACGACCC-1	2.08202	-0.822109	1.63039	RG	organoid_d65	organoid	-0.426157	-0.16356	-0.232451	0.265821	-0.250744	-0.261613	-1.09113	-0.633085	-0.299211
AGAATAGGTCTAAACC-1	-4.47248	2.55081	-1.45365	Excitatory neuron	organoid_d65	organoid	-0.426157	-0.16356	-0.232451	-1.17428	-0.250744	-0.261613	0.253153	2.09995	-0.299211
AGACGTTAGACGCAAC-1	5.52862	1.27592	-1.91311	Cell cycle	organoid_d65	organoid	-0.426157	-0.16356	-0.232451	0.293375	-0.250744	-0.261613	-1.09113	-0.633085	-0.299211
AGACGTTTCGGCGCAT-1	2.19422	-1.75753	2.71668	Choroid plexus	organoid_d65	organoid	-0.426157	-0.16356	-0.232451	0.427229	-0.250744	-0.261613	-1.09113	-0.633085	-0.299211
AGAGCGACAATCGGTT-1	-0.505416	0.08762	3.00603	Excitatory neuron	organoid_d65	organoid	-0.426157	-0.16356	-0.232451	-0.0239534	-0.250744	-0.261613	-1.09113	-0.633085	-0.299211
AGAGCTTCAATGAAAC-1	1.84061	-1.13996	3.54309	Choroid plexus	organoid_d65	organoid	-0.426157	-0.16356	-0.232451	-0.723417	-0.250744	-0.261613	-1.09113	-0.633085	1.04413
AGAGCTTCATGAGCGA-1	0.263632	-0.299467	2.89429	Microglia	organoid_d65	organoid	-0.426157	-0.16356	-0.232451	-0.54241	-0.250744	-0.261613	-1.09113	-0.633085	-0.299211
AGAGCTTCATTCTCAT-1	1.45865	-1.15828	2.93522	RG	organoid_d65	organoid	-0.426157	-0.16356	-0.232451	-1.17428	-0.250744	-0.261613	-1.09113	-0.633085	-0.299211
AGAGCTTGTCTTCAAG-1	2.41383	-1.25169	4.07241	Choroid plexus	organoid_d65	organoid	-0.426157	-0.16356	-0.232451	-0.654864	-0.250744	-0.261613	-1.09113	-0.633085	-0.299211
AGAGCTTGTTGTCGCG-1	2.37915	-1.4285	0.0215453	oRG	organoid_d65	organoid	-0.426157	-0.16356	-0.232451	1.34412	-0.250744	-0.261613	-1.09113	-0.633085	-0.299211
AGAGCTTGTTGTTTGG-1	-0.0277283	-1.39973	3.16856	RG	organoid_d65	organoid	-0.426157	-0.16356	-0.232451	-1.17428	-0.250744	-0.261613	-1.09113	-0.633085	-0.299211
AGAGCTTTCATCTGTT-1	3.76031	-0.876864	0.966105	RG	organoid_d65	organoid	-0.426157	-0.16356	-0.232451	-0.337089	-0.250744	-0.261613	-1.09113	-0.633085	-0.299211
AGAGCTTTCGAGCCCA-1	2.30214	-1.14768	3.60116	Choroid plexus	organoid_d65	organoid	-0.426157	-0.16356	-0.232451	-1.17428	-0.250744	-0.261613	-1.09113	-0.633085	-0.299211
AGAGCTTTCTCATTCA-1	2.02116	-1.24798	0.594664	oRG	organoid_d65	organoid	-0.426157	-0.16356	-0.232451	1.25305	-0.250744	-0.261613	-1.09113	-0.633085	-0.299211
AGAGTGGAGAATTGTG-1	1.13491	-1.12231	0.970697	RG	organoid_d65	organoid	-0.426157	-0.16356	-0.232451	-1.17428	-0.250744	-0.261613	-1.09113	-0.633085	-0.299211
AGAGTGGCAAGAAGAG-1	2.56977	-1.14055	4.05736	Choroid plexus	organoid_d65	organoid	-0.426157	-0.16356	-0.232451	-1.17428	-0.250744	-0.261613	-1.09113	-0.633085	-0.299211
AGAGTGGCATGGTTGT-1	-2.62335	1.18355	1.86526	Immature neuron	organoid_d65	organoid	-0.426157	-0.16356	-0.232451	-1.17428	-0.250744	-0.261613	-0.355164	0.202494	-0.299211
AGAGTGGGTCAATACC-1	2.07929	-1.44907	2.85976	Choroid plexus	organoid_d65	organoid	-0.426157	-0.16356	-0.232451	0.6665	-0.250744	-0.261613	-1.09113	-0.0484495	-0.299211
AGAGTGGGTCAGGACA-1	1.74419	-1.58461	2.25314	Choroid plexus	organoid_d65	organoid	-0.426157	-0.16356	-0.232451	1.0187	-0.250744	-0.261613	0.787332	-0.633085	-0.299211
AGAGTGGGTTGGACCC-1	-4.71829	3.34583	-1.96203	Excitatory neuron	organoid_d65	organoid	-0.426157	-0.16356	-0.232451	-1.17428	-0.250744	-0.261613	0.309591	1.54218	-0.299211
AGAGTGGTCCAGAGGA-1	-4.99092	3.06462	-1.87609	Excitatory neuron	organoid_d65	organoid	-0.426157	-0.16356	-0.232451	-1.17428	-0.250744	-0.261613	0.189491	1.93253	-0.299211
AGAGTGGTCCGAGCCA-1	4.9895	-1.19177	-1.63989	oRG	organoid_d65	organoid	1.42545	-0.16356	-0.232451	0.456775	-0.250744	-0.261613	-0.0763584	-0.633085	-0.299211
AGATCTGCAGTACACT-1	5.05514	-2.15689	-1.77708	oRG	organoid_d65	organoid	-0.426157	-0.16356	-0.232451	-0.502354	-0.250744	-0.261613	-0.417155	-0.633085	-0.299211
AGATCTGTCTTTCCTC-1	2.39972	-1.22097	4.1971	Choroid plexus	organoid_d65	organoid	-0.426157	-0.16356	-0.232451	-1.17428	-0.250744	-0.261613	-0.51342	-0.633085	-0.299211
AGATTGCCAATCCGAT-1	2.35112	-1.16865	4.38343	Choroid plexus	organoid_d65	organoid	-0.426157	-0.16356	-0.232451	-0.76132	-0.250744	-0.261613	-1.09113	-0.633085	-0.299211
AGATTGCTCATTATCC-1	1.39344	-1.21664	2.25737	Choroid plexus	organoid_d65	organoid	-0.426157	-0.16356	-0.232451	-1.17428	-0.250744	-0.261613	-1.09113	-0.633085	-0.299211
AGCAGCCTCCGCATAA-1	2.23843	-1.11196	3.96834	Choroid plexus	organoid_d65	organoid	-0.426157	-0.16356	-0.232451	-1.17428	-0.250744	-0.261613	-1.09113	-0.633085	-0.299211
AGCATACCAGACGCTC-1	-1.2745	0.400727	2.79996	Immature neuron	organoid_d65	organoid	-0.426157	-0.16356	-0.232451	-0.0713627	-0.250744	-0.261613	0.489876	-0.633085	-0.299211
AGCATACGTAGCTAAA-1	0.730977	-0.651385	1.9355	Microglia	organoid_d65	organoid	-0.426157	-0.16356	-0.232451	1.17063	-0.250744	1.02967	-1.09113	0.250125	-0.299211
AGCATACGTCGACTGC-1	2.33487	-1.27051	4.10967	Choroid plexus	organoid_d65	organoid	-0.426157	-0.16356	-0.232451	0.435767	-0.250744	-0.261613	-0.685493	-0.633085	-0.299211
AGCCTAACACCTTGTC-1	0.932247	-1.21934	1.37438	RG	organoid_d65	organoid	-0.426157	-0.16356	-0.232451	0.544494	-0.250744	-0.261613	-1.09113	-0.633085	-0.299211
AGCGGTCAGAGCCTAG-1	-6.06505	3.29253	-0.662946	Excitatory neuron	organoid_d65	organoid	-0.426157	-0.16356	-0.232451	-1.17428	-0.250744	-0.261613	0.764385	2.22836	-0.299211
AGCGGTCCATTGTGCA-1	-1.82075	1.74058	-2.04466	IPC	organoid_d65	organoid	-0.426157	-0.16356	-0.232451	-0.559463	-0.250744	4.07839	0.138626	0.474569	-0.299211
AGCGGTCGTTCAGGCC-1	5.97203	3.40018	-0.230163	Cell cycle	organoid_d65	organoid	-0.426157	-0.16356	-0.232451	0.847791	3.83024	-0.261613	-0.59735	-0.633085	-0.299211
AGCGGTCTCCGTAGTA-1	-4.87134	3.70384	-1.65777	Excitatory neuron	organoid_d65	organoid	-0.426157	-0.16356	-0.232451	-1.17428	-0.250744	-0.261613	-0.208596	2.35815	-0.299211
AGCGGTCTCCTCCTAG-1	2.41771	-1.1217	3.97495	Choroid plexus	organoid_d65	organoid	-0.426157	-0.16356	-0.232451	0.880144	-0.250744	-0.261613	-1.09113	-0.633085	-0.299211
AGCGTATAGAACTCGG-1	2.39003	-0.620695	2.79632	RG	organoid_d65	organoid	-0.426157	-0.16356	-0.232451	-1.17428	-0.250744	-0.261613	-1.09113	-0.633085	-0.299211
AGCGTATAGGCCGAAT-1	-4.94557	2.75318	-1.53678	Excitatory neuron	organoid_d65	organoid	-0.426157	-0.16356	-0.232451	-1.17428	-0.250744	-0.261613	0.451267	2.30211	-0.299211
AGCGTATAGTCCCACG-1	-4.2208	2.70018	-1.91582	Excitatory neuron	organoid_d65	organoid	-0.426157	-0.16356	-0.232451	-1.17428	-0.250744	-0.261613	0.179015	1.62893	-0.299211
AGCGTATCAGCTATTG-1	2.82537	-2.09233	2.71991	Choroid plexus	organoid_d65	organoid	2.36754	-0.16356	-0.232451	0.654796	-0.250744	-0.261613	-1.09113	-0.633085	-0.299211
AGCGTATGTCCATCCT-1	-0.971991	0.436883	1.28678	Immature neuron	organoid_d65	organoid	-0.426157	-0.16356	-0.232451	-1.17428	-0.250744	-0.261613	-1.09113	-0.633085	-0.299211
AGCGTATGTTTGTGTG-1	2.06066	-0.709545	2.66133	RG	organoid_d65	organoid	-0.426157	-0.16356	-0.232451	-1.17428	-0.250744	-0.261613	-1.09113	-0.633085	3.9683
AGCGTATTCGCGTAGC-1	4.95421	-2.55822	-1.06441	oRG	organoid_d65	organoid	1.44658	-0.16356	-0.232451	1.00882	-0.250744	-0.261613	-1.09113	-0.633085	-0.299211
AGCGTCGTCCCTGACT-1	2.65875	-1.83234	2.65974	Choroid plexus	organoid_d65	organoid	1.62919	-0.16356	-0.232451	-0.0512789	-0.250744	-0.261613	-1.09113	-0.633085	-0.299211
AGCTCCTAGGCTAGGT-1	2.784	-1.11808	2.3967	RG	organoid_d65	organoid	-0.426157	-0.16356	-0.232451	-1.17428	-0.250744	-0.261613	-1.09113	-0.633085	-0.299211
AGCTCCTGTTGTGGAG-1	2.39718	-1.11408	4.19937	Choroid plexus	organoid_d65	organoid	-0.426157	-0.16356	-0.232451	-1.17428	-0.250744	-0.261613	-0.607902	-0.0844528	-0.299211
AGCTCTCTCAGTCAGT-1	5.04963	-2.14945	-1.65335	oRG	organoid_d65	organoid	-0.426157	-0.16356	-0.232451	0.832086	-0.250744	-0.261613	-1.09113	-0.633085	-0.299211
AGCTCTCTCTTAGCCC-1	-1.47013	0.158919	1.03564	Choroid plexus	organoid_d65	organoid	-0.426157	-0.16356	-0.232451	1.23256	-0.250744	-0.261613	0.142697	-0.633085	-0.299211
AGCTTGACATCACCCT-1	-3.70437	1.68019	0.418201	Excitatory neuron	organoid_d65	organoid	-0.426157	-0.16356	-0.232451	-1.17428	-0.250744	-0.261613	-1.09113	1.35051	-0.299211
AGCTTGAGTATGAAAC-1	-4.16142	1.93669	0.979132	Immature neuron	organoid_d65	organoid	-0.426157	-0.16356	-0.232451	-1.17428	-0.250744	-0.261613	0.427495	1.89321	-0.299211
AGCTTGATCAGCAACT-1	2.71725	-1.08698	3.82979	Choroid plexus	organoid_d65	organoid	-0.426157	-0.16356	-0.232451	-1.17428	-0.250744	-0.261613	-1.09113	-0.633085	-0.299211
AGGCCACCAGCTCGAC-1	-2.70454	0.629531	0.772176	Immature neuron	organoid_d65	organoid	-0.426157	-0.16356	-0.232451	-1.17428	-0.250744	-0.261613	0.248445	0.152235	-0.299211
AGGCCGTAGAGTAAGG-1	-2.32867	1.0819	2.49393	Immature neuron	organoid_d65	organoid	-0.426157	-0.16356	-0.232451	-1.17428	-0.250744	-0.261613	0.00979188	0.616847	2.971
AGGCCGTAGCCTTGAT-1	-5.05725	2.58292	0.443992	Excitatory neuron	organoid_d65	organoid	-0.426157	-0.16356	-0.232451	-1.17428	-0.250744	-0.261613	0.375047	-0.633085	-0.299211
AGGCCGTCAATAAGCA-1	-5.85581	3.32854	-1.02886	Excitatory neuron	organoid_d65	organoid	-0.426157	-0.16356	-0.232451	-1.17428	-0.250744	-0.261613	0.902146	1.62998	-0.299211
AGGCCGTCAGCGTTCG-1	1.00643	-0.938909	1.11998	RG	organoid_d65	organoid	-0.426157	-0.16356	-0.232451	0.866161	-0.250744	-0.261613	-1.09113	0.29839	-0.299211
AGGCCGTCATACTACG-1	-3.5756	1.95434	0.660872	Excitatory neuron	organoid_d65	organoid	-0.426157	-0.16356	-0.232451	-1.17428	-0.250744	-0.261613	0.25067	0.890328	-0.299211
AGGCCGTTCCTAGTGA-1	2.49354	-1.25763	3.48816	Choroid plexus	organoid_d65	organoid	-0.426157	-0.16356	-0.232451	-0.739123	-0.250744	-0.261613	-1.09113	-0.633085	-0.299211
AGGCCGTTCGTGGACC-1	2.40459	-2.10999	2.89918	Choroid plexus	organoid_d65	organoid	-0.426157	-0.16356	-0.232451	-0.299391	-0.250744	-0.261613	-1.09113	-0.633085	3.58587
AGGGAGTCAGGTCTCG-1	-0.764189	1.30629	-1.90326	IPC	organoid_d65	organoid	-0.426157	-0.16356	-0.232451	-1.17428	-0.250744	4.09826	-0.365201	0.191098	-0.299211
AGGGATGCACCCTATC-1	2.23728	-1.24553	3.56817	Choroid plexus	organoid_d65	organoid	-0.426157	-0.16356	-0.232451	-1.17428	-0.250744	-0.261613	-1.09113	-0.633085	-0.299211
AGGGTGAAGTAATCCC-1	3.29879	-1.52517	-0.408253	oRG	organoid_d65	organoid	0.926692	-0.16356	-0.232451	0.438516	-0.250744	-0.261613	-0.349703	-0.633085	-0.299211
AGGGTGACATCGACGC-1	3.77438	-1.6371	-0.55085	oRG	organoid_d65	organoid	-0.426157	-0.16356	-0.232451	0.529443	-0.250744	-0.261613	-1.09113	-0.633085	-0.299211
AGGGTGATCACAGGCC-1	4.63041	-1.68516	-1.50565	oRG	organoid_d65	organoid	-0.426157	-0.16356	-0.232451	1.00191	-0.250744	-0.261613	-1.09113	-0.633085	-0.299211
AGGTCATAGATATACG-1	4.72106	-1.64721	-1.36617	oRG	organoid_d65	organoid	0.734498	-0.16356	-0.232451	0.891406	-0.250744	-0.261613	-0.455035	-0.633085	-0.299211
AGGTCATAGTTAGCGG-1	5.21254	-0.967864	-1.85542	oRG	organoid_d65	organoid	-0.426157	-0.16356	-0.232451	0.782509	-0.250744	-0.261613	-1.09113	-0.633085	-0.299211
AGGTCATGTCGACTGC-1	3.8963	-1.68243	-1.07972	oRG	organoid_d65	organoid	-0.426157	-0.16356	-0.232451	0.697888	-0.250744	-0.261613	-1.09113	-0.633085	-0.299211
AGGTCATTCGCTTAGA-1	2.17677	-1.20619	4.25032	Choroid plexus	organoid_d65	organoid	-0.426157	-0.16356	-0.232451	-0.86677	-0.250744	-0.261613	-1.09113	-0.633085	-0.299211
AGGTCCGCAAGTACCT-1	1.50203	-0.788715	1.23163	RG	organoid_d65	organoid	-0.426157	-0.16356	-0.232451	-1.17428	-0.250744	-0.261613	-1.09113	-0.633085	-0.299211
AGGTCCGGTTCGTTGA-1	2.29966	-1.18075	3.81682	Choroid plexus	organoid_d65	organoid	-0.426157	-0.16356	-0.232451	-0.566125	-0.250744	-0.261613	-1.09113	-0.633085	-0.299211
AGTAGTCCAGGGTTAG-1	4.65544	-2.59467	-1.06425	Astrocyte	organoid_d65	organoid	-0.426157	-0.16356	-0.232451	-0.00919136	-0.250744	-0.261613	-1.09113	-0.633085	-0.299211
AGTCTTTAGGAGTACC-1	2.00878	-1.15428	3.79305	Choroid plexus	organoid_d65	organoid	-0.426157	-0.16356	-0.232451	-0.17109	-0.250744	-0.261613	-1.09113	-0.633085	-0.299211
AGTCTTTAGTGTTGAA-1	0.536286	-0.702943	2.0507	RG	organoid_d65	organoid	-0.426157	-0.16356	-0.232451	0.406724	-0.250744	-0.261613	-1.09113	-0.633085	-0.299211
AGTCTTTGTTACAGAA-1	2.74823	-1.73466	0.637241	RG	organoid_d65	organoid	-0.426157	-0.16356	-0.232451	0.861612	-0.250744	-0.261613	-1.09113	-0.633085	-0.299211
AGTGAGGCATTATCTC-1	2.3513	-1.15115	4.31424	Choroid plexus	organoid_d65	organoid	-0.426157	-0.16356	-0.232451	-0.835138	-0.250744	-0.261613	-1.09113	-0.633085	-0.299211
AGTGAGGGTCTAAAGA-1	2.04307	-1.11398	3.44105	Choroid plexus	organoid_d65	organoid	-0.426157	-0.16356	-0.232451	1.19086	-0.250744	-0.261613	-1.09113	-0.633085	-0.299211
AGTGAGGTCAGTCAGT-1	3.96019	-2.06618	-1.24534	oRG	organoid_d65	organoid	-0.426157	-0.16356	-0.232451	0.477074	-0.250744	-0.261613	-0.513105	-0.633085	-0.299211
AGTGGGAGTAGAAGGA-1	-5.08588	3.33518	-1.61408	Excitatory neuron	organoid_d65	organoid	-0.426157	-0.16356	-0.232451	-1.17428	-0.250744	-0.261613	0.275998	1.34092	-0.299211
AGTGGGAGTTAAGTAG-1	0.671567	-0.857064	1.66051	RG	organoid_d65	organoid	-0.426157	-0.16356	-0.232451	0.563093	-0.250744	-0.261613	-1.09113	-0.633085	-0.299211
AGTGGGATCTGTACGA-1	2.12567	-1.2349	3.16122	Choroid plexus	organoid_d65	organoid	-0.426157	-0.16356	-0.232451	-0.546472	-0.250744	-0.261613	-1.09113	-0.633085	-0.299211
AGTGTCATCAGTCAGT-1	2.62631	-1.11512	3.98375	Choroid plexus	organoid_d65	organoid	-0.426157	-0.16356	-0.232451	-1.17428	-0.250744	-0.261613	-1.09113	-0.633085	-0.299211
AGTGTCATCTGCCCTA-1	1.51719	-0.643576	2.61808	Immature neuron	organoid_d65	organoid	-0.426157	-0.16356	-0.232451	0.0249177	-0.250744	-0.261613	-1.09113	-0.633085	-0.299211
AGTTGGTCACAGATTC-1	-5.86134	3.29393	-0.244809	Excitatory neuron	organoid_d65	organoid	-0.426157	-0.16356	-0.232451	-1.17428	-0.250744	-0.261613	-1.09113	2.12104	-0.299211
AGTTGGTGTTTCGCTC-1	3.29713	-1.61582	-0.234833	oRG	organoid_d65	organoid	-0.426157	-0.16356	-0.232451	0.563251	-0.250744	-0.261613	-1.09113	-0.633085	-0.299211
AGTTGGTGTTTGTTTC-1	2.26903	-1.16966	4.28881	Choroid plexus	organoid_d65	organoid	-0.426157	-0.16356	-0.232451	-0.545462	-0.250744	-0.261613	-0.720379	-0.633085	-0.299211
AGTTGGTTCCTACAGA-1	-0.727428	0.163808	3.03403	Immature neuron	organoid_d65	organoid	-0.426157	-0.16356	-0.232451	-0.55662	-0.250744	-0.261613	-1.09113	-0.633085	-0.299211
AGTTGGTTCTGCGTAA-1	2.15216	-0.807949	2.35329	RG	organoid_d65	organoid	-0.426157	-0.16356	-0.232451	-0.431587	-0.250744	-0.261613	-1.09113	0.212704	-0.299211
ATAACGCGTCGCTTTC-1	-0.132041	1.03023	-1.76083	IPC	organoid_d65	organoid	-0.426157	-0.16356	-0.232451	-1.17428	-0.250744	6.23746	0.907445	-0.633085	-0.299211
ATAACGCTCTCGCATC-1	-4.58402	2.45728	-0.850889	Excitatory neuron	organoid_d65	organoid	-0.426157	-0.16356	-0.232451	0.10145	-0.250744	-0.261613	-0.236581	1.38787	-0.299211
ATAAGAGAGACAAGCC-1	2.67681	-0.519436	2.57599	RG	organoid_d65	organoid	-0.426157	-0.16356	-0.232451	-1.17428	-0.250744	-0.261613	-1.09113	-0.633085	-0.299211
ATAAGAGAGGTGCTTT-1	1.99545	-1.15354	3.57244	Choroid plexus	organoid_d65	organoid	-0.426157	-0.16356	-0.232451	0.172399	-0.250744	-0.261613	-1.09113	-0.633085	-0.299211
ATAAGAGCACGACGAA-1	2.97625	-0.91582	2.03345	RG	organoid_d65	organoid	-0.426157	-0.16356	-0.232451	-1.17428	-0.250744	-0.261613	-1.09113	-0.633085	-0.299211
ATAAGAGGTAAGTGGC-1	2.34347	-1.16427	4.1823	Choroid plexus	organoid_d65	organoid	-0.426157	-0.16356	-0.232451	-0.765808	-0.250744	-0.261613	-1.09113	0.148161	1.74477
ATAAGAGTCCCAAGTA-1	-5.3494	2.62272	0.19514	Excitatory neuron	organoid_d65	organoid	-0.426157	-0.16356	-0.232451	-1.17428	-0.250744	-0.261613	1.16175	1.92472	-0.299211
ATCACGACACAGACAG-1	1.34829	-1.03933	2.7809	Microglia	organoid_d65	organoid	-0.426157	-0.16356	-0.232451	0.419666	-0.250744	0.935149	-1.09113	-0.633085	-0.299211
ATCATCTAGCACACAG-1	-2.06189	0.891968	1.9317	Excitatory neuron	organoid_d65	organoid	-0.426157	-0.16356	-0.232451	0.103552	-0.250744	-0.261613	0.190602	0.822129	-0.299211
ATCATCTAGCACCGCT-1	2.17051	-1.10419	3.8165	Choroid plexus	organoid_d65	organoid	-0.426157	-0.16356	-0.232451	-0.831322	-0.250744	-0.261613	-1.09113	-0.633085	0.722622
ATCATCTCATCAGTCA-1	2.61758	-1.11529	3.85812	Choroid plexus	organoid_d65	organoid	-0.426157	-0.16356	-0.232451	-0.223998	-0.250744	-0.261613	-1.09113	-0.633085	-0.299211
ATCATCTGTAGTAGTA-1	4.38757	-2.64031	-1.17513	oRG	organoid_d65	organoid	-0.426157	-0.16356	-0.232451	0.317907	-0.250744	-0.261613	-0.655683	-0.633085	-0.299211
ATCATCTTCCGCGGTA-1	-5.7364	3.45331	-0.0381563	Excitatory neuron	organoid_d65	organoid	-0.426157	-0.16356	-0.232451	-1.17428	-0.250744	-0.261613	0.484723	1.90206	-0.299211
ATCATCTTCCTAAGTG-1	3.17177	-1.94699	-0.561927	oRG	organoid_d65	organoid	-0.426157	-0.16356	-0.232451	1.45375	-0.250744	-0.261613	-1.09113	-0.633085	-0.299211
ATCATGGGTCGAGATG-1	3.81658	-1.63826	-0.608117	oRG	organoid_d65	organoid	-0.426157	-0.16356	-0.232451	1.10898	-0.250744	-0.261613	0.354353	-0.633085	-0.299211
ATCATGGGTCGTCTTC-1	2.26573	-1.18785	3.96143	Choroid plexus	organoid_d65	organoid	-0.426157	-0.16356	-0.232451	0.132803	-0.250744	-0.261613	-1.09113	-0.633085	-0.299211
ATCCACCCATAGGATA-1	2.16235	-1.11669	3.88762	Choroid plexus	organoid_d65	organoid	-0.426157	-0.16356	-0.232451	-1.17428	-0.250744	-0.261613	-1.09113	-0.633085	-0.299211
ATCCGAAAGAATGTGT-1	5.37838	1.1825	-2.11518	Cell cycle	organoid_d65	organoid	-0.426157	-0.16356	-0.232451	0.860812	-0.250744	-0.261613	-1.09113	-0.633085	-0.299211
ATCCGAAGTGCCTGGT-1	-0.582997	0.0753222	2.57701	Microglia	organoid_d65	organoid	-0.426157	-0.16356	-0.232451	0.559863	-0.250744	-0.261613	-1.09113	0.123021	-0.299211
ATCCGAAGTGCGAAAC-1	-5.86669	3.10096	-0.118656	Excitatory neuron	organoid_d65	organoid	-0.426157	-0.16356	-0.232451	-1.17428	-0.250744	-0.261613	0.136275	1.6771	-0.299211
ATCCGAATCACCACCT-1	5.88965	1.73391	-1.74875	Cell cycle	organoid_d65	organoid	-0.426157	-0.16356	-0.232451	0.891554	1.27975	-0.261613	-0.576129	-0.633085	-0.299211
ATCGAGTAGGCACATG-1	0.525834	-0.58288	2.4286	Microglia	organoid_d65	organoid	-0.426157	-0.16356	-0.232451	-1.17428	-0.250744	-0.261613	-1.09113	-0.633085	-0.299211
ATCGAGTAGTCACGCC-1	2.27939	-1.23508	4.32469	Choroid plexus	organoid_d65	organoid	-0.426157	-0.16356	-0.232451	-1.17428	-0.250744	-0.261613	-1.09113	-0.633085	-0.299211
ATCGAGTCAGATCCAT-1	2.88369	-2.39286	3.22543	Choroid plexus	organoid_d65	organoid	1.77647	-0.16356	-0.232451	0.761839	-0.250744	-0.261613	-1.09113	-0.633085	-0.299211
ATCTACTCACGAAAGC-1	2.24936	-1.05801	3.92751	Choroid plexus	organoid_d65	organoid	-0.426157	-0.16356	-0.232451	-1.17428	-0.250744	-0.261613	-1.09113	-0.633085	-0.299211
ATCTACTGTGAAAGAG-1	2.18295	-1.16303	3.57523	Choroid plexus	organoid_d65	organoid	-0.426157	-0.16356	-0.232451	-1.17428	-0.250744	-0.261613	-1.09113	-0.633085	-0.299211
ATCTACTTCACGATGT-1	2.47576	-1.25366	-0.136602	oRG	organoid_d65	organoid	-0.426157	-0.16356	-0.232451	0.738473	-0.250744	-0.261613	-1.09113	-0.633085	-0.299211
ATCTACTTCAGAGGTG-1	2.23854	-1.12446	3.68857	Choroid plexus	organoid_d65	organoid	-0.426157	-0.16356	-0.232451	-1.17428	-0.250744	-0.261613	-1.09113	-0.633085	-0.299211
ATCTGCCAGCACAGGT-1	4.3017	-1.59074	-0.946212	oRG	organoid_d65	organoid	-0.426157	-0.16356	-0.232451	1.03815	-0.250744	-0.261613	-1.09113	0.255158	-0.299211
ATCTGCCCACTGTCGG-1	1.64766	-0.611581	2.66438	RG	organoid_d65	organoid	-0.426157	-0.16356	-0.232451	-0.244609	-0.250744	-0.261613	-1.09113	-0.633085	-0.299211
ATCTGCCGTACGACCC-1	-5.79108	3.19958	-0.57998	Excitatory neuron	organoid_d65	organoid	-0.426157	-0.16356	-0.232451	-1.17428	-0.250744	-0.261613	0.646318	2.40072	-0.299211
ATGAGGGAGTGAATTG-1	1.95313	-1.13381	3.13546	Choroid plexus	organoid_d65	organoid	-0.426157	-0.16356	-0.232451	-1.17428	-0.250744	-0.261613	-1.09113	-0.633085	-0.299211
ATGAGGGCAAGCCCAC-1	2.23999	-1.23986	3.55401	Choroid plexus	organoid_d65	organoid	-0.426157	-0.16356	-0.232451	0.107333	-0.250744	-0.261613	-1.09113	-0.633085	-0.299211
ATGAGGGGTTCGTTGA-1	5.16854	-0.757943	-1.96761	oRG	organoid_d65	organoid	0.917562	-0.16356	-0.232451	0.598207	-0.250744	-0.261613	-1.09113	-0.633085	1.88828
ATGAGGGTCATACGGT-1	2.35803	-1.10007	4.01806	Choroid plexus	organoid_d65	organoid	-0.426157	-0.16356	-0.232451	0.284133	-0.250744	-0.261613	-1.09113	0.251754	-0.299211
ATGAGGGTCCAAACAC-1	4.45786	-2.32123	-0.771731	oRG	organoid_d65	organoid	-0.426157	-0.16356	-0.232451	0.326047	-0.250744	-0.261613	-1.09113	-0.633085	-0.299211
ATGGGAGAGCATGGCA-1	2.17095	-1.07786	3.8148	Choroid plexus	organoid_d65	organoid	-0.426157	-0.16356	-0.232451	-1.17428	-0.250744	-0.261613	-1.09113	-0.633085	-0.299211
ATGGGAGCACTGTTAG-1	0.51583	-0.316096	2.43633	Microglia	organoid_d65	organoid	-0.426157	-0.16356	-0.232451	-0.580891	-0.250744	-0.261613	-1.09113	-0.633085	-0.299211
ATGGGAGCATGTCTCC-1	-5.69529	2.88081	0.444218	Excitatory neuron	organoid_d65	organoid	-0.426157	-0.16356	-0.232451	-1.17428	-0.250744	-0.261613	0.59818	1.77884	-0.299211
ATGGGAGGTCAGGACA-1	2.86261	-1.66371	-0.18753	oRG	organoid_d65	organoid	-0.426157	-0.16356	-0.232451	1.35871	-0.250744	-0.261613	-1.09113	-0.633085	-0.299211
ATGTGTGCAATCGAAA-1	2.11331	-1.62032	2.57166	Choroid plexus	organoid_d65	organoid	1.32451	-0.16356	-0.232451	1.26508	1.07244	-0.261613	-1.09113	-0.633085	-0.299211
ATGTGTGCACACATGT-1	2.26407	-1.83488	2.47477	Choroid plexus	organoid_d65	organoid	-0.426157	-0.16356	-0.232451	1.06699	-0.250744	-0.261613	-1.09113	-0.633085	-0.299211
ATGTGTGCATGATCCA-1	2.15284	-1.12435	3.6958	Choroid plexus	organoid_d65	organoid	-0.426157	-0.16356	-0.232451	0.0993563	-0.250744	-0.261613	-1.09113	-0.633085	-0.299211
ATGTGTGGTCGTTGTA-1	2.39029	-1.18224	3.86702	Choroid plexus	organoid_d65	organoid	-0.426157	-0.16356	-0.232451	0.0403995	-0.250744	-0.261613	-0.599391	-0.633085	-0.299211
ATGTGTGGTCTCCATC-1	4.23318	-0.8596	0.377875	RG	organoid_d65	organoid	-0.426157	-0.16356	-0.232451	0.000264721	-0.250744	-0.261613	-1.09113	-0.633085	-0.299211
ATTACTCAGTGGACGT-1	1.98773	-1.08805	3.54597	Choroid plexus	organoid_d65	organoid	-0.426157	-0.16356	-0.232451	-1.17428	-0.250744	-0.261613	-1.09113	0.823646	-0.299211
ATTACTCGTACGAAAT-1	2.17191	-1.47617	0.35248	oRG	organoid_d65	organoid	-0.426157	-0.16356	-0.232451	0.768248	-0.250744	-0.261613	-1.09113	-0.633085	-0.299211
ATTACTCTCACAATGC-1	2.4371	-1.20983	3.9528	Choroid plexus	organoid_d65	organoid	-0.426157	-0.16356	-0.232451	-1.17428	-0.250744	4.8771	-1.09113	-0.633085	-0.299211
ATTATCCGTTACGTCA-1	2.03547	-1.10185	3.44514	Choroid plexus	organoid_d65	organoid	-0.426157	-0.16356	-0.232451	-0.0463979	-0.250744	-0.261613	-1.09113	-0.633085	-0.299211
ATTCTACAGAAACCTA-1	2.40804	-1.27242	3.68373	Choroid plexus	organoid_d65	organoid	-0.426157	-0.16356	-0.232451	-0.220579	-0.250744	-0.261613	-1.09113	-0.633085	-0.299211
ATTCTACCACAAGCCC-1	5.45741	3.61674	-0.587325	Cell cycle	organoid_d65	organoid	-0.426157	-0.16356	-0.232451	0.10156	3.55242	4.60516	-1.09113	-0.633085	-0.299211
ATTCTACCACGGTGTC-1	1.38872	-1.14893	1.7936	oRG	organoid_d65	organoid	-0.426157	-0.16356	-0.232451	1.47319	-0.250744	-0.261613	0.306033	-0.633085	-0.299211
ATTCTACCATGCCTAA-1	5.395	0.0295088	-2.15759	oRG	organoid_d65	organoid	0.72416	-0.16356	-0.232451	1.23824	-0.250744	-0.261613	-1.09113	-0.633085	-0.299211
ATTCTACTCCCAACGG-1	2.37955	-1.13629	3.86814	Choroid plexus	organoid_d65	organoid	-0.426157	-0.16356	-0.232451	1.31666	-0.250744	-0.261613	0.0569836	-0.633085	-0.299211
ATTCTACTCTATCCCG-1	0.403263	-0.383738	2.69879	Microglia	organoid_d65	organoid	-0.426157	-0.16356	-0.232451	0.00414559	-0.250744	-0.261613	-1.09113	-0.633085	-0.299211
ATTGGACAGCTTTGGT-1	-3.55147	1.99491	0.761969	Excitatory neuron	organoid_d65	organoid	-0.426157	-0.16356	-0.232451	-1.17428	-0.250744	-0.261613	0.321796	2.19234	3.89779
ATTGGACGTAACGCGA-1	0.0142916	-0.262007	2.52323	Microglia	organoid_d65	organoid	-0.426157	-0.16356	-0.232451	-0.0388589	-0.250744	-0.261613	-1.09113	-0.633085	-0.299211
ATTGGTGAGGCTATCT-1	2.29717	-1.20741	4.09148	Choroid plexus	organoid_d65	organoid	-0.426157	-0.16356	-0.232451	-0.507477	-0.250744	-0.261613	-1.09113	-0.633085	0.878671
ATTGGTGAGTTAACGA-1	2.31377	-1.18433	4.24979	Choroid plexus	organoid_d65	organoid	-0.426157	-0.16356	-0.232451	-0.427106	-0.250744	-0.261613	-1.09113	-0.633085	-0.299211
ATTGGTGCAAGCCGCT-1	2.35778	-1.39721	3.19018	Choroid plexus	organoid_d65	organoid	-0.426157	-0.16356	-0.232451	-0.702486	-0.250744	-0.261613	-1.09113	-0.633085	-0.299211
ATTTCTGAGGGATACC-1	-1.92516	1.2061	0.724527	Excitatory neuron	organoid_d65	organoid	-0.426157	-0.16356	-0.232451	-1.17428	-0.250744	-0.261613	0.161804	2.1828	-0.299211
ATTTCTGCATCACGTA-1	1.42975	-1.07411	2.65486	Choroid plexus	organoid_d65	organoid	-0.426157	-0.16356	-0.232451	-1.17428	-0.250744	-0.261613	-1.09113	-0.633085	-0.299211
ATTTCTGGTATAGGTA-1	2.21973	-1.32393	4.31927	Choroid plexus	organoid_d65	organoid	-0.426157	-0.16356	-0.232451	0.0619304	-0.250744	-0.261613	-1.09113	-0.633085	-0.299211
CAACCAACACAGGTTT-1	-4.53735	2.76494	-1.45494	Excitatory neuron	organoid_d65	organoid	-0.426157	-0.16356	-0.232451	-1.17428	-0.250744	-0.261613	0.839527	1.81792	-0.299211
CAACCAAGTTGTACAC-1	-4.01268	2.0841	0.697896	Excitatory neuron	organoid_d65	organoid	-0.426157	-0.16356	-0.232451	-1.17428	-0.250744	-0.261613	-1.09113	1.20204	-0.299211
CAACCTCCACCTTGTC-1	1.81098	-1.12415	3.02685	Choroid plexus	organoid_d65	organoid	-0.426157	-0.16356	-0.232451	-1.17428	-0.250744	-0.261613	-1.09113	-0.633085	-0.299211
CAACCTCCATGTAAGA-1	-0.0477246	-0.386262	2.79413	Immature neuron	organoid_d65	organoid	-0.426157	-0.16356	-0.232451	-1.17428	-0.250744	-0.261613	-1.09113	-0.633085	-0.299211
CAACCTCCATTCTCAT-1	1.79371	-1.1638	3.55441	Choroid plexus	organoid_d65	organoid	-0.426157	-0.16356	-0.232451	-0.0623767	-0.250744	-0.261613	-1.09113	-0.633085	-0.299211
CAACCTCGTCGGCTCA-1	2.17272	-1.29391	3.36627	Choroid plexus	organoid_d65	organoid	-0.426157	-0.16356	-0.232451	-0.308947	-0.250744	-0.261613	-1.09113	-0.633085	-0.299211
CAACCTCTCATCGATG-1	1.78999	-1.17561	2.52984	Choroid plexus	organoid_d65	organoid	-0.426157	-0.16356	-0.232451	-1.17428	-0.250744	-0.261613	-1.09113	-0.633085	-0.299211
CAACTAGAGGAGTTTA-1	2.39384	-1.34211	3.42444	Choroid plexus	organoid_d65	organoid	-0.426157	-0.16356	-0.232451	0.429213	-0.250744	-0.261613	-1.09113	-0.633085	-0.299211
CAACTAGAGTTATCGC-1	5.085	-1.97113	-1.51454	oRG	organoid_d65	organoid	1.33861	-0.16356	-0.232451	1.20129	-0.250744	-0.261613	-0.12395	-0.633085	-0.299211
CAACTAGCACACCGAC-1	6.09437	3.12869	-0.452081	Cell cycle	organoid_d65	organoid	0.271297	-0.16356	-0.232451	0.768036	5.02633	-0.261613	-1.09113	-0.633085	-0.299211
CAACTAGGTAAATGAC-1	0.135924	-0.2677	2.55545	RG	organoid_d65	organoid	-0.426157	-0.16356	-0.232451	-1.17428	-0.250744	-0.261613	-1.09113	-0.633085	-0.299211
CAACTAGTCAGAGACG-1	4.91202	-2.45243	-1.19452	oRG	organoid_d65	organoid	2.53291	-0.16356	-0.232451	0.153766	-0.250744	-0.261613	-0.193795	-0.633085	-0.299211
CAAGAAACAATGGAAT-1	2.68033	-0.553145	2.75995	RG	organoid_d65	organoid	-0.426157	-0.16356	-0.232451	-1.17428	-0.250744	-0.261613	-1.09113	-0.633085	-0.299211
CAAGAAAGTACGACCC-1	4.12116	-2.15843	-0.353587	oRG	organoid_d65	organoid	-0.426157	-0.16356	-0.232451	0.445149	-0.250744	-0.261613	-1.09113	-0.633085	-0.299211
CAAGATCAGCTAAGAT-1	-0.339293	-0.148145	3.00072	Microglia	organoid_d65	organoid	-0.426157	-0.16356	-0.232451	-1.17428	-0.250744	-0.261613	-1.09113	-0.633085	-0.299211
CAAGATCCATTTGCTT-1	2.29227	-1.30895	0.629593	oRG	organoid_d65	organoid	-0.426157	-0.16356	-0.232451	0.103995	-0.250744	-0.261613	-1.09113	-0.633085	-0.299211
CAAGATCGTCCGTTAA-1	-1.7668	0.67683	1.41753	Immature neuron	organoid_d65	organoid	-0.426157	-0.16356	-0.232451	-1.17428	-0.250744	-0.261613	-1.09113	0.464469	-0.299211
CAAGGCCAGACAAAGG-1	-1.24577	0.446703	1.21561	Immature neuron	organoid_d65	organoid	-0.426157	-0.16356	-0.232451	-1.17428	-0.250744	-0.261613	-1.09113	-0.633085	3.71023
CAAGGCCCAATAGCGG-1	2.38806	-1.20412	4.29451	Choroid plexus	organoid_d65	organoid	-0.426157	-0.16356	-0.232451	-0.640893	-0.250744	1.20106	-1.09113	-0.633085	-0.299211
CAAGGCCGTCGTCTTC-1	2.2412	-1.39362	2.64566	Choroid plexus	organoid_d65	organoid	-0.426157	-0.16356	-0.232451	1.14136	-0.250744	-0.261613	-1.09113	-0.633085	2.71626
CAAGGCCTCTAACTCT-1	-5.30404	3.01859	0.133428	Excitatory neuron	organoid_d65	organoid	-0.426157	-0.16356	-0.232451	-1.17428	-0.250744	-0.261613	-0.183897	-0.633085	-0.299211
CAAGTTGCACCAGCAC-1	-0.0558065	-0.315834	2.99288	Microglia	organoid_d65	organoid	-0.426157	-0.16356	-0.232451	-1.17428	-0.250744	-0.261613	-1.09113	-0.633085	-0.299211
CAAGTTGTCAGTTCGA-1	-0.381602	0.0303731	2.3556	Microglia	organoid_d65	organoid	-0.426157	-0.16356	-0.232451	0.649675	-0.250744	-0.261613	-1.09113	-0.633085	-0.299211
CAAGTTGTCCAAATGC-1	0.9054	-0.751207	1.57599	RG	organoid_d65	organoid	-0.426157	-0.16356	-0.232451	1.21276	-0.250744	-0.261613	-1.09113	-0.633085	-0.299211
CACAAACAGGTCATCT-1	-4.69174	2.90046	-1.72476	Excitatory neuron	organoid_d65	organoid	-0.426157	-0.16356	-0.232451	-1.17428	-0.250744	-0.261613	-0.215564	1.42103	-0.299211
CACAAACGTAGCACGA-1	-1.73391	0.379214	3.22117	Immature neuron	organoid_d65	organoid	-0.426157	-0.16356	-0.232451	-1.17428	-0.250744	-0.261613	-1.09113	0.710034	-0.299211
CACAAACGTGAGGGTT-1	2.12011	-1.15607	4.13597	Choroid plexus	organoid_d65	organoid	-0.426157	-0.16356	-0.232451	-0.340466	-0.250744	-0.261613	-0.717436	-0.633085	-0.299211
CACAAACTCAAACCAC-1	-6.06922	3.09923	-0.230498	Excitatory neuron	organoid_d65	organoid	-0.426157	-0.16356	-0.232451	-1.17428	-0.250744	-0.261613	0.723344	1.5194	-0.299211
CACAAACTCAGCGACC-1	2.04403	-1.09806	3.38866	Choroid plexus	organoid_d65	organoid	-0.426157	-0.16356	-0.232451	-1.17428	-0.250744	-0.261613	-1.09113	-0.633085	-0.299211
CACACAAAGCGCTCCA-1	4.5142	-2.74384	-1.10177	oRG	organoid_d65	organoid	0.549384	-0.16356	-0.232451	0.614475	-0.250744	-0.261613	0.0130435	-0.0260775	-0.299211
CACACAAAGGTGATTA-1	1.97728	-1.21477	3.44379	Choroid plexus	organoid_d65	organoid	-0.426157	-0.16356	-0.232451	-0.0812718	-0.250744	-0.261613	-1.09113	-0.633085	-0.299211
CACACAAAGTCCATAC-1	-5.0321	3.23846	-1.83621	Excitatory neuron	organoid_d65	organoid	-0.426157	-0.16356	-0.232451	-0.535873	-0.250744	-0.261613	0.535224	1.9913	-0.299211
CACACAATCCGCATCT-1	5.23971	-2.35232	-1.76479	oRG	organoid_d65	organoid	2.00914	-0.16356	-0.232451	0.662196	-0.250744	-0.261613	-1.09113	-0.633085	-0.299211
CACACAATCTACTATC-1	-2.23222	1.02207	2.33634	Immature neuron	organoid_d65	organoid	-0.426157	-0.16356	-0.232451	-1.17428	-0.250744	-0.261613	-1.09113	1.50491	-0.299211
CACACCTGTACCGTAT-1	4.50167	-1.64179	-1.0464	oRG	organoid_d65	organoid	0.88468	-0.16356	-0.232451	1.39256	-0.250744	-0.261613	-1.09113	-0.633085	-0.299211
CACACCTTCCTGTACC-1	2.14609	-1.22271	3.34348	Choroid plexus	organoid_d65	organoid	-0.426157	-0.16356	-0.232451	1.03511	-0.250744	-0.261613	-1.09113	-0.633085	-0.299211
CACACTCAGACCGGAT-1	-0.371274	-0.163977	2.47615	RG	organoid_d65	organoid	-0.426157	-0.16356	-0.232451	0.687695	-0.250744	-0.261613	-1.09113	-0.633085	-0.299211
CACAGGCAGGGCTTGA-1	1.28407	-1.13868	2.26184	Microglia	organoid_d65	organoid	-0.426157	-0.16356	-0.232451	0.30535	-0.250744	-0.261613	-1.09113	-0.633085	-0.299211
CACAGGCAGTCACGCC-1	4.49699	-1.77728	-0.680108	oRG	organoid_d65	organoid	-0.426157	-0.16356	-0.232451	1.19132	-0.250744	-0.261613	-1.09113	-0.633085	-0.299211
CACAGGCCATTAGGCT-1	2.14628	-1.59205	2.84066	Choroid plexus	organoid_d65	organoid	-0.426157	-0.16356	-0.232451	0.445287	-0.250744	-0.261613	-1.09113	-0.633085	-0.299211
CACAGGCTCGACAGCC-1	-1.35328	1.56635	-1.77788	IPC	organoid_d65	organoid	-0.426157	-0.16356	-0.232451	-1.17428	-0.250744	5.83266	-1.09113	-0.633085	-0.299211
CACAGTAGTAGATTAG-1	2.58208	-1.108	3.80551	Choroid plexus	organoid_d65	organoid	-0.426157	-0.16356	-0.232451	-0.322151	-0.250744	-0.261613	-1.09113	-0.633085	-0.299211
CACAGTATCGTAGGTT-1	-0.878117	-0.0290901	1.5928	Choroid plexus	organoid_d65	organoid	-0.426157	-0.16356	-0.232451	0.975591	-0.250744	-0.261613	-1.09113	-0.633085	-0.299211
CACAGTATCGTTGCCT-1	-3.92633	2.25523	0.589382	Excitatory neuron	organoid_d65	organoid	-0.426157	-0.16356	-0.232451	-1.17428	-0.250744	-0.261613	1.03732	0.850007	-0.299211
CACAGTATCTCCAACC-1	-4.00758	2.43558	0.334991	Excitatory neuron	organoid_d65	organoid	-0.426157	-0.16356	-0.232451	0.243925	-0.250744	-0.261613	0.849056	-0.633085	-0.299211
CACATAGCAGTCTTCC-1	1.93921	-1.08462	3.53271	Choroid plexus	organoid_d65	organoid	-0.426157	-0.16356	-0.232451	0.640498	-0.250744	-0.261613	-1.09113	-0.633085	-0.299211
CACATAGGTTATGTGC-1	1.76446	-1.08691	3.71514	Choroid plexus	organoid_d65	organoid	-0.426157	-0.16356	-0.232451	-0.784824	-0.250744	-0.261613	-1.09113	-0.633085	-0.299211
CACATAGTCAGGCGAA-1	-1.91092	0.660008	2.11753	Immature neuron	organoid_d65	organoid	-0.426157	-0.16356	-0.232451	1.12088	-0.250744	-0.261613	-0.621367	-0.0997405	-0.299211
CACATTTAGTAAGTAC-1	5.00837	-2.62992	-1.29336	oRG	organoid_d65	organoid	1.49567	-0.16356	-0.232451	0.761084	-0.250744	-0.261613	-1.09113	-0.633085	-0.299211
CACATTTCAATCCAAC-1	-1.71374	0.897521	1.02155	Immature neuron	organoid_d65	organoid	-0.426157	-0.16356	-0.232451	-1.17428	-0.250744	-0.261613	1.40642	1.5672	-0.299211
CACATTTCATATACCG-1	5.65366	3.49786	-0.211905	Cell cycle	organoid_d65	organoid	-0.426157	-0.16356	-0.232451	0.424899	2.57554	-0.261613	-1.09113	-0.633085	-0.299211
CACATTTGTGTGCGTC-1	4.42253	-1.25767	-1.09759	oRG	organoid_d65	organoid	-0.426157	-0.16356	-0.232451	-0.396008	-0.250744	-0.261613	0.0964138	-0.633085	-0.299211
CACCACTGTATATCCG-1	2.31895	-1.14958	3.88332	Choroid plexus	organoid_d65	organoid	-0.426157	-0.16356	-0.232451	-1.17428	-0.250744	-0.261613	-1.09113	-0.633085	-0.299211
CACCACTTCAAACCAC-1	2.36838	-1.06088	4.20442	Choroid plexus	organoid_d65	organoid	-0.426157	-0.16356	-0.232451	-1.17428	-0.250744	-0.261613	-1.09113	-0.633085	-0.299211
CACCACTTCCCTAATT-1	2.35024	-1.16836	3.96542	Choroid plexus	organoid_d65	organoid	-0.426157	-0.16356	-0.232451	0.54855	-0.250744	-0.261613	-1.09113	-0.633085	-0.299211
CACCAGGTCGCTTAGA-1	1.82229	-1.05441	3.54658	Choroid plexus	organoid_d65	organoid	-0.426157	-0.16356	-0.232451	-0.498929	-0.250744	-0.261613	-0.41372	-0.633085	-0.299211
CACCTTGCAACACCTA-1	3.8919	-2.14706	-0.496193	oRG	organoid_d65	organoid	0.723815	-0.16356	-0.232451	0.566728	-0.250744	-0.261613	-1.09113	-0.633085	-0.299211
CACCTTGCATGCGCAC-1	2.66007	-1.1131	3.88905	Choroid plexus	organoid_d65	organoid	-0.426157	-0.16356	-0.232451	-1.17428	-0.250744	-0.261613	-1.09113	-0.633085	-0.299211
CACCTTGGTTAAGTAG-1	2.31543	-1.24191	4.36934	Choroid plexus	organoid_d65	organoid	-0.426157	-0.16356	-0.232451	-1.17428	-0.250744	-0.261613	-1.09113	-0.633085	-0.299211
CACCTTGGTTGCCTCT-1	-4.90132	3.09972	-0.409458	Excitatory neuron	organoid_d65	organoid	-0.426157	-0.16356	-0.232451	-1.17428	-0.250744	-0.261613	-1.09113	1.56971	-0.299211
CACCTTGTCATTATCC-1	2.23921	-1.39429	3.1833	Choroid plexus	organoid_d65	organoid	-0.426157	-0.16356	-0.232451	0.957067	-0.250744	-0.261613	-1.09113	-0.633085	-0.299211
CACTCCACACCCATTC-1	1.86651	-1.60757	2.50253	Choroid plexus	organoid_d65	organoid	-0.426157	-0.16356	-0.232451	-0.578335	-0.250744	-0.261613	-1.09113	-0.633085	-0.299211
CACTCCAGTCAGAATA-1	-3.41998	2.45216	-1.97002	IPC	organoid_d65	organoid	-0.426157	-0.16356	-0.232451	-1.17428	-0.250744	-0.261613	1.347	1.21358	-0.299211
CACTCCAGTTCAGCGC-1	-5.83175	3.45493	-1.03076	Excitatory neuron	organoid_d65	organoid	-0.426157	-0.16356	-0.232451	-1.17428	-0.250744	-0.261613	0.302588	2.55105	-0.299211
CACTCCATCTCGCATC-1	2.34143	-1.14289	4.05154	Choroid plexus	organoid_d65	organoid	-0.426157	-0.16356	-0.232451	-0.417798	-0.250744	-0.261613	-1.09113	-0.633085	-0.299211
CAGAATCCACGGCTAC-1	5.2693	-1.75442	-1.82837	oRG	organoid_d65	organoid	0.697616	-0.16356	-0.232451	1.41892	-0.250744	-0.261613	-1.09113	-0.633085	-0.299211
CAGAATCGTAAGGATT-1	2.34754	-1.63609	2.73877	Choroid plexus	organoid_d65	organoid	-0.426157	-0.16356	-0.232451	-0.292024	-0.250744	-0.261613	-0.206182	-0.633085	-0.299211
CAGAATCGTCTAGCGC-1	3.14949	-1.74953	-0.253749	oRG	organoid_d65	organoid	-0.426157	-0.16356	-0.232451	0.495951	-0.250744	-0.261613	-1.09113	-0.633085	-0.299211
CAGAATCTCCTTAATC-1	4.36796	-2.04841	-0.859018	oRG	organoid_d65	organoid	-0.426157	-0.16356	-0.232451	1.16434	-0.250744	-0.261613	-1.09113	-0.633085	-0.299211
CAGAGAGAGAGATGAG-1	3.82039	-1.42923	0.695104	RG	organoid_d65	organoid	-0.426157	-0.16356	-0.232451	0.635082	-0.250744	-0.261613	-1.09113	-0.633085	-0.299211
CAGAGAGCATGGGAAC-1	2.40727	-1.20369	4.20712	Choroid plexus	organoid_d65	organoid	-0.426157	-0.16356	-0.232451	-1.17428	-0.250744	-0.261613	-1.09113	-0.633085	-0.299211
CAGAGAGGTTGAACTC-1	5.14453	-1.84863	-1.6976	oRG	organoid_d65	organoid	-0.426157	-0.16356	-0.232451	1.05427	-0.250744	-0.261613	-1.09113	-0.633085	-0.299211
CAGAGAGTCCTTGGTC-1	-1.65198	0.702799	2.31004	Immature neuron	organoid_d65	organoid	-0.426157	-0.16356	-0.232451	-1.17428	-0.250744	-0.261613	-0.306018	1.03678	2.03291
CAGATCAAGATGCCTT-1	2.41537	-0.688976	2.68016	RG	organoid_d65	organoid	-0.426157	-0.16356	-0.232451	-1.17428	-0.250744	-0.261613	-1.09113	-0.633085	-0.299211
CAGATCAAGCAGGTCA-1	1.38639	-1.03172	1.74747	oRG	organoid_d65	organoid	-0.426157	-0.16356	-0.232451	0.0788513	-0.250744	-0.261613	-1.09113	0.794	-0.299211
CAGATCACAAACAACA-1	3.3468	-1.68861	-0.589823	oRG	organoid_d65	organoid	-0.426157	-0.16356	-0.232451	1.06937	-0.250744	-0.261613	-1.09113	-0.633085	-0.299211
CAGATCACAATAAGCA-1	-0.625273	0.831782	-0.428225	Immature neuron	organoid_d65	organoid	-0.426157	-0.16356	-0.232451	-1.17428	-0.250744	-0.261613	0.157813	-0.633085	-0.299211
CAGATCACAGTGACAG-1	3.37128	-0.937381	1.78806	RG	organoid_d65	organoid	-0.426157	-0.16356	-0.232451	-1.17428	-0.250744	-0.261613	-1.09113	-0.633085	-0.299211
CAGATCACAGTTCCCT-1	4.67412	-2.65715	-1.56435	Astrocyte	organoid_d65	organoid	2.49564	-0.16356	-0.232451	0.422135	-0.250744	-0.261613	-1.09113	-0.633085	-0.299211
CAGATCACATATGAGA-1	0.509121	-0.306764	2.67999	Microglia	organoid_d65	organoid	-0.426157	-0.16356	-0.232451	-0.368652	-0.250744	-0.261613	-1.09113	-0.633085	1.16753
CAGATCATCACGCATA-1	-4.92025	2.49011	-0.790702	Excitatory neuron	organoid_d65	organoid	-0.426157	-0.16356	-0.232451	-1.17428	-0.250744	-0.261613	0.360207	0.24228	-0.299211
CAGCAGCAGATGCGAC-1	2.07285	-0.686947	2.70483	RG	organoid_d65	organoid	-0.426157	-0.16356	-0.232451	0.0227227	-0.250744	-0.261613	-1.09113	-0.633085	-0.299211
CAGCAGCAGGCCCGTT-1	2.53643	-1.96249	3.01114	Choroid plexus	organoid_d65	organoid	-0.426157	-0.16356	-0.232451	0.0403995	-0.250744	-0.261613	-1.09113	-0.633085	-0.299211
CAGCAGCAGGCGTACA-1	-2.2948	0.953343	3.21159	Immature neuron	organoid_d65	organoid	-0.426157	-0.16356	-0.232451	-1.17428	-0.250744	-0.261613	-1.09113	-0.633085	-0.299211
CAGCAGCAGTTAGCGG-1	2.50821	-1.11734	3.66655	Choroid plexus	organoid_d65	organoid	-0.426157	-0.16356	-0.232451	0.15559	-0.250744	-0.261613	-1.09113	-0.633085	-0.299211
CAGCAGCTCCAAGCCG-1	2.21588	-1.31885	4.23975	Choroid plexus	organoid_d65	organoid	-0.426157	-0.16356	-0.232451	-0.587762	-0.250744	-0.261613	-0.502823	-0.633085	0.420922
CAGCATAAGATGTTAG-1	2.2146	-1.12193	4.19927	Choroid plexus	organoid_d65	organoid	-0.426157	-0.16356	-0.232451	-1.17428	-0.250744	-0.261613	-1.09113	-0.633085	-0.299211
CAGCATAAGTAGCGGT-1	2.22104	-1.28219	4.21261	Choroid plexus	organoid_d65	organoid	-0.426157	-0.16356	-0.232451	-1.17428	-0.250744	-0.261613	-0.752454	-0.633085	-0.299211
CAGCATACATAGACTC-1	5.0781	-2.4766	-1.50091	oRG	organoid_d65	organoid	0.530677	-0.16356	-0.232451	1.08977	-0.250744	-0.261613	-0.566738	-0.633085	-0.299211
CAGCATAGTGACGGTA-1	2.74741	-0.813715	3.7756	Choroid plexus	organoid_d65	organoid	-0.426157	-0.16356	-0.232451	0.0913046	1.82575	-0.261613	-0.792419	-0.293945	-0.299211
CAGCATAGTGAGGCTA-1	4.5101	-2.47133	-0.932142	oRG	organoid_d65	organoid	0.633522	-0.16356	-0.232451	1.14541	-0.250744	-0.261613	-1.09113	0.419942	-0.299211
CAGCCGAAGACTAAGT-1	2.40911	-1.07483	4.29731	Choroid plexus	organoid_d65	organoid	-0.426157	-0.16356	-0.232451	-1.17428	-0.250744	-0.261613	-1.09113	-0.633085	-0.299211
CAGCCGACATGGTCTA-1	1.72997	-1.09586	3.16626	Choroid plexus	organoid_d65	organoid	-0.426157	-0.16356	-0.232451	0.631407	-0.250744	-0.261613	-1.09113	-0.633085	-0.299211
CAGCCGATCATTGCCC-1	1.47591	-1.16939	0.560721	RG	organoid_d65	organoid	-0.426157	-0.16356	-0.232451	0.0894385	-0.250744	-0.261613	-0.570955	-0.633085	-0.299211
CAGCCGATCTGCAGTA-1	2.02836	-1.6115	2.68311	Choroid plexus	organoid_d65	organoid	-0.426157	-0.16356	-0.232451	0.284108	-0.250744	-0.261613	-1.09113	-0.633085	2.68876
CAGCGACAGAGGTACC-1	0.200892	-0.550416	2.11191	RG	organoid_d65	organoid	-0.426157	-0.16356	-0.232451	0.421754	-0.250744	-0.261613	-1.09113	-0.633085	-0.299211
CAGCGACGTAGAGGAA-1	2.07974	-1.32863	4.12879	Choroid plexus	organoid_d65	organoid	-0.426157	-0.16356	-0.232451	-0.660705	-0.250744	-0.261613	-1.09113	-0.633085	-0.299211
CAGCGACTCTGATACG-1	2.71391	-0.891704	3.83566	Choroid plexus	organoid_d65	organoid	-0.426157	-0.16356	-0.232451	-0.203638	1.57749	-0.261613	-1.09113	-0.633085	-0.299211
CAGCTAACACCTTGTC-1	4.99251	-2.69051	-1.50899	oRG	organoid_d65	organoid	0.739873	-0.16356	-0.232451	1.41433	-0.250744	-0.261613	-0.0859293	-0.633085	-0.299211
CAGCTAATCAGCTCTC-1	2.26346	-1.30991	3.93536	Choroid plexus	organoid_d65	organoid	-0.426157	-0.16356	-0.232451	-1.17428	-0.250744	-0.261613	-1.09113	-0.633085	-0.299211
CAGCTAATCATTGCGA-1	2.21539	-0.505675	2.93516	RG	organoid_d65	organoid	-0.426157	-0.16356	-0.232451	-1.17428	-0.250744	-0.261613	-1.09113	-0.633085	-0.299211
CAGCTAATCTGCCCTA-1	-5.61062	3.46495	-1.34483	Excitatory neuron	organoid_d65	organoid	-0.426157	-0.16356	-0.232451	-1.17428	-0.250744	-0.261613	0.527274	1.69271	-0.299211
CAGCTGGAGGAGTCTG-1	1.10138	-0.73293	2.94265	Microglia	organoid_d65	organoid	-0.426157	-0.16356	-0.232451	0.680654	-0.250744	-0.261613	-1.09113	-0.633085	-0.299211
CAGCTGGCACCCATGG-1	3.21938	-1.4409	-0.729943	oRG	organoid_d65	organoid	-0.426157	-0.16356	-0.232451	-1.17428	-0.250744	-0.261613	-1.09113	-0.633085	-0.299211
CAGCTGGGTAAACACA-1	-1.18624	0.389621	2.67271	Immature neuron	organoid_d65	organoid	-0.426157	-0.16356	-0.232451	-1.17428	-0.250744	-0.261613	-1.09113	0.928562	-0.299211
CAGCTGGGTGATGATA-1	2.47779	-1.45529	-0.0497729	RG	organoid_d65	organoid	-0.426157	-0.16356	-0.232451	0.420488	-0.250744	-0.261613	-1.09113	-0.633085	-0.299211
CAGCTGGTCTAGCACA-1	2.12587	-1.19876	4.26285	Choroid plexus	organoid_d65	organoid	-0.426157	-0.16356	-0.232451	-0.382295	-0.250744	-0.261613	0.113698	-0.633085	-0.299211
CAGCTGGTCTCGTTTA-1	1.42808	-1.02954	2.95198	Choroid plexus	organoid_d65	organoid	-0.426157	-0.16356	-0.232451	0.297092	-0.250744	-0.261613	-1.09113	-0.633085	-0.299211
CAGGTGCAGATCGGGT-1	4.6326	-2.22292	-1.3136	oRG	organoid_d65	organoid	-0.426157	-0.16356	-0.232451	0.439493	-0.250744	-0.261613	-0.196084	0.383105	-0.299211
CAGGTGCCAAGAGGCT-1	1.89833	-1.12079	1.19208	Choroid plexus	organoid_d65	organoid	1.43803	-0.16356	-0.232451	0.414356	-0.250744	-0.261613	-0.608147	-0.633085	-0.299211
CAGGTGCTCAGTCCCT-1	-2.82244	0.625331	0.977174	Immature neuron	organoid_d65	organoid	-0.426157	-0.16356	-0.232451	-1.17428	-0.250744	-0.261613	0.524178	-0.633085	-0.299211
CAGTAACAGCAGCGTA-1	6.18233	1.74003	-1.73171	Cell cycle	organoid_d65	organoid	-0.426157	-0.16356	-0.232451	1.25441	4.09544	-0.261613	-0.0855452	-0.633085	-0.299211
CAGTAACAGGACAGAA-1	4.01485	-2.58781	-0.917667	oRG	organoid_d65	organoid	-0.426157	2.84533	-0.232451	0.968733	-0.250744	-0.261613	-1.09113	-0.633085	-0.299211
CAGTAACAGTCCGTAT-1	0.505373	-0.354659	2.89099	Microglia	organoid_d65	organoid	-0.426157	-0.16356	-0.232451	-1.17428	-0.250744	-0.261613	-1.09113	-0.633085	-0.299211
CAGTAACCAGCCTTGG-1	2.30415	-1.0868	3.59185	Choroid plexus	organoid_d65	organoid	-0.426157	-0.16356	-0.232451	-0.262509	-0.250744	-0.261613	-1.09113	-0.633085	-0.299211
CAGTAACTCAACGGGA-1	4.9717	-2.61015	-1.14115	oRG	organoid_d65	organoid	-0.426157	-0.16356	-0.232451	0.586024	-0.250744	-0.261613	-0.44936	-0.633085	-0.299211
CAGTCCTTCATCTGCC-1	3.46607	-0.686132	2.00906	RG	organoid_d65	organoid	-0.426157	-0.16356	-0.232451	-0.0673951	-0.250744	-0.261613	-1.09113	-0.633085	-0.299211
CAGTCCTTCTGTCCGT-1	2.25315	-1.11708	3.95192	Choroid plexus	organoid_d65	organoid	-0.426157	-0.16356	-0.232451	-0.550387	-0.250744	-0.261613	-1.09113	-0.633085	-0.299211
CAGTCCTTCTTAACCT-1	4.74738	0.379952	-0.82612	Cell cycle	organoid_d65	organoid	-0.426157	-0.16356	-0.232451	1.2715	2.17286	1.96796	-1.09113	-0.633085	-0.299211
CATATGGAGCTAACTC-1	-2.63944	0.636109	1.4631	Immature neuron	organoid_d65	organoid	-0.426157	-0.16356	-0.232451	-1.17428	-0.250744	-0.261613	-1.09113	-0.633085	-0.299211
CATATTCAGCAATCTC-1	2.54545	-0.668237	2.60365	RG	organoid_d65	organoid	-0.426157	-0.16356	-0.232451	-1.17428	-0.250744	-0.261613	-1.09113	-0.633085	-0.299211
CATATTCCAATGGAAT-1	-1.70348	0.76337	2.21389	Immature neuron	organoid_d65	organoid	-0.426157	-0.16356	-0.232451	-0.133968	-0.250744	-0.261613	-1.09113	-0.633085	-0.299211
CATATTCCACATCCGG-1	5.94601	2.34675	-1.48394	Cell cycle	organoid_d65	organoid	-0.426157	-0.16356	-0.232451	1.29146	1.38462	-0.261613	-0.20497	-0.633085	-0.299211
CATATTCCACGGACAA-1	2.75928	-0.616276	2.60028	RG	organoid_d65	organoid	-0.426157	-0.16356	-0.232451	-0.563434	-0.250744	-0.261613	-1.09113	-0.633085	-0.299211
CATCAAGAGCCAGTAG-1	1.9478	-1.10364	3.21749	Choroid plexus	organoid_d65	organoid	-0.426157	-0.16356	-0.232451	-1.17428	-0.250744	-0.261613	0.129683	-0.633085	-0.299211
CATCAAGCACGTGAGA-1	-4.64361	2.98906	-1.99201	Excitatory neuron	organoid_d65	organoid	-0.426157	-0.16356	-0.232451	-1.17428	-0.250744	-0.261613	0.430008	2.16359	-0.299211
CATCCACCACAAGACG-1	2.31491	-1.13257	4.32077	Choroid plexus	organoid_d65	organoid	-0.426157	-0.16356	-0.232451	-1.17428	-0.250744	-0.261613	-1.09113	-0.633085	-0.299211
CATCCACCATCACAAC-1	0.570268	-0.641703	2.82466	Microglia	organoid_d65	organoid	-0.426157	-0.16356	-0.232451	-0.634935	-0.250744	-0.261613	-1.09113	-0.279469	0.625959
CATCGAACAAGGGTCA-1	2.44278	-1.2209	3.87294	Choroid plexus	organoid_d65	organoid	-0.426157	-0.16356	-0.232451	-1.17428	-0.250744	-0.261613	-1.09113	-0.633085	-0.299211
CATCGAAGTCGAAAGC-1	4.80107	-2.43866	-1.00164	oRG	organoid_d65	organoid	1.89926	-0.16356	-0.232451	1.23809	-0.250744	-0.261613	0.183313	-0.633085	-0.299211
CATCGAAGTCTCTTTA-1	2.27312	-1.2962	4.15057	Choroid plexus	organoid_d65	organoid	-0.426157	-0.16356	-0.232451	-0.296854	-0.250744	-0.261613	-1.09113	-0.633085	-0.299211
CATCGAAGTTAAAGAC-1	4.47535	-1.54144	-1.79479	oRG	organoid_d65	organoid	-0.426157	-0.16356	-0.232451	1.07969	-0.250744	-0.261613	-0.0108548	-0.633085	-0.299211
CATCGAATCAAGGTAA-1	1.74277	-1.18466	0.772462	oRG	organoid_d65	organoid	-0.426157	-0.16356	-0.232451	0.743177	-0.250744	-0.261613	-1.09113	-0.633085	-0.299211
CATCGAATCACTCTTA-1	4.87281	-2.48648	-1.47688	oRG	organoid_d65	organoid	-0.426157	-0.16356	-0.232451	1.02838	-0.250744	-0.261613	-0.0500015	-0.633085	-0.299211
CATCGGGTCTCTAAGG-1	0.156518	-0.069156	3.05842	RG	organoid_d65	organoid	-0.426157	-0.16356	-0.232451	-1.17428	-0.250744	-0.261613	-1.09113	-0.633085	1.80874
CATGACAGTGATGTGG-1	-1.00311	0.168125	0.0909442	Immature neuron	organoid_d65	organoid	-0.426157	-0.16356	-0.232451	0.677333	-0.250744	-0.261613	-1.09113	-0.633085	-0.299211
CATGACAGTGCAGTAG-1	-5.80229	2.82794	-0.499901	Excitatory neuron	organoid_d65	organoid	-0.426157	-0.16356	-0.232451	-0.576646	-0.250744	-0.261613	1.21067	2.33584	-0.299211
CATGCCTGTTATCGGT-1	2.466	-1.10439	3.78992	Choroid plexus	organoid_d65	organoid	-0.426157	-0.16356	-0.232451	0.213577	-0.250744	-0.261613	-0.362527	-0.633085	-0.299211
CATGCCTTCTTGTACT-1	2.25895	-1.76439	2.87285	Choroid plexus	organoid_d65	organoid	-0.426157	-0.16356	-0.232451	0.181419	-0.250744	-0.261613	-0.385271	-0.633085	-0.299211
CATTATCAGAACAATC-1	1.68717	-1.03341	3.597	Choroid plexus	organoid_d65	organoid	0.467405	-0.16356	-0.232451	-1.17428	-0.250744	-0.261613	-1.09113	-0.633085	-0.299211
CATTATCAGTTATCGC-1	2.31588	-1.81828	2.88607	Choroid plexus	organoid_d65	organoid	-0.426157	-0.16356	-0.232451	0.451776	-0.250744	-0.261613	-1.09113	-0.633085	-0.299211
CATTATCGTGTTAAGA-1	2.36786	-1.08682	3.85777	Choroid plexus	organoid_d65	organoid	-0.426157	-0.16356	-0.232451	-0.355278	-0.250744	-0.261613	-1.09113	-0.633085	-0.299211
CATTATCTCACTCTTA-1	2.04678	-1.11101	3.36116	Choroid plexus	organoid_d65	organoid	-0.426157	-0.16356	-0.232451	0.159255	-0.250744	-0.261613	-1.09113	-0.633085	-0.299211
CATTATCTCCTATGTT-1	2.29969	-1.22974	4.38674	Choroid plexus	organoid_d65	organoid	-0.426157	-0.16356	-0.232451	-1.17428	-0.250744	-0.261613	-0.7823	-0.633085	-0.299211
CATTATCTCTCATTCA-1	6.0723	3.0086	-0.163268	Cell cycle	organoid_d65	organoid	-0.426157	-0.16356	-0.232451	1.00737	3.78314	-0.261613	-1.09113	-0.633085	-0.299211
CATTCGCCACAGGCCT-1	2.44401	-1.66824	2.84945	Choroid plexus	organoid_d65	organoid	0.380371	-0.16356	-0.232451	0.22227	-0.250744	-0.261613	-1.09113	-0.633085	-0.299211
CATTCGCCACCTCGTT-1	2.21702	-1.17147	4.08007	Choroid plexus	organoid_d65	organoid	-0.426157	-0.16356	-0.232451	-1.17428	-0.250744	-0.261613	-1.09113	-0.633085	-0.299211
CATTCGCCACGGCTAC-1	2.35186	-1.15419	4.31244	Choroid plexus	organoid_d65	organoid	-0.426157	-0.16356	-0.232451	-0.167778	-0.250744	-0.261613	-1.09113	-0.633085	-0.299211
CATTCGCCATCGTCGG-1	-1.69013	0.679308	3.25172	Immature neuron	organoid_d65	organoid	-0.426157	-0.16356	-0.232451	-1.17428	-0.250744	-0.261613	-1.09113	0.0860091	-0.299211
CATTCGCGTGTCGCTG-1	2.85298	-2.54408	3.21754	Choroid plexus	organoid_d65	organoid	1.06965	-0.16356	-0.232451	1.46292	-0.250744	-0.261613	-1.09113	-0.633085	-0.299211
CATTCGCTCATGCATG-1	-1.57967	1.49726	-1.77931	IPC	organoid_d65	organoid	-0.426157	-0.16356	-0.232451	-1.17428	-0.250744	-0.261613	0.976794	0.677221	-0.299211
CCAATCCTCGCCCTTA-1	0.213319	-0.455718	2.15096	RG	organoid_d65	organoid	-0.426157	-0.16356	-0.232451	-0.301989	-0.250744	1.22041	-1.09113	-0.633085	-0.299211
CCACCTACAGTTCATG-1	-3.10099	1.23691	1.46848	Immature neuron	organoid_d65	organoid	-0.426157	-0.16356	-0.232451	-1.17428	-0.250744	-0.261613	-0.0683821	1.23554	-0.299211
CCACCTATCTCATTCA-1	2.11447	-1.11676	3.58922	Choroid plexus	organoid_d65	organoid	-0.426157	-0.16356	-0.232451	-0.351974	-0.250744	-0.261613	-1.09113	-0.633085	-0.299211
CCACGGAAGAATTCCC-1	2.37673	-1.08508	3.84287	Choroid plexus	organoid_d65	organoid	-0.426157	-0.16356	-0.232451	-1.17428	-0.250744	-0.261613	-1.09113	-0.633085	-0.299211
CCACGGAAGATGCCTT-1	2.08314	-1.81862	2.56666	Choroid plexus	organoid_d65	organoid	-0.426157	-0.16356	-0.232451	1.32785	-0.250744	-0.261613	-1.09113	-0.633085	-0.299211
CCACGGAAGGTAGCCA-1	-2.40543	0.912312	2.27873	Immature neuron	organoid_d65	organoid	-0.426157	-0.16356	-0.232451	-1.17428	-0.250744	-0.261613	-0.318062	0.244618	1.0936
CCACGGAGTACATGTC-1	-1.19804	0.471462	1.52701	Immature neuron	organoid_d65	organoid	-0.426157	-0.16356	-0.232451	-1.17428	-0.250744	-0.261613	-1.09113	1.93085	-0.299211
CCACGGATCGGAATCT-1	5.01084	-2.26786	-1.71584	oRG	organoid_d65	organoid	-0.426157	-0.16356	-0.232451	0.199987	-0.250744	-0.261613	-1.09113	-0.633085	-0.299211
CCACTACAGACAAGCC-1	1.59868	-1.22454	3.27629	Choroid plexus	organoid_d65	organoid	-0.426157	-0.16356	-0.232451	-1.17428	-0.250744	-0.261613	-1.09113	-0.633085	-0.299211
CCACTACAGATGCCTT-1	2.08836	-1.28138	3.22816	Choroid plexus	organoid_d65	organoid	-0.426157	-0.16356	-0.232451	0.554947	-0.250744	-0.261613	-1.09113	-0.633085	-0.299211
CCACTACAGGTGCTTT-1	3.39549	-0.84253	1.81857	RG	organoid_d65	organoid	-0.426157	-0.16356	-0.232451	-1.17428	-0.250744	-0.261613	-1.09113	-0.633085	-0.299211
CCACTACCATCTGGTA-1	3.58554	-1.61077	-0.545814	oRG	organoid_d65	organoid	-0.426157	-0.16356	-0.232451	0.469824	-0.250744	-0.261613	-1.09113	-0.633085	-0.299211
CCAGCGAAGTGTACCT-1	2.11695	-1.16438	3.26204	Choroid plexus	organoid_d65	organoid	-0.426157	-0.16356	-0.232451	0.20919	-0.250744	-0.261613	-1.09113	-0.633085	-0.299211
CCATGTCAGCCCTAAT-1	1.40073	-1.17207	0.721885	RG	organoid_d65	organoid	-0.426157	-0.16356	-0.232451	0.231188	-0.250744	-0.261613	-1.09113	-0.633085	-0.299211
CCATGTCAGGTGCAAC-1	0.467203	-0.372961	2.48169	Microglia	organoid_d65	organoid	-0.426157	-0.16356	-0.232451	-1.17428	-0.250744	-0.261613	-1.09113	0.274941	-0.299211
CCATGTCCACATGTGT-1	-4.93919	3.23584	-2.0227	Excitatory neuron	organoid_d65	organoid	-0.426157	-0.16356	-0.232451	-1.17428	-0.250744	-0.261613	0.987482	1.82262	-0.299211
CCATGTCGTAAGTTCC-1	1.3036	-0.47636	2.97616	RG	organoid_d65	organoid	-0.426157	-0.16356	-0.232451	-1.17428	-0.250744	-0.261613	-1.09113	-0.633085	-0.299211
CCATGTCTCACCTCGT-1	0.69063	-0.862598	1.70463	RG	organoid_d65	organoid	-0.426157	-0.16356	-0.232451	0.990107	-0.250744	-0.261613	-1.09113	-0.633085	-0.299211
CCATTCGAGTGGGATC-1	2.0649	-1.12211	3.43813	Choroid plexus	organoid_d65	organoid	-0.426157	-0.16356	-0.232451	0.101266	-0.250744	-0.261613	-1.09113	-0.633085	-0.299211
CCCAATCAGAATTGTG-1	-3.78865	2.5984	-1.98845	Excitatory neuron	organoid_d65	organoid	-0.426157	-0.16356	-0.232451	-1.17428	-0.250744	-0.261613	0.922741	1.47524	-0.299211
CCCAATCAGCCAGAAC-1	-2.73082	0.55622	1.17945	Immature neuron	organoid_d65	organoid	-0.426157	-0.16356	-0.232451	-1.17428	-0.250744	-0.261613	1.18715	-0.633085	2.35563
CCCAATCAGCGTTTAC-1	-3.78289	2.61526	-1.96829	Excitatory neuron	organoid_d65	organoid	-0.426157	-0.16356	-0.232451	-0.61738	-0.250744	-0.261613	0.922505	1.73901	-0.299211
CCCAATCAGGACAGAA-1	2.46928	-0.932292	1.49073	Immature neuron	organoid_d65	organoid	-0.426157	-0.16356	-0.232451	-1.17428	-0.250744	-0.261613	0.886287	1.61198	-0.299211
CCCAGTTAGCTGGAAC-1	-2.8113	1.2377	2.22172	Immature neuron	organoid_d65	organoid	-0.426157	-0.16356	-0.232451	0.171396	-0.250744	-0.261613	-1.09113	-0.633085	-0.299211
CCCAGTTAGTTGAGTA-1	1.11918	-1.65638	2.52192	RG	organoid_d65	organoid	-0.426157	-0.16356	-0.232451	1.10648	-0.250744	-0.261613	-1.09113	-0.633085	-0.299211
CCCAGTTCATATACGC-1	2.11831	-1.28244	2.80809	Choroid plexus	organoid_d65	organoid	-0.426157	-0.16356	-0.232451	0.801087	-0.250744	-0.261613	-0.391019	-0.633085	-0.299211
CCCAGTTGTCTCTCTG-1	0.897091	-0.865206	1.42871	RG	organoid_d65	organoid	-0.426157	-0.16356	-0.232451	0.470701	-0.250744	-0.261613	-0.669916	-0.633085	-0.299211
CCCAGTTTCCCGGATG-1	-3.10008	2.63123	-2.20953	IPC	organoid_d65	organoid	-0.426157	-0.16356	-0.232451	-1.17428	-0.250744	-0.261613	-0.481032	1.76203	-0.299211
CCCATACTCGGCCGAT-1	-0.215547	-0.516374	3.0871	Microglia	organoid_d65	organoid	-0.426157	-0.16356	-0.232451	-1.17428	-0.250744	-0.261613	-1.09113	-0.633085	-0.299211
CCCATACTCTGAGGGA-1	2.21341	-1.1255	3.92783	Choroid plexus	organoid_d65	organoid	-0.426157	-0.16356	-0.232451	-0.657009	-0.250744	-0.261613	-0.572282	-0.633085	-0.299211
CCCTCCTAGAAGGTGA-1	-3.02089	2.43777	-2.26704	IPC	organoid_d65	organoid	-0.426157	-0.16356	-0.232451	-1.17428	-0.250744	1.41129	0.131473	0.978038	-0.299211
CCCTCCTGTGGAAAGA-1	2.55589	-1.36501	-0.491268	oRG	organoid_d65	organoid	-0.426157	-0.16356	-0.232451	0.529953	-0.250744	-0.261613	-1.09113	-0.633085	-0.299211
CCGGGATCAAGCGCTC-1	5.32747	-0.199981	-2.2518	oRG	organoid_d65	organoid	-0.426157	-0.16356	-0.232451	0.673279	-0.250744	-0.261613	-1.09113	-0.633085	-0.299211
CCGGGATGTACCGTAT-1	4.93374	-2.91643	-1.53689	oRG	organoid_d65	organoid	-0.426157	-0.16356	-0.232451	1.04659	-0.250744	-0.261613	-0.414103	-0.633085	-0.299211
CCGGTAGAGACAAGCC-1	-0.67012	0.103092	1.73527	Immature neuron	organoid_d65	organoid	-0.426157	-0.16356	-0.232451	0.0493911	-0.250744	-0.261613	-1.09113	-0.633085	-0.299211
CCGGTAGAGACTAAGT-1	1.20006	-1.36775	0.212745	RG	organoid_d65	organoid	-0.426157	-0.16356	-0.232451	0.734104	-0.250744	-0.261613	-1.09113	-0.633085	-0.299211
CCGGTAGAGAGCCTAG-1	-5.90955	3.19037	-0.580443	Excitatory neuron	organoid_d65	organoid	-0.426157	-0.16356	-0.232451	-1.17428	-0.250744	-0.261613	0.75352	1.59747	-0.299211
CCGGTAGTCAGAGACG-1	2.14658	-1.49848	2.74342	Choroid plexus	organoid_d65	organoid	-0.426157	-0.16356	-0.232451	-0.140575	-0.250744	-0.261613	-0.598769	-0.633085	-0.299211
CCGTACTAGTGAAGTT-1	-1.66225	0.689723	2.2826	Immature neuron	organoid_d65	organoid	-0.426157	-0.16356	-0.232451	-1.17428	-0.250744	-0.261613	-1.09113	-0.633085	-0.299211
CCGTACTGTATGCTTG-1	3.13355	-1.62652	2.21587	RG	organoid_d65	organoid	1.47279	-0.16356	-0.232451	-0.136732	-0.250744	-0.261613	-1.09113	-0.633085	-0.299211
CCGTACTTCACTGGGC-1	2.63141	-1.11991	3.92315	Choroid plexus	organoid_d65	organoid	-0.426157	-0.16356	-0.232451	-1.17428	-0.250744	-0.261613	-1.09113	-0.633085	-0.299211
CCGTGGAGTCTTGCGG-1	-1.43829	0.141715	1.09208	Choroid plexus	organoid_d65	organoid	-0.426157	-0.16356	-0.232451	-0.280072	-0.250744	-0.261613	-0.532935	-0.633085	2.36508
CCGTGGATCAGGCAAG-1	1.79009	-1.29809	0.876737	RG	organoid_d65	organoid	-0.426157	-0.16356	-0.232451	0.398079	-0.250744	-0.261613	-1.09113	-0.633085	-0.299211
CCGTGGATCTGTCAAG-1	1.84246	-1.05969	3.41457	Choroid plexus	organoid_d65	organoid	-0.426157	-0.16356	-0.232451	-1.17428	-0.250744	-0.261613	-1.09113	-0.633085	-0.299211
CCGTTCAGTTTGTGTG-1	2.19086	-1.26147	0.641729	RG	organoid_d65	organoid	-0.426157	-0.16356	-0.232451	1.39112	-0.250744	-0.261613	-1.09113	-0.633085	-0.299211
CCGTTCATCTGCGGCA-1	0.522257	-0.487205	2.10459	Microglia	organoid_d65	organoid	-0.426157	-0.16356	-0.232451	-0.437939	-0.250744	-0.261613	-0.646465	-0.633085	-0.299211
CCGTTCATCTTCGGTC-1	4.07306	-1.41962	-0.957798	oRG	organoid_d65	organoid	-0.426157	-0.16356	-0.232451	0.655074	-0.250744	-0.261613	-1.09113	-0.633085	-0.299211
CCTAAAGGTCAATACC-1	2.45982	-1.12199	3.77021	Choroid plexus	organoid_d65	organoid	-0.426157	-0.16356	-0.232451	-1.17428	-0.250744	-0.261613	-1.09113	-0.633085	-0.299211
CCTAAAGGTCACACGC-1	2.23633	-0.575052	2.85635	RG	organoid_d65	organoid	-0.426157	-0.16356	-0.232451	-1.17428	-0.250744	-0.261613	-1.09113	-0.633085	-0.299211
CCTAAAGGTCCGCTGA-1	5.83784	2.58152	-0.239436	Cell cycle	organoid_d65	organoid	-0.426157	-0.16356	-0.232451	-0.237958	4.7312	-0.261613	-1.09113	-0.633085	-0.299211
CCTAAAGTCGTACCGG-1	2.19977	-1.24249	4.26531	Choroid plexus	organoid_d65	organoid	-0.426157	-0.16356	-0.232451	-0.910718	-0.250744	-0.261613	-1.09113	-0.633085	-0.299211
CCTACACAGAGAACAG-1	-4.03016	1.88246	0.347071	Excitatory neuron	organoid_d65	organoid	-0.426157	-0.16356	-0.232451	-1.17428	-0.250744	-0.261613	1.3149	1.63087	-0.299211
CCTACCACAAGCGCTC-1	0.629208	-1.13829	-0.808351	Immature neuron	organoid_d65	organoid	0.206366	-0.16356	-0.232451	0.3716	-0.250744	-0.261613	-0.496496	-0.633085	-0.299211
CCTACCATCTGTCAAG-1	5.29631	1.31274	-0.965688	Cell cycle	organoid_d65	organoid	-0.426157	-0.16356	-0.232451	0.703681	3.82605	-0.261613	-1.09113	-0.633085	-0.299211
CCTAGCTAGACCGGAT-1	3.52905	-0.659219	1.93869	RG	organoid_d65	organoid	-0.426157	-0.16356	-0.232451	-1.17428	-0.250744	-0.261613	-1.09113	-0.633085	-0.299211
CCTAGCTAGGGCTCTC-1	5.21727	-2.35609	-1.68918	oRG	organoid_d65	organoid	2.13319	-0.16356	-0.232451	0.913557	-0.250744	-0.261613	-1.09113	-0.633085	-0.299211
CCTAGCTAGTGCGTGA-1	2.21276	-1.2965	4.19695	Choroid plexus	organoid_d65	organoid	-0.426157	-0.16356	-0.232451	-1.17428	-0.250744	-0.261613	-1.09113	-0.633085	-0.299211
CCTAGCTAGTGGTAAT-1	1.86258	-1.10493	3.67172	Choroid plexus	organoid_d65	organoid	-0.426157	-0.16356	-0.232451	-0.0979275	-0.250744	-0.261613	-1.09113	-0.633085	-0.299211
CCTATTACAGCCTTTC-1	5.80875	2.43074	-0.280196	Cell cycle	organoid_d65	organoid	0.937183	-0.16356	-0.232451	0.98277	3.96386	-0.261613	-1.09113	-0.633085	-0.299211
CCTATTAGTAAGAGAG-1	0.401934	-0.407992	2.2453	RG	organoid_d65	organoid	-0.426157	-0.16356	-0.232451	-1.17428	-0.250744	-0.261613	-1.09113	-0.633085	-0.299211
CCTCAGTAGCTGCGAA-1	2.0099	-1.1039	3.31354	Choroid plexus	organoid_d65	organoid	-0.426157	-0.16356	-0.232451	-0.106417	-0.250744	-0.261613	-1.09113	-0.633085	-0.299211
CCTCAGTCATCACGTA-1	2.42792	-1.30794	3.53818	Choroid plexus	organoid_d65	organoid	-0.426157	-0.16356	-0.232451	0.357177	-0.250744	-0.261613	-1.09113	-0.633085	0.915575
CCTCAGTGTTATGTGC-1	2.17824	-1.27115	4.01265	Choroid plexus	organoid_d65	organoid	-0.426157	-0.16356	-0.232451	-1.17428	-0.250744	-0.261613	-1.09113	-0.155257	-0.299211
CCTCAGTTCTCCAACC-1	3.21969	-0.503448	2.38434	RG	organoid_d65	organoid	-0.426157	-0.16356	-0.232451	-1.17428	-0.250744	-0.261613	-1.09113	-0.633085	-0.299211
CCTCAGTTCTGTCTAT-1	-2.00475	1.03865	1.09395	Immature neuron	organoid_d65	organoid	-0.426157	-0.16356	-0.232451	-1.17428	-0.250744	-0.261613	1.44675	-0.633085	-0.299211
CCTCAGTTCTTTCCTC-1	2.28614	-1.15059	4.26539	Choroid plexus	organoid_d65	organoid	-0.426157	-0.16356	-0.232451	-0.855607	-0.250744	-0.261613	-1.09113	-0.633085	-0.299211
CCTTACGCAAGTAGTA-1	3.23572	-1.61006	-0.416338	oRG	organoid_d65	organoid	-0.426157	-0.16356	-0.232451	1.52551	-0.250744	-0.261613	-1.09113	-0.633085	-0.299211
CCTTACGCACTACAGT-1	2.20196	-1.16523	3.74535	Choroid plexus	organoid_d65	organoid	-0.426157	-0.16356	-0.232451	0.183957	-0.250744	-0.261613	-1.09113	-0.633085	-0.299211
CCTTACGGTATCAGTC-1	-1.98055	0.794338	3.24815	Immature neuron	organoid_d65	organoid	-0.426157	-0.16356	-0.232451	-1.17428	-0.250744	-0.261613	-1.09113	-0.633085	-0.299211
CCTTCCCAGACAGGCT-1	3.67768	-2.01042	-0.651058	oRG	organoid_d65	organoid	2.18677	-0.16356	-0.232451	0.87554	-0.250744	-0.261613	-0.686006	-0.633085	-0.299211
CCTTCCCAGCCATCGC-1	2.01613	-1.72692	2.33346	Choroid plexus	organoid_d65	organoid	-0.426157	-0.16356	-0.232451	0.468288	-0.250744	-0.261613	-1.09113	-0.633085	-0.299211
CCTTCCCGTAGCGTAG-1	5.36788	3.82604	-0.410542	IPC	organoid_d65	organoid	-0.426157	-0.16356	-0.232451	0.434468	5.46148	2.83965	-1.09113	-0.633085	-0.299211
CCTTCGAGTTTACTCT-1	1.97499	-1.15212	3.57335	Choroid plexus	organoid_d65	organoid	-0.426157	-0.16356	-0.232451	0.353305	-0.250744	-0.261613	-1.09113	-0.633085	-0.299211
CCTTTCTAGCCCAATT-1	-1.86418	0.54244	2.84228	Immature neuron	organoid_d65	organoid	-0.426157	-0.16356	-0.232451	-1.17428	-0.250744	-0.261613	-1.09113	-0.633085	-0.299211
CCTTTCTAGCGAGAAA-1	1.89481	-1.33772	2.06575	oRG	organoid_d65	organoid	-0.426157	-0.16356	-0.232451	0.646761	-0.250744	-0.261613	-1.09113	-0.633085	-0.299211
CCTTTCTCAAAGGTGC-1	0.276904	-0.261051	2.51193	RG	organoid_d65	organoid	-0.426157	-0.16356	-0.232451	-1.17428	-0.250744	-0.261613	-1.09113	-0.633085	-0.299211
CCTTTCTCAAGTAATG-1	1.73088	-1.43629	0.842482	RG	organoid_d65	organoid	-0.426157	-0.16356	-0.232451	0.570384	-0.250744	-0.261613	-1.09113	-0.633085	-0.299211
CCTTTCTCACGGTAAG-1	-1.40038	-0.0861244	2.94971	Choroid plexus	organoid_d65	organoid	-0.426157	-0.16356	-0.232451	-1.17428	-0.250744	-0.261613	-1.09113	-0.633085	-0.299211
CCTTTCTTCCGAGCCA-1	-5.42009	3.10294	0.407469	Excitatory neuron	organoid_d65	organoid	-0.426157	-0.16356	-0.232451	-1.17428	-0.250744	-0.261613	0.955442	1.49178	-0.299211
CGAACATAGTGGTCCC-1	-0.893436	0.292558	1.49329	Immature neuron	organoid_d65	organoid	-0.426157	-0.16356	-0.232451	0.153645	-0.250744	-0.261613	-1.09113	0.879176	-0.299211
CGAACATGTCACTGGC-1	2.7515	-1.52581	2.63605	Choroid plexus	organoid_d65	organoid	-0.426157	-0.16356	-0.232451	-1.17428	-0.250744	-0.261613	-1.09113	-0.633085	-0.299211
CGAATGTCAAGCGTAG-1	2.05724	-1.13538	3.38171	Choroid plexus	organoid_d65	organoid	-0.426157	-0.16356	-0.232451	-1.17428	-0.250744	-0.261613	-1.09113	-0.633085	-0.299211
CGAATGTGTCTAAACC-1	3.36443	-1.48174	-0.574866	oRG	organoid_d65	organoid	-0.426157	-0.16356	-0.232451	0.696879	-0.250744	-0.261613	-1.09113	0.417089	-0.299211
CGAATGTGTTGATTCG-1	-2.17922	1.04029	1.28147	Immature neuron	organoid_d65	organoid	-0.426157	-0.16356	-0.232451	-1.17428	-0.250744	-0.261613	0.69608	1.75623	-0.299211
CGACCTTAGGACACCA-1	-5.02777	3.30353	-1.67821	Excitatory neuron	organoid_d65	organoid	-0.426157	-0.16356	-0.232451	-1.17428	-0.250744	-0.261613	0.974385	2.35515	-0.299211
CGACCTTCAAACGTGG-1	1.07164	-1.13149	1.63416	RG	organoid_d65	organoid	-0.426157	-0.16356	-0.232451	0.396632	-0.250744	-0.261613	-1.09113	-0.633085	-0.299211
CGACTTCAGCAGGTCA-1	6.12017	2.76983	-0.724001	Cell cycle	organoid_d65	organoid	-0.426157	-0.16356	-0.232451	0.356277	5.88446	-0.261613	-1.09113	-0.633085	-0.299211
CGACTTCCATTCACTT-1	-3.58373	1.71231	0.467083	Excitatory neuron	organoid_d65	organoid	-0.426157	-0.16356	-0.232451	-1.17428	-0.250744	-0.261613	0.237692	-0.633085	-0.299211
CGACTTCGTCATCGGC-1	4.81119	0.24579	-0.664887	Cell cycle	organoid_d65	organoid	-0.426157	-0.16356	-0.232451	-1.17428	-0.250744	-0.261613	-1.09113	-0.633085	-0.299211
CGACTTCTCAGCTTAG-1	-1.95727	1.01216	1.07721	Immature neuron	organoid_d65	organoid	-0.426157	-0.16356	-0.232451	-1.17428	-0.250744	-0.261613	0.778413	-0.633085	-0.299211
CGAGAAGAGAACTCGG-1	2.26298	-1.18844	3.69748	Choroid plexus	organoid_d65	organoid	-0.426157	-0.16356	-0.232451	-1.17428	-0.250744	-0.261613	-1.09113	-0.633085	-0.299211
CGAGAAGCAAACGCGA-1	2.13481	-1.15329	3.83297	Choroid plexus	organoid_d65	organoid	-0.426157	-0.16356	-0.232451	-0.0326592	-0.250744	-0.261613	-0.530191	-0.633085	0.664579
CGAGAAGCACCCTATC-1	1.75636	-1.17041	1.07308	oRG	organoid_d65	organoid	-0.426157	-0.16356	-0.232451	0.628534	-0.250744	-0.261613	-1.09113	-0.633085	-0.299211
CGAGAAGTCGACAGCC-1	2.03308	-1.10143	3.41184	Choroid plexus	organoid_d65	organoid	-0.426157	-0.16356	-0.232451	-1.17428	-0.250744	-0.261613	-1.09113	-0.633085	-0.299211
CGAGAAGTCGACGGAA-1	2.28267	-1.14347	4.19643	Choroid plexus	organoid_d65	organoid	-0.426157	-0.16356	-0.232451	-0.710536	1.13163	-0.261613	-1.09113	-0.633085	-0.299211
CGAGCACTCGGACAAG-1	4.01906	-1.77199	-0.599224	oRG	organoid_d65	organoid	1.3757	-0.16356	-0.232451	0.262245	-0.250744	-0.261613	-1.09113	-0.633085	-0.299211
CGAGCACTCTCCAACC-1	0.356647	-0.362259	2.7981	Microglia	organoid_d65	organoid	-0.426157	-0.16356	-0.232451	-0.312725	-0.250744	-0.261613	-1.09113	-0.633085	-0.299211
CGATCGGGTCTCTTTA-1	-0.56733	-0.868298	3.23972	RG	organoid_d65	organoid	-0.426157	-0.16356	-0.232451	-1.17428	-0.250744	-0.261613	-0.471085	-0.633085	-0.299211
CGATCGGGTGGTAACG-1	-4.88361	2.17338	0.839175	Excitatory neuron	organoid_d65	organoid	-0.426157	-0.16356	-0.232451	-1.17428	-0.250744	-0.261613	0.696485	0.460706	-0.299211
CGATCGGGTGTTGGGA-1	1.5972	-0.550012	2.85576	RG	organoid_d65	organoid	-0.426157	-0.16356	-0.232451	-1.17428	-0.250744	-0.261613	-1.09113	-0.633085	-0.299211
CGATCGGTCCTGCAGG-1	-1.34932	0.63604	1.236	Immature neuron	organoid_d65	organoid	-0.426157	-0.16356	-0.232451	-1.17428	-0.250744	-0.261613	-1.09113	1.71859	-0.299211
CGATCGGTCTGTACGA-1	2.32082	-1.29491	3.97754	Choroid plexus	organoid_d65	organoid	-0.426157	-0.16356	-0.232451	-0.941517	-0.250744	-0.261613	-1.09113	-0.633085	-0.299211
CGATGGCCAGTAACGG-1	4.33602	-1.99046	-0.916032	oRG	organoid_d65	organoid	-0.426157	-0.16356	-0.232451	0.94049	-0.250744	-0.261613	-0.55175	-0.633085	1.30298
CGATGGCTCGGAGGTA-1	2.22404	-1.28664	4.21043	Choroid plexus	organoid_d65	organoid	-0.426157	-0.16356	-0.232451	-0.453956	-0.250744	-0.261613	-1.09113	-0.633085	1.30699
CGATGTAAGGATTCGG-1	5.72494	1.77956	-1.3937	Cell cycle	organoid_d65	organoid	-0.426157	-0.16356	-0.232451	0.409204	-0.250744	-0.261613	-1.09113	-0.633085	-0.299211
CGATTGACACTGCCAG-1	5.67246	1.58121	-1.75765	Cell cycle	organoid_d65	organoid	-0.426157	-0.16356	-0.232451	0.0116978	-0.250744	-0.261613	-1.09113	-0.633085	-0.299211
CGATTGACAGCTTCGG-1	1.52876	-0.455517	2.82055	RG	organoid_d65	organoid	-0.426157	-0.16356	-0.232451	-1.17428	-0.250744	-0.261613	-1.09113	-0.633085	2.92606
CGATTGAGTGAACCTT-1	-5.78186	3.07377	-0.705909	Excitatory neuron	organoid_d65	organoid	-0.426157	-0.16356	-0.232451	-1.17428	-0.250744	-0.261613	0.568294	1.66176	-0.299211
CGATTGAGTTTACTCT-1	4.32145	-2.16959	-0.783209	oRG	organoid_d65	organoid	0.821093	-0.16356	-0.232451	1.135	-0.250744	-0.261613	-1.09113	-0.633085	-0.299211
CGATTGATCAGCTCGG-1	2.25015	-1.27351	4.2529	Choroid plexus	organoid_d65	organoid	-0.426157	-0.16356	-0.232451	-0.75214	-0.250744	-0.261613	-1.09113	-0.633085	0.958546
CGCCAAGTCTTGTCAT-1	4.68471	-2.26104	-1.36051	oRG	organoid_d65	organoid	0.682499	-0.16356	-0.232451	0.748508	-0.250744	-0.261613	-0.483532	0.0567505	-0.299211
CGCGGTAAGGCGACAT-1	-3.10228	1.65649	0.789574	Excitatory neuron	organoid_d65	organoid	-0.426157	-0.16356	-0.232451	-1.17428	-0.250744	-0.261613	-1.09113	0.956912	-0.299211
CGCGGTACATGCCTTC-1	4.94702	-2.29177	-1.40037	oRG	organoid_d65	organoid	0.985816	-0.16356	-0.232451	0.654625	-0.250744	-0.261613	0.0878229	-0.633085	-0.299211
CGCGTTTCAATGAATG-1	0.861539	-0.930663	1.74534	RG	organoid_d65	organoid	-0.426157	-0.16356	-0.232451	0.219244	-0.250744	-0.261613	-1.09113	-0.633085	-0.299211
CGCGTTTTCATGCAAC-1	2.39343	-1.2653	3.73393	Choroid plexus	organoid_d65	organoid	-0.426157	-0.16356	-0.232451	-1.17428	-0.250744	-0.261613	-1.09113	-0.633085	-0.299211
CGCGTTTTCTCTGCTG-1	2.30226	-1.33703	3.41503	Choroid plexus	organoid_d65	organoid	-0.426157	-0.16356	-0.232451	-0.208222	-0.250744	-0.261613	-1.09113	-0.633085	-0.299211
CGCGTTTTCTTTACGT-1	2.38459	-1.17146	4.11912	Choroid plexus	organoid_d65	organoid	-0.426157	-0.16356	-0.232451	-1.17428	-0.250744	-0.261613	-1.09113	-0.633085	-0.299211
CGCTATCAGACAGACC-1	-4.72929	2.04539	0.25738	Excitatory neuron	organoid_d65	organoid	-0.426157	-0.16356	-0.232451	-1.17428	-0.250744	-0.261613	-0.150626	0.718233	-0.299211
CGCTATCAGGACTGGT-1	-1.70772	0.582505	1.49074	Immature neuron	organoid_d65	organoid	-0.426157	-0.16356	-0.232451	0.942133	-0.250744	-0.261613	-0.301573	-0.633085	-0.299211
CGCTATCCAGCTGTAT-1	-5.35623	2.99717	-1.14639	Excitatory neuron	organoid_d65	organoid	-0.426157	-0.16356	-0.232451	-1.17428	-0.250744	-0.261613	0.489138	2.28591	-0.299211
CGCTATCTCAGTTAGC-1	-2.45349	0.98727	2.68412	Immature neuron	organoid_d65	organoid	-0.426157	-0.16356	-0.232451	-1.17428	-0.250744	-0.261613	-1.09113	-0.0460794	-0.299211
CGCTGGATCTCGAGTA-1	4.71106	-1.29112	-1.75041	oRG	organoid_d65	organoid	-0.426157	-0.16356	-0.232451	0.445149	-0.250744	-0.261613	-0.451992	-0.633085	-0.299211
CGCTTCATCAAACCAC-1	3.73224	-1.67264	-0.66526	oRG	organoid_d65	organoid	-0.426157	-0.16356	-0.232451	0.522262	-0.250744	-0.261613	-0.403755	-0.633085	-0.299211
CGGACACCAATAAGCA-1	2.31779	-0.96348	4.05764	Choroid plexus	organoid_d65	organoid	-0.426157	-0.16356	-0.232451	-1.17428	-0.250744	-0.261613	-1.09113	-0.633085	-0.299211
CGGACACCAGGACGTA-1	2.95567	-0.942098	0.149845	RG	organoid_d65	organoid	-0.426157	-0.16356	-0.232451	-0.437151	-0.250744	-0.261613	0.523561	-0.633085	-0.299211
CGGACGTAGCCTTGAT-1	2.31413	-1.31738	0.709389	RG	organoid_d65	organoid	-0.426157	-0.16356	-0.232451	0.782753	-0.250744	-0.261613	-1.09113	-0.633085	-0.299211
CGGACGTAGCTGCCCA-1	5.2538	3.86199	-0.622665	IPC	organoid_d65	organoid	-0.426157	-0.16356	-0.232451	-1.17428	5.10395	3.63449	0.542349	-0.117469	-0.299211
CGGACGTCACATGGGA-1	2.33738	-1.13164	4.07066	Choroid plexus	organoid_d65	organoid	-0.426157	-0.16356	-0.232451	-0.495523	-0.250744	-0.261613	-1.09113	-0.633085	-0.299211
CGGACGTCAGGACCCT-1	2.3481	-1.14734	4.2842	Choroid plexus	organoid_d65	organoid	-0.426157	-0.16356	-0.232451	-0.61105	-0.250744	-0.261613	-1.09113	-0.633085	1.37892
CGGACGTCATTCGACA-1	2.37581	-1.14322	3.74898	Choroid plexus	organoid_d65	organoid	-0.426157	-0.16356	-0.232451	-0.402731	-0.250744	-0.261613	-1.09113	-0.633085	-0.299211
CGGACGTGTAGGGTAC-1	4.86463	-2.47382	-1.31766	oRG	organoid_d65	organoid	-0.426157	-0.16356	-0.232451	1.05157	-0.250744	-0.261613	-1.09113	-0.633085	-0.299211
CGGACGTGTGATAAGT-1	-1.88393	0.832513	2.58611	Immature neuron	organoid_d65	organoid	-0.426157	-0.16356	-0.232451	-1.17428	-0.250744	-0.261613	-1.09113	-0.633085	-0.299211
CGGACTGCATTCACTT-1	-1.40371	0.44619	2.64483	Excitatory neuron	organoid_d65	organoid	-0.426157	-0.16356	-0.232451	0.435983	-0.250744	-0.261613	-1.09113	0.791513	-0.299211
CGGACTGGTGGGTATG-1	1.79959	-1.1322	2.91173	Choroid plexus	organoid_d65	organoid	-0.426157	-0.16356	-0.232451	-1.17428	-0.250744	-0.261613	-1.09113	-0.633085	-0.299211
CGGACTGTCCAGAAGG-1	-4.17406	1.99645	0.89802	Immature neuron	organoid_d65	organoid	-0.426157	-0.16356	-0.232451	-1.17428	-0.250744	-0.261613	-1.09113	1.66853	-0.299211
CGGACTGTCTTAGCCC-1	0.891718	-0.511429	2.76797	RG	organoid_d65	organoid	-0.426157	-0.16356	-0.232451	-1.17428	-0.250744	-0.261613	-1.09113	-0.633085	-0.299211
CGGAGCTTCGGCATCG-1	-4.39215	2.32289	-0.4275	Excitatory neuron	organoid_d65	organoid	-0.426157	-0.16356	-0.232451	-1.17428	-0.250744	-0.261613	0.707753	1.54456	-0.299211
CGGAGCTTCTCCTATA-1	1.6729	-1.16283	2.80466	Choroid plexus	organoid_d65	organoid	-0.426157	-0.16356	-0.232451	-1.17428	-0.250744	-0.261613	-1.09113	-0.633085	-0.299211
CGGAGTCAGAATAGGG-1	-4.57268	3.11103	-1.59112	Excitatory neuron	organoid_d65	organoid	-0.426157	-0.16356	-0.232451	-1.17428	-0.250744	-0.261613	0.0027085	0.608805	-0.299211
CGGAGTCCACCTATCC-1	-5.17807	3.47735	-1.75923	Excitatory neuron	organoid_d65	organoid	-0.426157	-0.16356	-0.232451	-1.17428	-0.250744	-0.261613	0.44668	2.08656	-0.299211
CGGAGTCCAGGAATGC-1	1.69082	-1.29292	2.83114	Choroid plexus	organoid_d65	organoid	-0.426157	-0.16356	-0.232451	0.456361	-0.250744	-0.261613	-1.09113	-0.633085	-0.299211
CGGAGTCCATCACAAC-1	2.14845	-1.12621	3.57538	Choroid plexus	organoid_d65	organoid	-0.426157	-0.16356	-0.232451	0.174913	-0.250744	-0.261613	-1.09113	-0.633085	-0.299211
CGGAGTCCATCGGACC-1	1.0725	-1.4637	2.19917	RG	organoid_d65	organoid	-0.426157	-0.16356	-0.232451	-0.272043	-0.250744	-0.261613	-1.09113	-0.633085	-0.299211
CGGAGTCCATTTGCTT-1	2.12858	-1.15833	4.17649	Choroid plexus	organoid_d65	organoid	-0.426157	-0.16356	-0.232451	-1.17428	-0.250744	-0.261613	-1.09113	-0.633085	-0.299211
CGGAGTCTCTCTTGAT-1	-4.71352	2.57656	-1.63127	Excitatory neuron	organoid_d65	organoid	-0.426157	-0.16356	-0.232451	-1.17428	-0.250744	-0.261613	0.394234	1.75483	-0.299211
CGGCTAGCAGGATCGA-1	0.322743	-0.466913	2.69892	Microglia	organoid_d65	organoid	-0.426157	-0.16356	-0.232451	0.9343	-0.250744	-0.261613	-1.09113	-0.633085	-0.299211
CGGCTAGGTACGCTGC-1	-1.94794	0.819626	2.68942	Immature neuron	organoid_d65	organoid	-0.426157	-0.16356	-0.232451	-1.17428	-0.250744	-0.261613	-1.09113	0.380801	-0.299211
CGGCTAGGTATCTGCA-1	2.23194	-1.21098	4.0613	Choroid plexus	organoid_d65	organoid	-0.426157	-0.16356	-0.232451	0.41157	-0.250744	-0.261613	-1.09113	-0.633085	-0.299211
CGGCTAGTCCGCATAA-1	2.77359	-0.647828	2.68601	RG	organoid_d65	organoid	-0.426157	-0.16356	-0.232451	-1.17428	-0.250744	-0.261613	-1.09113	-0.633085	-0.299211
CGGGTCAAGACGACGT-1	2.27349	-1.22713	4.38379	Choroid plexus	organoid_d65	organoid	-0.426157	-0.16356	-0.232451	-0.67569	-0.250744	-0.261613	-1.09113	-0.633085	-0.299211
CGGGTCAGTATGAAAC-1	-3.0076	1.42923	-0.878347	IPC	organoid_d65	organoid	-0.426157	-0.16356	-0.232451	-1.17428	-0.250744	1.57949	0.588496	0.131497	-0.299211
CGGGTCAGTGCACTTA-1	4.91762	-2.45957	-1.63086	oRG	organoid_d65	organoid	-0.426157	-0.16356	-0.232451	1.09355	-0.250744	-0.261613	-0.334043	-0.633085	-0.299211
CGGGTCATCCGTCAAA-1	2.19104	-1.3057	4.11036	Choroid plexus	organoid_d65	organoid	-0.426157	-0.16356	-0.232451	-0.666655	-0.250744	-0.261613	-1.09113	-0.633085	-0.299211
CGGTTAAAGACTTGAA-1	2.31224	-0.479074	2.72248	RG	organoid_d65	organoid	-0.426157	-0.16356	-0.232451	-0.0129964	-0.250744	-0.261613	-1.09113	-0.633085	-0.299211
CGGTTAAAGTACACCT-1	2.56003	-1.16307	3.95254	Choroid plexus	organoid_d65	organoid	-0.426157	-0.16356	-0.232451	0.0858327	-0.250744	-0.261613	-1.09113	-0.633085	-0.299211
CGGTTAACACATTAGC-1	5.0996	0.149375	-2.31916	Cell cycle	organoid_d65	organoid	1.1214	-0.16356	-0.232451	0.681545	-0.250744	-0.261613	-0.568536	-0.633085	-0.299211
CGGTTAACAGCCTTTC-1	-6.06976	3.54032	-0.499244	Excitatory neuron	organoid_d65	organoid	-0.426157	-0.16356	-0.232451	-0.515697	-0.250744	-0.261613	-0.430539	1.76774	-0.299211
CGTAGCGCACTCGACG-1	3.53895	-1.46178	0.475056	RG	organoid_d65	organoid	-0.426157	-0.16356	-0.232451	-1.17428	-0.250744	-0.261613	-1.09113	-0.633085	-0.299211
CGTAGCGCAGAGTGTG-1	-0.393012	-0.0352766	2.74407	Immature neuron	organoid_d65	organoid	-0.426157	-0.16356	-0.232451	0.481199	-0.250744	-0.261613	-1.09113	-0.633085	-0.299211
CGTAGCGGTATTACCG-1	-5.51977	3.31788	0.465564	Excitatory neuron	organoid_d65	organoid	-0.426157	-0.16356	-0.232451	-1.17428	-0.250744	-0.261613	0.351841	2.34364	-0.299211
CGTAGCGTCTAACGGT-1	-2.52571	1.16336	2.68207	Immature neuron	organoid_d65	organoid	-0.426157	-0.16356	-0.232451	-1.17428	-0.250744	-0.261613	-1.09113	-0.633085	-0.299211
CGTAGGCAGTCGTTTG-1	-0.178539	-0.166654	2.80481	Microglia	organoid_d65	organoid	-0.426157	-0.16356	-0.232451	-0.562635	-0.250744	-0.261613	-1.09113	-0.633085	-0.299211
CGTAGGCTCTCTTATG-1	2.70654	-0.974666	3.82894	Choroid plexus	organoid_d65	organoid	-0.426157	-0.16356	-0.232451	-1.17428	-0.250744	-0.261613	-1.09113	-0.633085	-0.299211
CGTCACTTCGCCAGCA-1	-5.38753	2.47337	0.245324	Excitatory neuron	organoid_d65	organoid	-0.426157	-0.16356	-0.232451	-1.17428	-0.250744	-0.261613	0.677335	1.20367	-0.299211
CGTCACTTCTGTACGA-1	0.813116	-0.63561	2.01388	RG	organoid_d65	organoid	-0.426157	-0.16356	-0.232451	1.77654	-0.250744	-0.261613	-1.09113	-0.633085	-0.299211
CGTCAGGAGGTGCAAC-1	2.24027	-1.08485	4.07002	Choroid plexus	organoid_d65	organoid	-0.426157	-0.16356	-0.232451	-0.446584	-0.250744	-0.261613	-1.09113	-0.633085	-0.299211
CGTCAGGAGTGCAAGC-1	-2.60668	1.42189	0.870097	Immature neuron	organoid_d65	organoid	-0.426157	-0.16356	-0.232451	-1.17428	-0.250744	-0.261613	1.03568	0.848426	-0.299211
CGTCAGGTCTGCTGCT-1	-0.933783	0.254079	2.34429	Immature neuron	organoid_d65	organoid	-0.426157	-0.16356	-0.232451	-1.17428	-0.250744	4.55711	-1.09113	0.802256	-0.299211
CGTCCATCACGGCGTT-1	2.24578	-1.11297	3.8933	Choroid plexus	organoid_d65	organoid	-0.426157	-0.16356	-0.232451	-0.692629	-0.250744	-0.261613	-1.09113	-0.633085	-0.299211
CGTCCATCATCGTCGG-1	2.00114	-1.10568	3.31134	Choroid plexus	organoid_d65	organoid	-0.426157	-0.16356	-0.232451	0.422515	-0.250744	-0.261613	0.0329091	-0.633085	-0.299211
CGTCCATCATTGGTAC-1	2.41388	-1.193	3.92893	Choroid plexus	organoid_d65	organoid	-0.426157	-0.16356	-0.232451	-0.656065	-0.250744	-0.261613	-1.09113	-0.633085	-0.299211
CGTCCATGTCAAAGAT-1	0.782046	-0.772204	2.23258	RG	organoid_d65	organoid	-0.426157	-0.16356	-0.232451	-1.17428	-0.250744	-0.261613	-1.09113	-0.633085	-0.299211
CGTCCATGTCGGGTCT-1	4.92967	-0.17862	-1.9667	oRG	organoid_d65	organoid	-0.426157	-0.16356	-0.232451	0.806599	-0.250744	-0.261613	-1.09113	-0.633085	-0.299211
CGTCCATGTCTAGTCA-1	1.71704	-1.15043	2.83113	Choroid plexus	organoid_d65	organoid	-0.426157	-0.16356	-0.232451	0.15559	-0.250744	-0.261613	-1.09113	-0.633085	-0.299211
CGTCCATGTTCACGGC-1	-2.48404	0.921097	1.76278	Immature neuron	organoid_d65	organoid	-0.426157	-0.16356	-0.232451	-1.17428	-0.250744	3.43201	-1.09113	-0.633085	-0.299211
CGTCTACAGACCACGA-1	4.47411	-2.334	-1.36558	oRG	organoid_d65	organoid	-0.426157	-0.16356	-0.232451	1.36944	-0.250744	-0.261613	-1.09113	-0.633085	-0.299211
CGTCTACAGATCCGAG-1	-3.62957	2.21534	-0.703338	Excitatory neuron	organoid_d65	organoid	-0.426157	-0.16356	-0.232451	-1.17428	-0.250744	-0.261613	1.00151	2.17674	-0.299211
CGTCTACCATCTCCCA-1	1.83368	-1.15241	2.93553	Choroid plexus	organoid_d65	organoid	-0.426157	-0.16356	-0.232451	-1.17428	-0.250744	-0.261613	-0.0355286	-0.633085	-0.299211
CGTGAGCTCATGTCTT-1	4.07115	-1.67273	-0.896861	oRG	organoid_d65	organoid	1.72319	-0.16356	-0.232451	1.0236	-0.250744	-0.261613	-1.09113	-0.633085	-0.299211
CGTGTAAAGCCACGCT-1	4.0028	-1.94812	-0.784877	oRG	organoid_d65	organoid	-0.426157	-0.16356	-0.232451	1.35385	-0.250744	-0.261613	-1.09113	-0.633085	-0.299211
CGTGTAAAGTCCTCCT-1	2.41756	-1.22512	4.14405	Choroid plexus	organoid_d65	organoid	-0.426157	-0.16356	-0.232451	-1.17428	-0.250744	-0.261613	-1.09113	-0.633085	-0.299211
CGTGTCTAGACTCGGA-1	2.36999	-1.26222	3.52583	Choroid plexus	organoid_d65	organoid	-0.426157	-0.16356	-0.232451	-0.503757	-0.250744	-0.261613	-1.09113	-0.633085	-0.299211
CGTGTCTAGAGCTGCA-1	1.10953	-0.907022	2.60468	RG	organoid_d65	organoid	-0.426157	-0.16356	-0.232451	0.0924346	-0.250744	-0.261613	-1.09113	0.0983389	-0.299211
CGTGTCTTCGCTTGTC-1	3.10467	-0.84726	1.96795	RG	organoid_d65	organoid	-0.426157	-0.16356	-0.232451	-1.17428	-0.250744	-0.261613	-1.09113	-0.633085	-0.299211
CGTTAGAGTTACCAGT-1	5.10366	-1.46364	-1.5934	oRG	organoid_d65	organoid	-0.426157	-0.16356	-0.232451	1.19452	-0.250744	-0.261613	-1.09113	-0.633085	-0.299211
CGTTAGAGTTCAGACT-1	1.58525	-1.17564	1.04496	RG	organoid_d65	organoid	-0.426157	-0.16356	-0.232451	-0.221722	-0.250744	-0.261613	-1.09113	-0.633085	-0.299211
CGTTCTGAGAAGCCCA-1	-3.4115	1.58573	1.67975	Excitatory neuron	organoid_d65	organoid	1.68815	-0.16356	-0.232451	-1.17428	-0.250744	-0.261613	0.0676145	0.682496	-0.299211
CGTTCTGAGACTAGAT-1	-0.607603	0.802658	-1.25816	IPC	organoid_d65	organoid	-0.426157	-0.16356	-0.232451	-1.17428	-0.250744	5.79336	0.183423	0.332462	-0.299211
CGTTCTGGTGGGTATG-1	1.38519	-1.06723	1.50754	RG	organoid_d65	organoid	-0.426157	-0.16356	-0.232451	-0.491857	-0.250744	-0.261613	-1.09113	-0.633085	-0.299211
CGTTCTGTCAGCTTAG-1	1.89603	-1.0764	3.40656	Choroid plexus	organoid_d65	organoid	-0.426157	-0.16356	-0.232451	0.887458	-0.250744	-0.261613	-1.09113	-0.633085	-0.299211
CGTTGGGCAAAGAATC-1	-5.43642	3.13215	-1.41584	Excitatory neuron	organoid_d65	organoid	-0.426157	-0.16356	-0.232451	-1.17428	-0.250744	-0.261613	0.595343	1.80104	-0.299211
CGTTGGGCACTTCGAA-1	1.98308	-1.4479	0.383346	oRG	organoid_d65	organoid	-0.426157	-0.16356	-0.232451	0.739952	-0.250744	-0.261613	-1.09113	-0.633085	-0.299211
CTAACTTCACAGACTT-1	-2.01558	0.935036	1.42849	Excitatory neuron	organoid_d65	organoid	-0.426157	-0.16356	-0.232451	-1.17428	-0.250744	-0.261613	-1.09113	1.57367	-0.299211
CTAACTTGTGTATGGG-1	4.53345	-1.65424	-1.13193	oRG	organoid_d65	organoid	1.57057	-0.16356	-0.232451	0.553578	-0.250744	-0.261613	-1.09113	-0.633085	-0.299211
CTAACTTTCTGGTATG-1	0.188708	-0.265641	2.72011	Microglia	organoid_d65	organoid	-0.426157	-0.16356	-0.232451	-0.1217	-0.250744	-0.261613	-1.09113	-0.633085	-0.299211
CTAAGACAGAGAACAG-1	2.64586	-1.13093	3.71364	Choroid plexus	organoid_d65	organoid	-0.426157	-0.16356	-0.232451	-1.17428	-0.250744	-0.261613	-1.09113	-0.633085	-0.299211
CTAAGACAGTCCTCCT-1	5.49514	0.531938	-2.28581	Cell cycle	organoid_d65	organoid	-0.426157	-0.16356	-0.232451	1.10564	2.20493	-0.261613	-1.09113	-0.633085	-0.299211
CTAAGACCAGACTCGC-1	2.35706	-1.10971	3.8476	Choroid plexus	organoid_d65	organoid	-0.426157	-0.16356	-0.232451	-0.351808	-0.250744	-0.261613	-1.09113	-0.633085	-0.299211
CTAAGACGTCTGCCAG-1	-1.63161	0.459059	0.486164	Choroid plexus	organoid_d65	organoid	-0.426157	-0.16356	-0.232451	-0.573923	-0.250744	-0.261613	-0.488942	0.0506084	-0.299211
CTAAGACTCAGCTCTC-1	-3.17388	0.734809	0.850387	Immature neuron	organoid_d65	organoid	-0.426157	-0.16356	-0.232451	-1.17428	-0.250744	-0.261613	0.563713	0.113918	-0.299211
CTAAGACTCCTAGGGC-1	4.44836	-1.78976	-1.18228	oRG	organoid_d65	organoid	-0.426157	-0.16356	-0.232451	1.15342	-0.250744	-0.261613	-1.09113	-0.633085	-0.299211
CTAATGGAGAGACTAT-1	3.77243	-1.75236	-0.66174	oRG	organoid_d65	organoid	-0.426157	-0.16356	-0.232451	0.771263	-0.250744	-0.261613	-1.09113	-0.633085	-0.299211
CTAATGGGTTAAGACA-1	3.73182	-2.55859	-1.08516	oRG	organoid_d65	organoid	0.493059	-0.16356	-0.232451	0.644326	-0.250744	-0.261613	-0.587355	-0.633085	-0.299211
CTACATTAGCCATCGC-1	2.19949	-1.08473	3.82262	Choroid plexus	organoid_d65	organoid	-0.426157	-0.16356	-0.232451	-1.17428	-0.250744	-0.261613	-1.09113	-0.633085	-0.299211
CTACATTTCGGAAACG-1	2.03664	-1.62843	2.62645	Choroid plexus	organoid_d65	organoid	-0.426157	-0.16356	-0.232451	0.352012	-0.250744	-0.261613	-1.09113	-0.633085	1.7314
CTACATTTCTCTGTCG-1	2.38037	-1.09764	3.69493	Choroid plexus	organoid_d65	organoid	-0.426157	-0.16356	-0.232451	-1.17428	-0.250744	-0.261613	-1.09113	-0.633085	-0.299211
CTACCCAAGCTACCGC-1	4.41985	-1.79228	-1.02349	oRG	organoid_d65	organoid	-0.426157	-0.16356	-0.232451	1.25921	-0.250744	-0.261613	-1.09113	-0.633085	-0.299211
CTACGTCAGTCGTTTG-1	2.3683	-1.19672	3.64683	Choroid plexus	organoid_d65	organoid	-0.426157	-0.16356	-0.232451	-0.510733	-0.250744	-0.261613	-1.09113	-0.633085	-0.299211
CTACGTCCATCATCCC-1	2.25263	-1.19014	3.73648	Choroid plexus	organoid_d65	organoid	-0.426157	-0.16356	-0.232451	0.850531	2.84373	-0.261613	-1.09113	-0.633085	-0.299211
CTAGAGTGTTGGTTTG-1	-3.51001	1.89385	1.00716	Excitatory neuron	organoid_d65	organoid	-0.426157	-0.16356	-0.232451	-1.17428	-0.250744	-0.261613	-0.000449507	1.14123	-0.299211
CTAGAGTTCACTCCTG-1	2.48623	-1.40027	3.03369	Choroid plexus	organoid_d65	organoid	-0.426157	-0.16356	-0.232451	0.153039	-0.250744	-0.261613	-1.09113	-0.633085	-0.299211
CTAGAGTTCTGATTCT-1	5.31318	0.615238	-2.36709	Cell cycle	organoid_d65	organoid	0.721327	-0.16356	-0.232451	0.267322	-0.250744	-0.261613	-1.09113	0.0809099	-0.299211
CTAGCCTAGCAGGCTA-1	-3.98178	1.89733	0.833305	Excitatory neuron	organoid_d65	organoid	-0.426157	-0.16356	-0.232451	-1.17428	-0.250744	-0.261613	1.06885	0.973418	-0.299211
CTAGTGACACAGAGGT-1	2.26545	-1.16767	3.69453	Choroid plexus	organoid_d65	organoid	-0.426157	-0.16356	-0.232451	-0.0855379	-0.250744	-0.261613	-1.09113	-0.633085	-0.299211
CTAGTGACATTCCTCG-1	-2.78594	1.47301	0.977748	Immature neuron	organoid_d65	organoid	-0.426157	-0.16356	-0.232451	-1.17428	-0.250744	-0.261613	1.58878	2.09243	-0.299211
CTCACACAGAAGGTGA-1	-1.98617	0.657033	3.37699	Immature neuron	organoid_d65	organoid	-0.426157	-0.16356	-0.232451	-1.17428	-0.250744	-0.261613	-1.09113	-0.633085	-0.299211
CTCACACCACAAGCCC-1	-3.29686	2.34675	-2.14692	IPC	organoid_d65	organoid	-0.426157	-0.16356	-0.232451	-1.17428	-0.250744	-0.261613	0.909554	0.443583	-0.299211
CTCACACCATCGACGC-1	-2.45049	1.30274	1.09933	Immature neuron	organoid_d65	organoid	-0.426157	-0.16356	-0.232451	-1.17428	-0.250744	-0.261613	0.088648	-0.633085	-0.299211
CTCACACGTACGCACC-1	-6.01805	3.12503	-0.404961	Excitatory neuron	organoid_d65	organoid	-0.426157	-0.16356	-0.232451	-1.17428	-0.250744	-0.261613	0.958729	2.48306	-0.299211
CTCACACGTTATGCGT-1	2.60437	-1.13872	3.9238	Choroid plexus	organoid_d65	organoid	-0.426157	-0.16356	-0.232451	-1.17428	-0.250744	-0.261613	-1.09113	-0.633085	-0.299211
CTCAGAATCGGTCTAA-1	-1.82818	0.706127	2.85816	Immature neuron	organoid_d65	organoid	-0.426157	-0.16356	-0.232451	-1.17428	-0.250744	-0.261613	-1.09113	0.0256439	-0.299211
CTCAGAATCTGTTTGT-1	-5.86682	2.91955	0.202214	Excitatory neuron	organoid_d65	organoid	-0.426157	-0.16356	-0.232451	-1.17428	-0.250744	-0.261613	0.695826	1.96029	-0.299211
CTCATTACATCGACGC-1	-1.77665	0.708936	2.09713	Immature neuron	organoid_d65	organoid	-0.426157	-0.16356	-0.232451	-1.17428	-0.250744	-0.261613	-1.09113	1.53149	-0.299211
CTCATTAGTGCGCTTG-1	1.57619	-1.20757	3.37846	Choroid plexus	organoid_d65	organoid	-0.426157	-0.16356	-0.232451	-0.626762	-0.250744	-0.261613	-1.09113	-0.633085	-0.299211
CTCCTAGCAATGTTGC-1	-1.43518	0.20694	0.844852	Choroid plexus	organoid_d65	organoid	-0.426157	-0.16356	-0.232451	0.620207	-0.250744	-0.261613	0.457254	-0.633085	1.46321
CTCCTAGGTCGTTGTA-1	-0.870312	0.232535	2.3359	Immature neuron	organoid_d65	organoid	-0.426157	-0.16356	-0.232451	0.750501	-0.250744	1.77284	-1.09113	-0.633085	-0.299211
CTCCTAGGTCTGATCA-1	2.71579	-0.918505	3.76357	Choroid plexus	organoid_d65	organoid	-0.426157	-0.16356	-0.232451	-0.356592	-0.250744	-0.261613	-1.09113	-0.633085	-0.299211
CTCGAAAGTGCACGAA-1	2.39069	-1.09952	4.28312	Choroid plexus	organoid_d65	organoid	-0.426157	-0.16356	-0.232451	-1.17428	-0.250744	-0.261613	-1.09113	-0.633085	-0.299211
CTCGAGGAGACACTAA-1	2.29363	-1.19501	4.00612	Choroid plexus	organoid_d65	organoid	-0.426157	-0.16356	-0.232451	0.703632	-0.250744	-0.261613	-1.09113	-0.633085	-0.299211
CTCGAGGGTGACAAAT-1	-2.12554	0.921344	2.29257	Immature neuron	organoid_d65	organoid	-0.426157	-0.16356	-0.232451	-1.17428	-0.250744	-0.261613	-1.09113	1.37923	-0.299211
CTCGAGGTCGTTGCCT-1	1.58261	-0.478792	1.75215	RG	organoid_d65	organoid	-0.426157	-0.16356	-0.232451	-1.17428	-0.250744	-0.261613	-1.09113	0.0849832	-0.299211
CTCGGAGTCCGAACGC-1	3.97851	-1.94975	-0.658614	oRG	organoid_d65	organoid	-0.426157	-0.16356	-0.232451	0.546976	-0.250744	-0.261613	-1.09113	-0.633085	-0.299211
CTCGGAGTCGTAGGAG-1	2.39251	-1.26568	4.1185	Choroid plexus	organoid_d65	organoid	-0.426157	-0.16356	-0.232451	-0.680235	-0.250744	-0.261613	-1.09113	-0.633085	-0.299211
CTCGGAGTCTCTGCTG-1	2.23746	-1.20145	4.06135	Choroid plexus	organoid_d65	organoid	-0.426157	-0.16356	-0.232451	-0.77742	-0.250744	-0.261613	-1.09113	-0.181137	-0.299211
CTCGGGACACCAGTTA-1	-1.39324	0.594159	2.04593	Immature neuron	organoid_d65	organoid	-0.426157	-0.16356	-0.232451	0.652029	-0.250744	-0.261613	-1.09113	-0.633085	-0.299211
CTCGGGACACCGAATT-1	-2.22993	1.20323	1.04547	Immature neuron	organoid_d65	organoid	-0.426157	-0.16356	-0.232451	-1.17428	-0.250744	-0.261613	0.225481	2.27157	-0.299211
CTCGGGACAGAGCCAA-1	-1.03971	0.359108	2.47311	Immature neuron	organoid_d65	organoid	-0.426157	-0.16356	-0.232451	-0.275324	-0.250744	-0.261613	-0.189431	0.00463884	-0.299211
CTCGGGACATTACCTT-1	1.96753	-0.643663	2.48238	RG	organoid_d65	organoid	-0.426157	-0.16356	-0.232451	-1.17428	-0.250744	-0.261613	-1.09113	-0.633085	-0.299211
CTCGGGAGTGTTAAGA-1	-4.29118	2.64595	-1.8709	Excitatory neuron	organoid_d65	organoid	-0.426157	-0.16356	-0.232451	-1.17428	-0.250744	-0.261613	-0.186292	1.21932	-0.299211
CTCGGGATCTTGCATT-1	4.69994	-2.46676	-1.09836	oRG	organoid_d65	organoid	-0.426157	-0.16356	-0.232451	1.09631	-0.250744	-0.261613	0.00193636	-0.633085	-0.299211
CTCGTACAGCATGGCA-1	4.74682	-2.93264	-1.40747	oRG	organoid_d65	organoid	-0.426157	-0.16356	-0.232451	0.908106	-0.250744	-0.261613	-0.492437	0.0466406	-0.299211
CTCGTACCACGAGAGT-1	1.75455	-1.08131	3.60212	Choroid plexus	organoid_d65	organoid	-0.426157	-0.16356	-0.232451	-0.797033	-0.250744	-0.261613	-1.09113	-0.633085	-0.299211
CTCGTACCATGACGGA-1	0.506618	-0.382175	2.5417	Microglia	organoid_d65	organoid	-0.426157	-0.16356	-0.232451	0.299375	-0.250744	-0.261613	-1.09113	-0.633085	-0.299211
CTCGTACGTTGAGGTG-1	5.24852	-2.20042	-1.8767	oRG	organoid_d65	organoid	0.912217	-0.16356	-0.232451	0.733901	-0.250744	-0.261613	-0.357636	-0.633085	-0.299211
CTCGTACTCTAACTTC-1	2.27633	-1.14815	4.03582	Choroid plexus	organoid_d65	organoid	-0.426157	-0.16356	-0.232451	-0.127218	-0.250744	-0.261613	-1.09113	-0.633085	-0.299211
CTCGTCAAGATGTGTA-1	5.23776	0.0969983	-2.13954	oRG	organoid_d65	organoid	2.23789	-0.16356	-0.232451	0.281302	-0.250744	-0.261613	-1.09113	-0.633085	-0.299211
CTCGTCAGTGACTACT-1	4.70051	0.496988	-2.36197	Cell cycle	organoid_d65	organoid	-0.426157	-0.16356	-0.232451	0.824217	-0.250744	-0.261613	-0.492733	-0.633085	-0.299211
CTCGTCAGTGTGAATA-1	2.28742	-1.20169	4.42202	Choroid plexus	organoid_d65	organoid	-0.426157	-0.16356	-0.232451	-0.929373	-0.250744	-0.261613	-0.845478	-0.633085	-0.299211
CTCTAATAGAGTTGGC-1	-3.56944	2.02961	0.643335	Excitatory neuron	organoid_d65	organoid	-0.426157	-0.16356	-0.232451	-1.17428	-0.250744	-0.261613	0.856369	1.57801	-0.299211
CTCTAATCACTGAAGG-1	2.63569	-1.09959	3.64325	Choroid plexus	organoid_d65	organoid	-0.426157	-0.16356	-0.232451	-1.17428	-0.250744	-0.261613	-1.09113	-0.633085	-0.299211
CTCTAATGTCGCGGTT-1	1.49461	-1.42735	0.811151	RG	organoid_d65	organoid	-0.426157	-0.16356	-0.232451	0.00355791	-0.250744	1.85934	-1.09113	-0.633085	-0.299211
CTCTAATTCGCAAACT-1	2.60598	-1.12946	4.03418	Choroid plexus	organoid_d65	organoid	-0.426157	-0.16356	-0.232451	-1.17428	-0.250744	-0.261613	-1.09113	-0.633085	-0.299211
CTCTACGGTACTTCTT-1	5.18447	-0.926661	-1.93564	oRG	organoid_d65	organoid	0.99301	-0.16356	-0.232451	1.12635	-0.250744	-0.261613	-0.313358	-0.633085	-0.299211
CTCTACGTCAGGATCT-1	2.37449	-1.09519	4.29269	Choroid plexus	organoid_d65	organoid	-0.426157	-0.16356	-0.232451	-0.533655	-0.250744	-0.261613	-0.712403	-0.633085	-0.299211
CTCTGGTGTAAATGAC-1	2.59186	-2.12538	3.07046	Choroid plexus	organoid_d65	organoid	-0.426157	-0.16356	-0.232451	1.30841	-0.250744	-0.261613	-1.09113	-0.633085	-0.299211
CTCTGGTGTCTTTCAT-1	1.13453	-0.939266	1.23492	RG	organoid_d65	organoid	-0.426157	-0.16356	-0.232451	0.549087	-0.250744	-0.261613	-1.09113	-0.633085	-0.299211
CTGAAACTCGTAGGAG-1	2.34941	-1.1125	3.46622	Choroid plexus	organoid_d65	organoid	-0.426157	-0.16356	-0.232451	-0.115444	-0.250744	-0.261613	-1.09113	-0.633085	-0.299211
CTGAAGTCAATGGATA-1	-6.06059	3.12625	-0.489296	Excitatory neuron	organoid_d65	organoid	-0.426157	-0.16356	-0.232451	-1.17428	-0.250744	-0.261613	1.03924	1.50037	-0.299211
CTGAAGTCATCCGGGT-1	-5.88567	3.01474	-0.712956	Excitatory neuron	organoid_d65	organoid	-0.426157	-0.16356	-0.232451	-1.17428	-0.250744	-0.261613	1.06068	2.01531	-0.299211
CTGATAGAGACTGTAA-1	-4.01088	2.31984	0.682109	Excitatory neuron	organoid_d65	organoid	-0.426157	-0.16356	-0.232451	-1.17428	-0.250744	-0.261613	-1.09113	0.921145	-0.299211
CTGATAGGTTCCAACA-1	1.58899	-1.09056	3.02494	Choroid plexus	organoid_d65	organoid	-0.426157	-0.16356	-0.232451	-0.723985	-0.250744	-0.261613	-1.09113	-0.633085	-0.299211
CTGATAGTCCTGTACC-1	1.84929	-1.09495	3.63826	Choroid plexus	organoid_d65	organoid	-0.426157	-0.16356	-0.232451	0.122611	-0.250744	-0.261613	-1.09113	-0.633085	-0.299211
CTGATCCAGTGAAGTT-1	5.15531	0.470997	-1.21449	Cell cycle	organoid_d65	organoid	-0.426157	-0.16356	-0.232451	0.158765	-0.250744	-0.261613	-1.09113	-0.633085	-0.299211
CTGCCTACATTGGTAC-1	1.98555	-1.15707	3.03507	Choroid plexus	organoid_d65	organoid	-0.426157	-0.16356	-0.232451	0.738065	-0.250744	-0.261613	-1.09113	-0.633085	-0.299211
CTGCCTAGTATAAACG-1	-3.30566	2.60078	-2.05588	IPC	organoid_d65	organoid	-0.426157	-0.16356	-0.232451	-1.17428	-0.250744	-0.261613	0.452832	1.60173	-0.299211
CTGCCTAGTCGACTAT-1	-5.50344	2.94577	-1.21046	Excitatory neuron	organoid_d65	organoid	-0.426157	-0.16356	-0.232451	-1.17428	-0.250744	-0.261613	0.654637	2.17787	-0.299211
CTGCGGAAGTACACCT-1	-3.02739	0.747341	0.867706	Immature neuron	organoid_d65	organoid	-0.426157	-0.16356	-0.232451	0.157542	-0.250744	-0.261613	0.534668	-0.633085	-0.299211
CTGCGGACAAGTACCT-1	-1.88364	0.766135	2.88186	Immature neuron	organoid_d65	organoid	-0.426157	-0.16356	-0.232451	-1.17428	-0.250744	-0.261613	-1.09113	-0.633085	-0.299211
CTGCGGACAGCCTGTG-1	-2.67188	1.13644	2.03488	Excitatory neuron	organoid_d65	organoid	-0.426157	-0.16356	-0.232451	-1.17428	-0.250744	-0.261613	0.195628	1.15246	-0.299211
CTGCGGAGTGGTAACG-1	2.01702	-1.0856	3.59282	Choroid plexus	organoid_d65	organoid	-0.426157	-0.16356	-0.232451	0.555258	-0.250744	-0.261613	-1.09113	-0.633085	-0.299211
CTGCTGTAGGCTCATT-1	4.85703	-2.61238	-1.20753	oRG	organoid_d65	organoid	1.67286	-0.16356	-0.232451	1.16987	-0.250744	-0.261613	-0.339886	-0.633085	-0.299211
CTGCTGTTCATTGCGA-1	2.48924	-1.16386	3.9766	Choroid plexus	organoid_d65	organoid	-0.426157	-0.16356	-0.232451	-1.17428	-0.250744	-0.261613	-1.09113	-0.633085	-0.299211
CTGGTCTCACTTGGAT-1	4.53251	1.71607	-2.53766	IPC	organoid_d65	organoid	-0.426157	-0.16356	-0.232451	-0.65042	4.39025	3.22846	-0.239042	-0.633085	-0.299211
CTGGTCTCAGTAACGG-1	-0.947811	0.492239	-0.732035	Immature neuron	organoid_d65	organoid	-0.426157	-0.16356	-0.232451	-0.0208136	-0.250744	1.80649	-0.334666	-0.633085	-0.299211
CTGGTCTGTTCCGGCA-1	6.26334	2.68623	-1.00021	Cell cycle	organoid_d65	organoid	1.23984	-0.16356	-0.232451	1.06473	1.4434	-0.261613	-1.09113	-0.633085	-0.299211
CTGGTCTTCAATCTCT-1	-4.06147	2.22618	0.93483	Excitatory neuron	organoid_d65	organoid	-0.426157	-0.16356	-0.232451	-1.17428	-0.250744	-0.261613	-1.09113	1.32702	-0.299211
CTGGTCTTCTTCTGGC-1	2.04607	-1.1415	3.26916	Choroid plexus	organoid_d65	organoid	-0.426157	-0.16356	-0.232451	-1.17428	-0.250744	-0.261613	-1.09113	-0.633085	-0.299211
CTGTGCTAGAGCCCAA-1	-2.37579	0.626529	1.54089	Immature neuron	organoid_d65	organoid	-0.426157	-0.16356	-0.232451	-1.17428	-0.250744	-0.261613	0.306579	-0.633085	-0.299211
CTGTGCTAGGAGCGAG-1	0.521644	-0.578417	2.16564	RG	organoid_d65	organoid	-0.426157	-0.16356	-0.232451	0.155346	-0.250744	-0.261613	-1.09113	0.881114	-0.299211
CTGTGCTTCATGGTCA-1	0.663047	-0.964052	1.64623	RG	organoid_d65	organoid	-0.426157	-0.16356	-0.232451	-0.0254293	-0.250744	-0.261613	-0.338314	-0.633085	-0.299211
CTGTTTAGTGGGTCAA-1	-5.85292	3.0313	-0.639329	Excitatory neuron	organoid_d65	organoid	-0.426157	-0.16356	-0.232451	-1.17428	-0.250744	-0.261613	1.40226	1.66795	-0.299211
CTGTTTATCCCGACTT-1	2.01534	-1.12098	3.27641	Choroid plexus	organoid_d65	organoid	-0.426157	-0.16356	-0.232451	-0.134799	-0.250744	-0.261613	-1.09113	0.550691	-0.299211
CTTAACTAGTACGACG-1	3.84197	2.69374	-1.10524	IPC	organoid_d65	organoid	-0.426157	-0.16356	-0.232451	-0.464251	1.86578	2.74692	0.00932166	0.175504	-0.299211
CTTAACTTCTGCGACG-1	2.33123	-1.0833	4.30998	Choroid plexus	organoid_d65	organoid	-0.426157	-0.16356	-0.232451	-0.405077	-0.250744	-0.261613	-1.09113	-0.633085	-0.299211
CTTACCGCACACGCTG-1	2.35537	-1.09816	3.83044	Choroid plexus	organoid_d65	organoid	-0.426157	-0.16356	-0.232451	-1.17428	-0.250744	-0.261613	-1.09113	-0.633085	-0.299211
CTTACCGCAGTCCTTC-1	-1.8875	0.724537	3.07452	Immature neuron	organoid_d65	organoid	-0.426157	-0.16356	-0.232451	-1.17428	-0.250744	-0.261613	-1.09113	-0.633085	-0.299211
CTTACCGTCCTTCAAT-1	2.89044	-2.46963	3.23727	Choroid plexus	organoid_d65	organoid	0.575404	-0.16356	-0.232451	0.137853	-0.250744	-0.261613	-1.09113	-0.633085	-0.299211
CTTACCGTCTATCGCC-1	2.60328	-1.0964	3.98057	Choroid plexus	organoid_d65	organoid	-0.426157	-0.16356	-0.232451	-1.17428	-0.250744	-0.261613	-1.09113	-0.633085	-0.299211
CTTAGGAAGAACAATC-1	1.46835	-0.485558	2.93714	RG	organoid_d65	organoid	-0.426157	-0.16356	-0.232451	-1.17428	-0.250744	-0.261613	-1.09113	-0.633085	-0.299211
CTTAGGAAGGCAGGTT-1	2.10685	-1.56574	0.603758	RG	organoid_d65	organoid	1.27081	-0.16356	-0.232451	0.000507937	-0.250744	-0.261613	-1.09113	-0.633085	-0.299211
CTTAGGACAACGCACC-1	-3.23979	1.57398	0.45048	Excitatory neuron	organoid_d65	organoid	-0.426157	-0.16356	-0.232451	-1.17428	-0.250744	-0.261613	0.238661	1.45211	-0.299211
CTTAGGATCGCGTAGC-1	1.47494	-1.32647	2.51348	Choroid plexus	organoid_d65	organoid	-0.426157	-0.16356	-0.232451	0.462505	-0.250744	-0.261613	0.187719	-0.633085	-0.299211
CTTAGGATCTGGCGTG-1	1.50267	-1.14059	2.92308	Microglia	organoid_d65	organoid	-0.426157	-0.16356	-0.232451	0.362644	-0.250744	-0.261613	-1.09113	-0.633085	-0.299211
CTTCTCTAGCCAGTAG-1	2.24456	-1.19811	1.85288	RG	organoid_d65	organoid	-0.426157	-0.16356	-0.232451	-0.161291	-0.250744	-0.261613	-1.09113	-0.633085	-0.299211
CTTCTCTAGTGATCGG-1	4.93423	-1.28884	-1.82839	oRG	organoid_d65	organoid	1.28301	-0.16356	-0.232451	0.493806	-0.250744	-0.261613	-1.09113	-0.633085	-0.299211
CTTCTCTTCCAGATCA-1	4.38922	-2.09452	-0.80523	oRG	organoid_d65	organoid	0.765875	-0.16356	-0.232451	0.723662	-0.250744	-0.261613	-1.09113	-0.633085	-0.299211
CTTGGCTAGGCCCGTT-1	5.70592	3.19229	-0.272307	Cell cycle	organoid_d65	organoid	-0.426157	-0.16356	-0.232451	0.230725	4.32468	-0.261613	-0.577552	-0.633085	-0.299211
CTTGGCTAGGCGCTCT-1	2.29852	-1.23064	4.38365	Choroid plexus	organoid_d65	organoid	-0.426157	-0.16356	-0.232451	0.188333	-0.250744	-0.261613	-0.75445	-0.633085	-0.299211
CTTTGCGTCTTCGGTC-1	3.69541	-2.64592	-1.17483	oRG	organoid_d65	organoid	1.60966	-0.16356	-0.232451	0.719172	-0.250744	-0.261613	-1.09113	-0.633085	-0.299211
GAAACTCAGCACCGTC-1	2.37366	-1.21426	4.03349	Choroid plexus	organoid_d65	organoid	-0.426157	-0.16356	-0.232451	-1.17428	-0.250744	-0.261613	-1.09113	-0.633085	-0.299211
GAAACTCTCTTACCTA-1	0.144619	-0.38153	2.42863	Immature neuron	organoid_d65	organoid	-0.426157	-0.16356	-0.232451	-1.17428	-0.250744	-0.261613	-1.09113	-0.633085	-0.299211
GAAATGAAGGGATGGG-1	2.64483	-2.09534	2.99168	Choroid plexus	organoid_d65	organoid	-0.426157	-0.16356	-0.232451	0.824776	-0.250744	-0.261613	-1.09113	-0.633085	-0.299211
GAAATGAGTGTGAATA-1	-0.380089	-0.0766251	2.16723	Immature neuron	organoid_d65	organoid	-0.426157	-0.16356	-0.232451	-0.0277645	-0.250744	-0.261613	-1.09113	-0.633085	-0.299211
GAAATGATCAAACCAC-1	0.862177	-0.791308	1.81393	RG	organoid_d65	organoid	-0.426157	-0.16356	-0.232451	0.104884	-0.250744	-0.261613	-1.09113	-0.633085	-0.299211
GAAATGATCACCATAG-1	1.64416	-1.09103	3.01917	Choroid plexus	organoid_d65	organoid	-0.426157	-0.16356	-0.232451	-1.17428	-0.250744	-0.261613	-1.09113	-0.633085	-0.299211
GAACATCCACAGGCCT-1	-1.48217	1.66333	-2.02041	IPC	organoid_d65	organoid	-0.426157	-0.16356	-0.232451	-0.451316	-0.250744	2.79244	0.930759	-0.633085	-0.299211
GAACATCGTAAGTTCC-1	3.49523	-1.4912	-0.34863	oRG	organoid_d65	organoid	-0.426157	-0.16356	-0.232451	1.1117	-0.250744	-0.261613	-0.0978029	-0.633085	-0.299211
GAACATCGTCCCTTGT-1	2.14169	-1.21373	4.0269	Choroid plexus	organoid_d65	organoid	-0.426157	-0.16356	-0.232451	-0.684513	-0.250744	-0.261613	-1.09113	-0.633085	-0.299211
GAACATCGTGTTCGAT-1	-0.809985	0.27848	2.24481	Immature neuron	organoid_d65	organoid	-0.426157	-0.16356	-0.232451	-1.17428	-0.250744	-0.261613	-1.09113	0.888924	-0.299211
GAACCTAAGATATACG-1	4.65641	-2.4523	-0.839534	oRG	organoid_d65	organoid	0.684656	-0.16356	-0.232451	0.235465	-0.250744	-0.261613	-0.126061	-0.633085	-0.299211
GAACCTAAGGATGGTC-1	2.27086	-1.22692	3.68332	Choroid plexus	organoid_d65	organoid	-0.426157	-0.16356	-0.232451	-0.68583	-0.250744	-0.261613	-1.09113	-0.633085	1.15612
GAACCTACAACGATGG-1	3.6413	-1.66768	-0.403525	oRG	organoid_d65	organoid	-0.426157	-0.16356	-0.232451	1.22787	-0.250744	-0.261613	-1.09113	-0.633085	-0.299211
GAACGGACAGGTCCAC-1	-1.61422	0.834739	0.782487	Immature neuron	organoid_d65	organoid	-0.426157	-0.16356	-0.232451	-1.17428	-0.250744	-0.261613	-1.09113	-0.633085	-0.299211
GAACGGATCTCATTCA-1	4.39102	-2.35004	-0.859331	oRG	organoid_d65	organoid	-0.426157	-0.16356	-0.232451	1.02061	-0.250744	-0.261613	-1.09113	-0.633085	-0.299211
GAAGCAGAGGCAAAGA-1	0.836152	-1.14598	1.66325	RG	organoid_d65	organoid	-0.426157	-0.16356	-0.232451	1.09596	-0.250744	-0.261613	-1.09113	-0.633085	-0.299211
GAAGCAGTCCGCATAA-1	5.61493	2.7263	-0.584035	Cell cycle	organoid_d65	organoid	-0.426157	-0.16356	-0.232451	0.430176	4.53199	-0.261613	-1.09113	-0.633085	-0.299211
GAATAAGTCATTCACT-1	2.1229	-1.14021	3.66449	Choroid plexus	organoid_d65	organoid	-0.426157	-0.16356	-0.232451	-1.17428	-0.250744	-0.261613	-1.09113	-0.633085	-0.299211
GAATGAACAGTCTTCC-1	1.98847	-1.11885	3.22091	Choroid plexus	organoid_d65	organoid	-0.426157	-0.16356	-0.232451	0.215648	-0.250744	-0.261613	-1.09113	-0.633085	-0.299211
GAATGAAGTGTCAATC-1	1.89376	-1.20524	2.68628	Choroid plexus	organoid_d65	organoid	-0.426157	-0.16356	-0.232451	-1.17428	-0.250744	-0.261613	-1.09113	-0.633085	-0.299211
GACACGCAGATGCGAC-1	4.31431	-2.77145	-1.19818	oRG	organoid_d65	organoid	0.369227	-0.16356	-0.232451	0.415746	-0.250744	-0.261613	-1.09113	-0.633085	-0.299211
GACACGCAGCGTAATA-1	1.84022	-1.21152	0.639463	RG	organoid_d65	organoid	-0.426157	-0.16356	-0.232451	0.173403	-0.250744	-0.261613	-1.09113	-0.633085	-0.299211
GACACGCGTCATGCAT-1	-0.181743	-0.116514	2.58265	Microglia	organoid_d65	organoid	-0.426157	-0.16356	-0.232451	0.508733	-0.250744	-0.261613	-1.09113	-0.263729	-0.299211
GACACGCGTGGTGTAG-1	-3.25803	1.31177	1.41074	Immature neuron	organoid_d65	organoid	-0.426157	-0.16356	-0.232451	-1.17428	-0.250744	-0.261613	0.0276233	0.851791	-0.299211
GACACGCTCGATGAGG-1	4.8809	0.584003	-1.29616	Cell cycle	organoid_d65	organoid	-0.426157	-0.16356	-0.232451	-0.378564	-0.250744	-0.261613	-1.09113	-0.633085	-0.299211
GACAGAGAGCACCGTC-1	0.372788	-0.23903	3.15978	RG	organoid_d65	organoid	-0.426157	-0.16356	-0.232451	-0.323849	-0.250744	-0.261613	-1.09113	-0.633085	-0.299211
GACAGAGCAGCGTAAG-1	-2.71908	0.513544	1.43769	Immature neuron	organoid_d65	organoid	-0.426157	-0.16356	-0.232451	-1.17428	-0.250744	-0.261613	0.648549	-0.633085	-0.299211
GACAGAGGTCAGAATA-1	1.29585	-0.793815	1.2694	RG	organoid_d65	organoid	-0.426157	-0.16356	-0.232451	0.174769	-0.250744	-0.261613	-1.09113	-0.633085	-0.299211
GACCAATGTCCTCTTG-1	4.66767	-1.90412	-1.23581	oRG	organoid_d65	organoid	-0.426157	-0.16356	-0.232451	1.23027	-0.250744	-0.261613	-0.39342	-0.633085	-0.299211
GACCAATGTTTGGGCC-1	2.12293	-0.799072	2.46483	RG	organoid_d65	organoid	-0.426157	-0.16356	-0.232451	-1.17428	-0.250744	-0.261613	-1.09113	-0.633085	-0.299211
GACCAATTCGCATGGC-1	2.47445	-1.2157	3.92544	Choroid plexus	organoid_d65	organoid	-0.426157	-0.16356	-0.232451	-1.17428	-0.250744	-0.261613	-1.09113	-0.633085	-0.299211
GACCAATTCTCCCTGA-1	-2.00325	0.982655	1.10462	Immature neuron	organoid_d65	organoid	-0.426157	-0.16356	-0.232451	-1.17428	-0.250744	-0.261613	0.250422	0.890047	-0.299211
GACCTGGAGCGCTCCA-1	5.14718	0.139909	-2.03086	oRG	organoid_d65	organoid	-0.426157	-0.16356	-0.232451	1.04407	-0.250744	-0.261613	-1.09113	-0.633085	-0.299211
GACCTGGCAGTCACTA-1	5.14924	-1.0496	-1.85812	oRG	organoid_d65	organoid	-0.426157	-0.16356	-0.232451	0.634555	-0.250744	-0.261613	-1.09113	-0.633085	-0.299211
GACCTGGGTCAAAGAT-1	-0.793888	0.192546	3.27824	Immature neuron	organoid_d65	organoid	-0.426157	-0.16356	-0.232451	-1.17428	-0.250744	-0.261613	-1.09113	-0.633085	-0.299211
GACCTGGTCAGAGACG-1	0.158348	-0.473133	2.98445	Microglia	organoid_d65	organoid	-0.426157	-0.16356	-0.232451	0.406994	-0.250744	-0.261613	-1.09113	-0.633085	-0.299211
GACCTGGTCAGCTGGC-1	-1.70981	0.734741	2.57514	Immature neuron	organoid_d65	organoid	-0.426157	-0.16356	-0.232451	-0.278728	-0.250744	-0.261613	-1.09113	-0.633085	1.36181
GACCTGGTCGTCACGG-1	-5.30261	2.53177	0.0134405	Excitatory neuron	organoid_d65	organoid	-0.426157	-0.16356	-0.232451	-1.17428	-0.250744	-0.261613	0.205111	1.88432	-0.299211
GACGCGTAGAAGGCCT-1	2.35742	-1.24817	4.2622	Choroid plexus	organoid_d65	organoid	-0.426157	-0.16356	-0.232451	-0.464798	-0.250744	-0.261613	-1.09113	-0.633085	-0.299211
GACGCGTCATGCCTTC-1	-4.99829	2.27642	0.270018	Excitatory neuron	organoid_d65	organoid	-0.426157	-0.16356	-0.232451	-0.664408	-0.250744	-0.261613	0.90479	-0.633085	-0.299211
GACGCGTGTAAGGATT-1	2.37226	-0.544493	2.87358	RG	organoid_d65	organoid	-0.426157	-0.16356	-0.232451	-1.17428	-0.250744	-0.261613	-1.09113	-0.633085	-0.299211
GACGGCTTCACTTACT-1	1.96027	-1.12994	3.91488	Choroid plexus	organoid_d65	organoid	-0.426157	-0.16356	-0.232451	-0.924563	-0.250744	-0.261613	-1.09113	-0.633085	-0.299211
GACGGCTTCAGGCAAG-1	0.538661	-0.521542	1.58444	Microglia	organoid_d65	organoid	-0.426157	-0.16356	-0.232451	0.631183	-0.250744	-0.261613	-1.09113	-0.633085	-0.299211
GACGTGCTCGCGTTTC-1	1.84548	-1.12885	3.58009	Choroid plexus	organoid_d65	organoid	-0.426157	-0.16356	-0.232451	-1.17428	-0.250744	-0.261613	-1.09113	-0.633085	-0.299211
GACGTTAGTAAATACG-1	2.27347	-1.17047	4.24853	Choroid plexus	organoid_d65	organoid	-0.426157	-0.16356	-0.232451	-0.613492	-0.250744	-0.261613	-1.09113	-0.633085	-0.299211
GACGTTAGTTACGCGC-1	1.58291	-1.08795	3.18325	Microglia	organoid_d65	organoid	-0.426157	-0.16356	-0.232451	-0.712809	-0.250744	-0.261613	-1.09113	-0.633085	-0.299211
GACTAACAGGTGATAT-1	2.44983	-1.1936	4.16477	Choroid plexus	organoid_d65	organoid	-0.426157	-0.16356	-0.232451	-0.638067	-0.250744	-0.261613	-0.221994	-0.633085	-0.299211
GACTAACCATCAGTAC-1	-2.58723	0.97375	2.40337	Immature neuron	organoid_d65	organoid	-0.426157	-0.16356	-0.232451	-1.17428	-0.250744	-0.261613	-0.526108	0.395783	-0.299211
GACTAACGTAAGGGAA-1	2.23042	-1.13862	4.21446	Choroid plexus	organoid_d65	organoid	-0.426157	-0.16356	-0.232451	0.0309201	-0.250744	-0.261613	-1.09113	-0.633085	-0.299211
GACTACAAGAAGGGTA-1	-4.61965	2.59136	-1.68687	Excitatory neuron	organoid_d65	organoid	-0.426157	-0.16356	-0.232451	-1.17428	-0.250744	-0.261613	0.721947	0.957692	-0.299211
GACTACAGTACGACCC-1	4.66093	-2.22096	-0.944634	oRG	organoid_d65	organoid	-0.426157	-0.16356	-0.232451	1.14184	-0.250744	-0.261613	-1.09113	-0.633085	-0.299211
GACTACAGTCTAGTGT-1	2.01052	-1.62247	2.67735	Choroid plexus	organoid_d65	organoid	-0.426157	-0.16356	-0.232451	0.156158	-0.250744	-0.261613	-1.09113	-0.633085	-0.299211
GACTACAGTGACGCCT-1	4.8398	-2.18748	-1.28556	oRG	organoid_d65	organoid	-0.426157	-0.16356	-0.232451	0.824954	-0.250744	-0.261613	-0.199544	-0.633085	-0.299211
GACTACAGTTAGGGTG-1	-5.18714	2.59093	0.629231	Excitatory neuron	organoid_d65	organoid	-0.426157	-0.16356	-0.232451	-1.17428	-0.250744	-0.261613	0.714109	1.41649	-0.299211
GACTACATCCTCAATT-1	1.53751	-1.11948	2.98961	Microglia	organoid_d65	organoid	-0.426157	-0.16356	-0.232451	-0.499011	-0.250744	-0.261613	-1.09113	-0.633085	-0.299211
GACTGCGAGCTGCAAG-1	2.3054	-1.19752	4.21575	Choroid plexus	organoid_d65	organoid	-0.426157	-0.16356	-0.232451	-0.388683	0.779698	-0.261613	-1.09113	-0.633085	-0.299211
GACTGCGAGGGCTCTC-1	2.81968	-1.76618	0.391144	oRG	organoid_d65	organoid	0.601057	-0.16356	-0.232451	0.758881	-0.250744	-0.261613	-1.09113	-0.633085	-0.299211
GACTGCGGTCTAGAGG-1	2.35756	-1.24284	4.1056	Choroid plexus	organoid_d65	organoid	-0.426157	-0.16356	-0.232451	0.00250362	-0.250744	1.02394	-1.09113	-0.633085	-0.299211
GAGCAGAAGATAGGAG-1	-4.93393	2.58821	0.0564065	Excitatory neuron	organoid_d65	organoid	0.713758	-0.16356	-0.232451	-1.17428	-0.250744	1.44634	-0.104853	1.18433	-0.299211
GAGCAGAAGCGATAGC-1	2.28007	-1.23292	4.3546	Choroid plexus	organoid_d65	organoid	-0.426157	-0.16356	-0.232451	-0.65129	-0.250744	-0.261613	-1.09113	-0.633085	-0.299211
GAGCAGAAGCTGATAA-1	1.19516	-0.833644	1.72378	RG	organoid_d65	organoid	-0.426157	-0.16356	-0.232451	-1.17428	-0.250744	-0.261613	-1.09113	-0.633085	-0.299211
GAGCAGAGTTAAGTAG-1	-3.1539	1.28255	1.57581	Immature neuron	organoid_d65	organoid	-0.426157	-0.16356	-0.232451	-1.17428	-0.250744	-0.261613	0.130726	0.546609	-0.299211
GAGGTGAAGACTAGAT-1	-2.54735	1.37085	0.978971	Immature neuron	organoid_d65	organoid	-0.426157	-0.16356	-0.232451	-1.17428	-0.250744	-0.261613	0.202742	-0.633085	-0.299211
GAGGTGATCAAACGGG-1	1.49643	-0.958439	1.00969	RG	organoid_d65	organoid	-0.426157	-0.16356	-0.232451	-0.231481	-0.250744	-0.261613	-1.09113	-0.633085	-0.299211
GAGTCCGAGTTGCAGG-1	2.40094	-1.27429	3.74368	Choroid plexus	organoid_d65	organoid	-0.426157	-0.16356	-0.232451	-0.736416	-0.250744	-0.261613	-1.09113	-0.633085	-0.299211
GAGTCCGTCCTAGTGA-1	-1.3407	0.223532	3.02928	Immature neuron	organoid_d65	organoid	-0.426157	-0.16356	-0.232451	0.00979008	-0.250744	-0.261613	-1.09113	-0.633085	-0.299211
GAGTCCGTCCTGCCAT-1	2.46626	-1.13032	3.82491	Choroid plexus	organoid_d65	organoid	-0.426157	-0.16356	-0.232451	-0.127687	-0.250744	-0.261613	-1.09113	-0.633085	-0.299211
GATCAGTCACCGCTAG-1	-0.233019	0.186617	0.963927	Immature neuron	organoid_d65	organoid	-0.426157	-0.16356	-0.232451	-1.17428	-0.250744	-0.261613	-1.09113	1.58055	-0.299211
GATCAGTTCTTCGGTC-1	2.25157	-1.20062	3.5791	Choroid plexus	organoid_d65	organoid	-0.426157	-0.16356	-0.232451	-1.17428	-0.250744	-0.261613	-1.09113	-0.633085	-0.299211
GATCGATAGCGCTCCA-1	3.0043	-1.15873	1.69532	oRG	organoid_d65	organoid	-0.426157	-0.16356	-0.232451	-1.17428	-0.250744	-0.261613	-1.09113	-0.633085	-0.299211
GATCGATGTAGCGTGA-1	1.8358	-1.11659	3.6339	Choroid plexus	organoid_d65	organoid	-0.426157	-0.16356	-0.232451	-0.325317	1.30967	-0.261613	-1.09113	-0.633085	1.26047
GATCGATTCATGTGGT-1	-4.83599	2.93128	-1.94286	Excitatory neuron	organoid_d65	organoid	-0.426157	-0.16356	-0.232451	-1.17428	-0.250744	-0.261613	1.05295	1.38296	-0.299211
GATCGCGAGAAAGTGG-1	1.667	-1.1322	2.92912	Choroid plexus	organoid_d65	organoid	-0.426157	-0.16356	-0.232451	-0.0315471	-0.250744	-0.261613	-1.09113	-0.633085	-0.299211
GATCGCGTCGGCGCTA-1	2.41006	-1.19749	3.94835	Choroid plexus	organoid_d65	organoid	-0.426157	-0.16356	-0.232451	-0.20881	-0.250744	-0.261613	-1.09113	-0.633085	3.32969
GATCGCGTCTCAACTT-1	-3.65228	1.85669	-0.982661	Excitatory neuron	organoid_d65	organoid	-0.426157	-0.16356	-0.232451	-1.17428	-0.250744	-0.261613	0.314645	0.205171	-0.299211
GATCGTAAGACGCACA-1	2.62264	-1.09893	3.75862	Choroid plexus	organoid_d65	organoid	-0.426157	-0.16356	-0.232451	-1.17428	-0.250744	-0.261613	-1.09113	-0.633085	-0.299211
GATCGTAAGCCATCGC-1	-2.48653	0.546574	0.611434	Immature neuron	organoid_d65	organoid	-0.426157	-0.16356	-0.232451	-0.62655	-0.250744	-0.261613	0.225836	-0.633085	-0.299211
GATCGTACAAAGCAAT-1	0.874249	-0.88752	1.64598	RG	organoid_d65	organoid	-0.426157	-0.16356	-0.232451	0.248774	-0.250744	-0.261613	-1.09113	-0.633085	-0.299211
GATCGTAGTTGCTCCT-1	-1.81735	0.800254	2.6102	Immature neuron	organoid_d65	organoid	-0.426157	-0.16356	-0.232451	-1.17428	-0.250744	-0.261613	-1.09113	-0.633085	-0.299211
GATCTAGAGTGGAGTC-1	6.28654	3.04568	-0.379507	Cell cycle	organoid_d65	organoid	-0.426157	-0.16356	-0.232451	1.38312	6.45697	-0.261613	-1.09113	-0.633085	-0.299211
GATGAAAAGCTGATAA-1	2.88877	-2.5174	3.24226	Choroid plexus	organoid_d65	organoid	0.383322	-0.16356	-0.232451	0.739544	-0.250744	-0.261613	-1.09113	-0.129406	-0.299211
GATGAAATCACCTTAT-1	-4.19147	2.46761	-1.75533	Excitatory neuron	organoid_d65	organoid	-0.426157	-0.16356	-0.232451	-1.17428	-0.250744	-0.261613	0.374307	1.82536	-0.299211
GATGAAATCCTATTCA-1	-3.24524	1.47927	1.72725	Immature neuron	organoid_d65	organoid	-0.426157	-0.16356	-0.232451	-1.17428	-0.250744	-0.261613	0.0182543	0.626455	-0.299211
GATGAAATCGCCAGCA-1	5.3442	-0.559399	-2.02222	oRG	organoid_d65	organoid	0.906331	-0.16356	-0.232451	0.955682	-0.250744	-0.261613	-1.09113	-0.633085	-0.299211
GATGAAATCTGTTGAG-1	2.12352	-1.18103	4.22301	Choroid plexus	organoid_d65	organoid	-0.426157	-0.16356	-0.232451	-0.0592207	-0.250744	-0.261613	-0.846345	-0.633085	-0.299211
GATGAGGAGGAGTAGA-1	2.23355	-1.6382	2.87783	Choroid plexus	organoid_d65	organoid	-0.426157	-0.16356	-0.232451	-0.454831	-0.250744	-0.261613	-0.369486	-0.633085	-0.299211
GATGAGGAGTAGGCCA-1	0.924969	-0.6794	2.60705	Microglia	organoid_d65	organoid	-0.426157	-0.16356	-0.232451	-0.50408	-0.250744	-0.261613	-1.09113	-0.633085	-0.299211
GATGAGGCAAGTCTGT-1	0.255946	-0.135427	2.3056	Microglia	organoid_d65	organoid	-0.426157	-0.16356	-0.232451	-0.151873	-0.250744	-0.261613	-1.09113	-0.633085	-0.299211
GATGAGGCAGTGAGTG-1	2.06865	-1.11717	3.42918	Choroid plexus	organoid_d65	organoid	-0.426157	-0.16356	-0.232451	-1.17428	-0.250744	-0.261613	0.226429	-0.633085	-0.299211
GATGAGGTCCTCATTA-1	0.472543	-0.32028	2.49719	Microglia	organoid_d65	organoid	-0.426157	-0.16356	-0.232451	0.423611	-0.250744	-0.261613	-1.09113	-0.633085	-0.299211
GATGAGGTCTGAAAGA-1	2.27016	-1.20254	3.66654	Choroid plexus	organoid_d65	organoid	-0.426157	-0.16356	-0.232451	-0.546519	-0.250744	-0.261613	-1.09113	0.0818168	3.4111
GATGCTAAGCTTTGGT-1	-4.18057	3.34363	-2.16442	Excitatory neuron	organoid_d65	organoid	-0.426157	-0.16356	-0.232451	-1.17428	-0.250744	-0.261613	0.542148	1.83213	-0.299211
GATGCTAAGTGGTCCC-1	1.6271	-1.42382	0.202997	RG	organoid_d65	organoid	-0.426157	-0.16356	-0.232451	-0.141463	-0.250744	-0.261613	-1.09113	-0.633085	-0.299211
GATGCTACACAGAGGT-1	-2.15998	0.467106	0.619309	Choroid plexus	organoid_d65	organoid	-0.426157	-0.16356	-0.232451	-1.17428	-0.250744	-0.261613	0.110003	-0.633085	2.05176
GATGCTATCATCGCTC-1	-5.04857	2.40885	0.246617	Excitatory neuron	organoid_d65	organoid	-0.426157	-0.16356	-0.232451	-1.17428	-0.250744	-0.261613	-0.0661156	1.75503	-0.299211
GATGCTATCCTAGGGC-1	2.68291	-1.11114	3.78812	Choroid plexus	organoid_d65	organoid	-0.426157	-0.16356	-0.232451	-1.17428	-0.250744	-0.261613	-1.09113	-0.633085	-0.299211
GATTCAGGTCTGGTCG-1	5.40179	3.54818	-1.05966	IPC	organoid_d65	organoid	-0.426157	-0.16356	-0.232451	-0.48939	7.05819	5.09654	-0.0232415	1.45594	-0.299211
GATTCAGGTGGTAACG-1	4.8306	-2.33138	-1.14761	oRG	organoid_d65	organoid	1.72202	-0.16356	-0.232451	0.483917	-0.250744	-0.261613	-0.318605	0.244001	-0.299211
GCAAACTAGTCAAGGC-1	2.54282	-1.75002	2.9493	Choroid plexus	organoid_d65	organoid	-0.426157	-0.16356	-0.232451	0.0877133	-0.250744	-0.261613	-1.09113	0.324462	-0.299211
GCAAACTAGTCGATAA-1	5.25659	0.740629	-2.32605	Cell cycle	organoid_d65	organoid	-0.426157	-0.16356	-0.232451	0.636399	2.36629	-0.261613	-1.09113	-0.180157	-0.299211
GCAAACTGTGGCGAAT-1	-2.22805	0.889303	0.0560602	Immature neuron	organoid_d65	organoid	-0.426157	-0.16356	-0.232451	-1.17428	-0.250744	1.78257	0.966603	0.215834	-0.299211
GCAAACTGTTCGAATC-1	0.787482	-0.550363	2.10673	RG	organoid_d65	organoid	-0.426157	-0.16356	-0.232451	-0.0802123	-0.250744	-0.261613	-1.09113	-0.633085	-0.299211
GCAATCAAGATGCCAG-1	1.82414	-1.12701	3.72006	Choroid plexus	organoid_d65	organoid	-0.426157	-0.16356	-0.232451	-0.50573	-0.250744	-0.261613	-1.09113	-0.633085	0.357742
GCAATCAAGGATGCGT-1	2.19532	-1.2102	4.33925	Choroid plexus	organoid_d65	organoid	-0.426157	-0.16356	-0.232451	-0.523304	-0.250744	-0.261613	-1.09113	-0.633085	-0.299211
GCAATCAGTCATGCAT-1	4.63812	-1.14765	-1.38779	oRG	organoid_d65	organoid	-0.426157	-0.16356	-0.232451	0.800896	-0.250744	-0.261613	-1.09113	-0.633085	-0.299211
GCAATCAGTCTTGCGG-1	-2.35928	0.737923	0.844787	Immature neuron	organoid_d65	organoid	-0.426157	-0.16356	-0.232451	-1.17428	-0.250744	-0.261613	-0.424501	0.123772	2.79421
GCACATAAGAAGGACA-1	-5.65204	3.20237	0.473935	Excitatory neuron	organoid_d65	organoid	-0.426157	-0.16356	-0.232451	-1.17428	-0.250744	-0.261613	0.419139	2.05112	-0.299211
GCACATAAGTGGAGAA-1	2.19223	-1.29238	4.20816	Choroid plexus	organoid_d65	organoid	-0.426157	-0.16356	-0.232451	-1.17428	-0.250744	-0.261613	-1.09113	-0.633085	-0.299211
GCACATAGTCCCTTGT-1	2.36023	-1.11795	3.63153	Choroid plexus	organoid_d65	organoid	-0.426157	-0.16356	-0.232451	-0.0827666	-0.250744	-0.261613	-1.09113	-0.633085	-0.299211
GCACATAGTGCAACTT-1	-2.57518	1.16716	2.60768	Immature neuron	organoid_d65	organoid	-0.426157	-0.16356	-0.232451	-1.17428	-0.250744	-0.261613	-1.09113	1.37923	-0.299211
GCACTCTAGTCAATAG-1	2.23954	-1.26906	4.13076	Choroid plexus	organoid_d65	organoid	-0.426157	-0.16356	-0.232451	-0.677648	-0.250744	-0.261613	-1.09113	-0.633085	-0.299211
GCACTCTCACAGTCGC-1	-4.89469	2.30663	-0.563135	Excitatory neuron	organoid_d65	organoid	-0.426157	-0.16356	-0.232451	-1.17428	-0.250744	-0.261613	0.751426	0.951174	-0.299211
GCACTCTGTCCGTCAG-1	1.90704	-1.0785	3.48791	Choroid plexus	organoid_d65	organoid	-0.426157	-0.16356	-0.232451	1.1224	-0.250744	-0.261613	-1.09113	-0.633085	-0.299211
GCACTCTGTCCGTTAA-1	4.053	-1.98893	-0.624792	oRG	organoid_d65	organoid	-0.426157	-0.16356	-0.232451	1.3144	-0.250744	-0.261613	-1.09113	-0.633085	-0.299211
GCACTCTGTCGAATCT-1	2.1099	-1.1138	3.5663	Choroid plexus	organoid_d65	organoid	-0.426157	-0.16356	-0.232451	-1.17428	-0.250744	-0.261613	-1.09113	-0.633085	-0.299211
GCACTCTGTTGAGGTG-1	2.24489	-1.15096	3.8469	Choroid plexus	organoid_d65	organoid	-0.426157	-0.16356	-0.232451	-0.426542	-0.250744	-0.261613	-1.09113	-0.633085	-0.299211
GCACTCTTCTCCCTGA-1	3.68505	-2.00631	-0.942933	oRG	organoid_d65	organoid	-0.426157	-0.16356	-0.232451	0.475634	-0.250744	-0.261613	-1.09113	-0.0488719	-0.299211
GCAGCCAAGACCTAGG-1	3.58459	-1.28235	0.979509	RG	organoid_d65	organoid	-0.426157	-0.16356	-0.232451	0.740719	-0.250744	-0.261613	-1.09113	-0.633085	-0.299211
GCAGCCAAGCAGCCTC-1	1.99753	-1.13345	3.96012	Choroid plexus	organoid_d65	organoid	-0.426157	-0.16356	-0.232451	0.699467	-0.250744	-0.261613	-1.09113	-0.229285	-0.299211
GCAGCCAAGTATGACA-1	-1.0343	0.230579	3.30479	Immature neuron	organoid_d65	organoid	-0.426157	-0.16356	-0.232451	-0.0630738	-0.250744	-0.261613	-1.09113	-0.633085	-0.299211
GCAGCCATCCGTAGGC-1	-5.03075	2.77715	-1.23265	Excitatory neuron	organoid_d65	organoid	-0.426157	-0.16356	-0.232451	-1.17428	-0.250744	-0.261613	0.453198	1.7221	-0.299211
GCAGTTAAGGATGGTC-1	2.14592	-1.75445	2.84168	Choroid plexus	organoid_d65	organoid	-0.426157	-0.16356	-0.232451	0.297358	-0.250744	-0.261613	-1.09113	-0.633085	-0.299211
GCAGTTACACCAGGTC-1	-4.77739	3.22226	-2.08423	Excitatory neuron	organoid_d65	organoid	-0.426157	-0.16356	-0.232451	-0.610188	-0.250744	-0.261613	0.936243	1.57451	-0.299211
GCAGTTAGTGGTCTCG-1	-1.02759	1.51512	-2.05028	IPC	organoid_d65	organoid	-0.426157	-0.16356	-0.232451	-0.585239	-0.250744	2.99405	-0.500293	0.939543	-0.299211
GCAGTTATCTTCAACT-1	1.68674	-1.10817	3.04551	Choroid plexus	organoid_d65	organoid	-0.426157	-0.16356	-0.232451	-1.17428	-0.250744	-0.261613	-1.09113	-0.633085	-0.299211
GCATACATCCGCGTTT-1	-4.31452	2.15654	-0.790963	Excitatory neuron	organoid_d65	organoid	-0.426157	-0.16356	-0.232451	-1.17428	-0.250744	-0.261613	0.77556	0.165741	-0.299211
GCATACATCCTTGCCA-1	-3.33251	1.70297	0.931405	Excitatory neuron	organoid_d65	organoid	-0.426157	-0.16356	-0.232451	-1.17428	-0.250744	-0.261613	0.512069	1.18711	-0.299211
GCATGATAGCTGGAAC-1	5.05063	-2.09536	-1.45696	oRG	organoid_d65	organoid	-0.426157	-0.16356	-0.232451	0.885576	-0.250744	-0.261613	-1.09113	-0.633085	-0.299211
GCATGATCAATGTTGC-1	-3.80968	2.00824	1.0881	Excitatory neuron	organoid_d65	organoid	-0.426157	-0.16356	-0.232451	-1.17428	-0.250744	-0.261613	0.743937	0.574872	-0.299211
GCATGATGTGAAATCA-1	2.44881	-1.11203	3.72381	Choroid plexus	organoid_d65	organoid	-0.426157	-0.16356	-0.232451	-1.17428	-0.250744	-0.261613	-1.09113	-0.633085	-0.299211
GCATGATGTGCCTGCA-1	5.92106	3.42162	-0.0931189	Cell cycle	organoid_d65	organoid	-0.426157	-0.16356	-0.232451	0.507495	3.88807	-0.261613	-0.653137	-0.633085	-0.299211
GCATGATTCGGACAAG-1	5.30077	3.64596	-0.912342	IPC	organoid_d65	organoid	-0.426157	-0.16356	-0.232451	-0.245761	4.93673	6.00577	-0.662591	-0.633085	-0.299211
GCATGCGCAATGGTCT-1	4.09013	-1.32036	0.478544	RG	organoid_d65	organoid	-0.426157	-0.16356	-0.232451	0.100237	-0.250744	-0.261613	-1.09113	-0.633085	-0.299211
GCATGCGCATATGAGA-1	2.27451	-1.20444	4.30319	Choroid plexus	organoid_d65	organoid	-0.426157	-0.16356	-0.232451	-0.60282	-0.250744	-0.261613	-0.758625	-0.633085	-0.299211
GCATGCGCATCCCATC-1	2.29702	-1.12216	4.03928	Choroid plexus	organoid_d65	organoid	-0.426157	-0.16356	-0.232451	-0.60067	-0.250744	-0.261613	-1.09113	-0.633085	-0.299211
GCATGCGGTCTGATCA-1	-2.85179	1.33193	1.21162	Excitatory neuron	organoid_d65	organoid	-0.426157	-0.16356	-0.232451	0.10957	-0.250744	-0.261613	-1.09113	-0.633085	3.52602
GCATGCGTCCATGCTC-1	1.48341	-0.678091	2.65981	RG	organoid_d65	organoid	-0.426157	-0.16356	-0.232451	1.55943	-0.250744	-0.261613	-1.09113	-0.633085	-0.299211
GCATGCGTCCCTCTTT-1	1.91484	-1.29983	0.723494	oRG	organoid_d65	organoid	-0.426157	-0.16356	-0.232451	1.94468	-0.250744	-0.261613	-1.09113	-0.633085	-0.299211
GCATGTAAGAGCTATA-1	-1.17583	0.581174	1.04488	Immature neuron	organoid_d65	organoid	-0.426157	-0.16356	-0.232451	-1.17428	-0.250744	-0.261613	0.619976	1.92762	-0.299211
GCATGTAGTTCGGCAC-1	2.54422	-1.0864	3.33118	Choroid plexus	organoid_d65	organoid	-0.426157	-0.16356	-0.232451	-1.17428	-0.250744	-0.261613	-1.09113	-0.633085	-0.299211
GCATGTATCGGCGCAT-1	1.11038	-0.700729	2.92072	Microglia	organoid_d65	organoid	-0.426157	-0.16356	-0.232451	-0.662479	-0.250744	-0.261613	-1.09113	-0.633085	-0.299211
GCCAAATAGGCACATG-1	6.06888	3.01773	-0.835247	Cell cycle	organoid_d65	organoid	0.337491	-0.16356	-0.232451	1.33269	4.09086	-0.261613	-1.09113	-0.633085	-0.299211
GCCAAATGTCTTCGTC-1	1.84794	-1.11837	3.76335	Choroid plexus	organoid_d65	organoid	-0.426157	-0.16356	-0.232451	-0.797149	-0.250744	-0.261613	-1.09113	-0.633085	-0.299211
GCCAAATTCCAAACAC-1	2.38311	-1.45423	3.09578	Choroid plexus	organoid_d65	organoid	-0.426157	-0.16356	-0.232451	0.218958	-0.250744	-0.261613	-1.09113	-0.0573952	-0.299211
GCCTCTAAGGAACTGC-1	-1.69111	0.289447	1.68453	Choroid plexus	organoid_d65	organoid	-0.426157	-0.16356	-0.232451	0.0788513	-0.250744	-0.261613	-0.0912731	-0.633085	1.58699
GCGACCATCCGTCAAA-1	2.33392	-1.18703	4.28452	Choroid plexus	organoid_d65	organoid	-0.426157	-0.16356	-0.232451	-0.806246	-0.250744	-0.261613	-1.09113	-0.633085	-0.299211
GCGAGAAGTCACCTAA-1	2.0772	-1.11014	3.46932	Choroid plexus	organoid_d65	organoid	-0.426157	-0.16356	-0.232451	0.0471911	-0.250744	-0.261613	-1.09113	-0.633085	-0.299211
GCGAGAAGTGAGCGAT-1	2.20726	-1.13134	3.7899	Choroid plexus	organoid_d65	organoid	-0.426157	-0.16356	-0.232451	0.391199	-0.250744	-0.261613	-1.09113	-0.633085	-0.299211
GCGAGAAGTGGCGAAT-1	2.95382	-2.54878	3.21887	Choroid plexus	organoid_d65	organoid	1.32142	-0.16356	-0.232451	0.600553	-0.250744	-0.261613	-1.09113	-0.633085	-0.299211
GCGAGAATCACCGTAA-1	-5.06757	3.15757	-1.84702	Excitatory neuron	organoid_d65	organoid	-0.426157	-0.16356	-0.232451	-1.17428	-0.250744	-0.261613	0.739308	1.54876	-0.299211
GCGCAACCACATAACC-1	-1.34346	0.640694	1.22982	Immature neuron	organoid_d65	organoid	-0.426157	-0.16356	-0.232451	-1.17428	-0.250744	-0.261613	-1.09113	2.26148	-0.299211
GCGCAACCACGAAGCA-1	2.76074	-0.778282	3.73305	Choroid plexus	organoid_d65	organoid	-0.426157	-0.16356	-0.232451	-0.39122	4.60474	-0.261613	-1.09113	-0.633085	-0.299211
GCGCAACCACGTGAGA-1	-5.66009	2.84434	0.303995	Excitatory neuron	organoid_d65	organoid	-0.426157	-0.16356	-0.232451	-1.17428	-0.250744	-0.261613	0.870654	1.18737	-0.299211
GCGCAACGTTATCCGA-1	1.94595	-1.56766	2.51942	Choroid plexus	organoid_d65	organoid	-0.426157	-0.16356	-0.232451	0.0924708	-0.250744	-0.261613	-1.09113	-0.633085	-0.299211
GCGCAACTCTGTCAAG-1	2.27085	-1.1632	4.32487	Choroid plexus	organoid_d65	organoid	-0.426157	-0.16356	-0.232451	-0.371906	-0.250744	-0.261613	-1.09113	-0.228854	-0.299211
GCGCAGTAGTAGCCGA-1	2.18616	-1.14595	4.021	Choroid plexus	organoid_d65	organoid	-0.426157	-0.16356	-0.232451	-0.0863432	-0.250744	-0.261613	-1.09113	-0.633085	-0.299211
GCGCAGTGTTGATTGC-1	0.378668	-0.510632	2.23291	Microglia	organoid_d65	organoid	-0.426157	-0.16356	-0.232451	-0.35573	-0.250744	-0.261613	-0.588066	1.22072	-0.299211
GCGCCAAAGTGTGAAT-1	-4.56558	2.19356	-0.388342	Excitatory neuron	organoid_d65	organoid	-0.426157	-0.16356	-0.232451	-1.17428	-0.250744	-0.261613	-0.534725	0.875387	-0.299211
GCGCGATCACGCTTTC-1	2.41548	-1.18497	4.23142	Choroid plexus	organoid_d65	organoid	-0.426157	-0.16356	-0.232451	-0.0339053	-0.250744	-0.261613	-1.09113	-0.633085	0.819215
GCGGGTTCAAGGCTCC-1	-2.51231	0.489261	0.964506	Excitatory neuron	organoid_d65	organoid	-0.426157	-0.16356	-0.232451	-1.17428	-0.250744	-0.261613	0.775418	-0.633085	-0.299211
GCGGGTTTCTAGCACA-1	-2.83169	0.832848	0.587803	Excitatory neuron	organoid_d65	organoid	-0.426157	-0.16356	-0.232451	-1.17428	-0.250744	-0.261613	-0.348308	-0.633085	-0.299211
GCTCCTAAGACACTAA-1	-2.58615	1.04927	2.39385	Immature neuron	organoid_d65	organoid	-0.426157	-0.16356	-0.232451	-1.17428	-0.250744	-0.261613	-0.441576	1.04546	1.63024
GCTCCTAAGCTGATAA-1	2.20886	-1.10502	4.23169	Choroid plexus	organoid_d65	organoid	-0.426157	-0.16356	-0.232451	-0.877098	-0.250744	-0.261613	-1.09113	-0.633085	-0.299211
GCTCCTACAGGTCCAC-1	-3.90704	2.0244	1.05	Excitatory neuron	organoid_d65	organoid	-0.426157	-0.16356	-0.232451	-1.17428	-0.250744	-0.261613	-1.09113	-0.633085	-0.299211
GCTCCTAGTCCAACTA-1	-5.53961	3.08043	0.394686	Excitatory neuron	organoid_d65	organoid	-0.426157	-0.16356	-0.232451	-1.17428	-0.250744	-0.261613	-0.398456	2.01448	-0.299211
GCTCTGTAGCTTTGGT-1	1.78272	-1.09865	3.65362	Choroid plexus	organoid_d65	organoid	-0.426157	-0.16356	-0.232451	0.0195136	-0.250744	-0.261613	-1.09113	-0.633085	-0.299211
GCTCTGTAGTACGTAA-1	2.32047	-1.24161	4.073	Choroid plexus	organoid_d65	organoid	-0.426157	-0.16356	-0.232451	-0.108251	-0.250744	-0.261613	0.243206	1.59408	-0.299211
GCTCTGTAGTCCCACG-1	-5.27953	2.61868	-0.152356	Excitatory neuron	organoid_d65	organoid	-0.426157	-0.16356	-0.232451	-1.17428	-0.250744	-0.261613	0.279179	1.60812	-0.299211
GCTCTGTTCGCAAGCC-1	-4.65323	2.51297	-1.48384	Excitatory neuron	organoid_d65	organoid	-0.426157	-0.16356	-0.232451	-1.17428	-0.250744	-0.261613	0.44093	1.45108	-0.299211
GCTGCAGAGTGTACCT-1	5.71498	2.27827	-0.443306	Cell cycle	organoid_d65	organoid	-0.426157	-0.16356	-0.232451	1.35057	-0.250744	-0.261613	-1.09113	-0.633085	-0.299211
GCTGCAGTCATCATTC-1	2.69389	-1.11829	3.97007	Choroid plexus	organoid_d65	organoid	-0.426157	-0.16356	-0.232451	-1.17428	-0.250744	-0.261613	-1.09113	-0.633085	-0.299211
GCTGCAGTCCGCTGTT-1	1.00956	-0.943811	-0.263651	RG	organoid_d65	organoid	-0.426157	-0.16356	-0.232451	0.345669	-0.250744	-0.261613	-1.09113	-0.633085	-0.299211
GCTGCAGTCCTCATTA-1	-4.3336	2.58648	0.401124	Excitatory neuron	organoid_d65	organoid	-0.426157	-0.16356	-0.232451	-1.17428	-0.250744	-0.261613	-1.09113	2.41393	-0.299211
GCTGCTTAGGGTTCCC-1	-3.96642	2.06737	1.29694	Immature neuron	organoid_d65	organoid	-0.426157	-0.16356	-0.232451	-1.17428	-0.250744	-0.261613	-1.09113	1.31383	-0.299211
GCTGCTTGTGATGCCC-1	-5.87028	3.24777	-0.00868002	Excitatory neuron	organoid_d65	organoid	-0.426157	-0.16356	-0.232451	-1.17428	-0.250744	-0.261613	0.426326	2.15882	-0.299211
GCTGCTTGTGCCTGTG-1	2.48997	-0.648892	2.80052	RG	organoid_d65	organoid	-0.426157	-0.16356	-0.232451	-1.17428	-0.250744	-0.261613	-1.09113	-0.633085	-0.299211
GCTGCTTTCAACGCTA-1	-3.40114	1.30244	0.829604	Excitatory neuron	organoid_d65	organoid	-0.426157	-0.16356	-0.232451	-1.17428	-0.250744	-0.261613	0.2417	0.386384	-0.299211
GCTGCTTTCAACGGGA-1	1.83868	-1.52985	2.69623	Choroid plexus	organoid_d65	organoid	-0.426157	-0.16356	-0.232451	-1.17428	-0.250744	-0.261613	-0.312034	-0.633085	-0.299211
GCTGGGTAGGGAGTAA-1	1.93599	-1.16486	3.47472	Choroid plexus	organoid_d65	organoid	-0.426157	-0.16356	-0.232451	-0.718455	-0.250744	-0.261613	-1.09113	-0.633085	-0.299211
GCTGGGTCAAGTTGTC-1	-2.07374	0.903283	2.67615	Immature neuron	organoid_d65	organoid	-0.426157	-0.16356	-0.232451	-0.561031	-0.250744	-0.261613	0.136275	1.16629	-0.299211
GCTGGGTCAGGGTATG-1	0.390067	-0.3013	-0.553734	RG	organoid_d65	organoid	-0.426157	-0.16356	-0.232451	1.53221	-0.250744	-0.261613	-1.09113	-0.633085	-0.299211
GCTGGGTGTCAATACC-1	3.72298	-1.28858	0.839826	RG	organoid_d65	organoid	-0.426157	-0.16356	-0.232451	-0.00670879	-0.250744	-0.261613	-1.09113	-0.633085	-0.299211
GCTGGGTTCTACCAGA-1	-0.588431	0.0784291	2.01271	Immature neuron	organoid_d65	organoid	-0.426157	-0.16356	-0.232451	-1.17428	-0.250744	-0.261613	-1.09113	0.894844	-0.299211
GCTTCCAAGCTCCCAG-1	2.01215	-1.65941	2.78445	Choroid plexus	organoid_d65	organoid	-0.426157	-0.16356	-0.232451	1.06808	-0.250744	-0.261613	-1.09113	-0.633085	-0.299211
GCTTCCAAGGCCATAG-1	1.45219	-1.22341	0.516413	RG	organoid_d65	organoid	-0.426157	-0.16356	-0.232451	0.550718	-0.250744	-0.261613	-1.09113	-0.633085	-0.299211
GCTTCCAAGTACCGGA-1	-1.51062	0.331261	1.33503	Immature neuron	organoid_d65	organoid	-0.426157	-0.16356	-0.232451	0.215918	-0.250744	-0.261613	-1.09113	-0.633085	-0.299211
GCTTCCAGTCGAGTTT-1	2.2948	-1.21799	4.00999	Choroid plexus	organoid_d65	organoid	-0.426157	-0.16356	-0.232451	-0.727061	-0.250744	-0.261613	-0.642548	-0.633085	-0.299211
GCTTCCATCACTTCAT-1	2.24687	-1.21802	4.32009	Choroid plexus	organoid_d65	organoid	-0.426157	-0.16356	-0.232451	-1.17428	-0.250744	-0.261613	-1.09113	-0.633085	0.945895
GCTTCCATCTTGCAAG-1	-2.74516	1.12007	1.89001	Immature neuron	organoid_d65	organoid	-0.426157	-0.16356	-0.232451	-0.695381	-0.250744	-0.261613	-0.301876	-0.0877101	-0.299211
GCTTGAAAGCTCCCAG-1	0.358854	1.04102	-1.89471	IPC	organoid_d65	organoid	-0.426157	-0.16356	-0.232451	-0.316377	-0.250744	5.83413	0.697221	0.343907	-0.299211
GCTTGAAAGGCACATG-1	2.22524	-1.26624	4.36441	Choroid plexus	organoid_d65	organoid	-0.426157	-0.16356	-0.232451	-0.442499	-0.250744	-0.261613	-0.773703	-0.272695	-0.299211
GCTTGAAAGTACGTTC-1	3.28457	-1.04038	1.78197	RG	organoid_d65	organoid	-0.426157	-0.16356	-0.232451	0.792922	-0.250744	-0.261613	-1.09113	-0.633085	-0.299211
GCTTGAAAGTAGTGCG-1	-2.16262	0.95852	3.13465	Immature neuron	organoid_d65	organoid	-0.426157	-0.16356	-0.232451	-1.17428	-0.250744	-0.261613	-1.09113	-0.633085	-0.299211
GCTTGAACACGTCAGC-1	-1.55111	2.17686	-2.18699	IPC	organoid_d65	organoid	-0.426157	-0.16356	-0.232451	-0.36269	-0.250744	1.96397	-0.277064	1.51731	-0.299211
GCTTGAACATTGCGGC-1	3.98417	-1.77182	-1.23441	oRG	organoid_d65	organoid	-0.426157	-0.16356	-0.232451	1.15242	-0.250744	-0.261613	-0.397362	-0.633085	-0.299211
GCTTGAAGTAGCGTCC-1	-5.59603	2.7883	-0.447071	Excitatory neuron	organoid_d65	organoid	-0.426157	-0.16356	-0.232451	-0.671533	-0.250744	-0.261613	-0.58685	1.33707	-0.299211
GCTTGAAGTCCCTACT-1	1.97569	-1.52189	2.5525	Choroid plexus	organoid_d65	organoid	-0.426157	-0.16356	-0.232451	0.804581	-0.250744	-0.261613	-1.09113	-0.633085	2.68895
GCTTGAATCAGGCAAG-1	-3.53969	1.0886	1.22622	Immature neuron	organoid_d65	organoid	-0.426157	-0.16356	-0.232451	-1.17428	-0.250744	-0.261613	-0.246774	-0.633085	-0.299211
GCTTGAATCGTTGACA-1	-1.9307	0.402063	0.841966	Immature neuron	organoid_d65	organoid	-0.426157	-0.16356	-0.232451	-0.663919	-0.250744	1.13792	0.558741	-0.633085	-0.299211
GGAAAGCAGAGAGCTC-1	0.371278	-0.354891	2.23751	Microglia	organoid_d65	organoid	-0.426157	-0.16356	-0.232451	0.678547	-0.250744	-0.261613	-0.761463	-0.633085	-0.299211
GGAAAGCCAACTGCGC-1	2.32848	-1.09262	3.8854	Choroid plexus	organoid_d65	organoid	-0.426157	-0.16356	-0.232451	-1.17428	-0.250744	-0.261613	-1.09113	-0.633085	-0.299211
GGAAAGCGTAGGCTGA-1	1.56591	-1.44657	0.326935	RG	organoid_d65	organoid	-0.426157	-0.16356	-0.232451	1.09444	-0.250744	-0.261613	-0.50552	0.0317866	-0.299211
GGAAAGCTCAAAGTAG-1	-5.05493	3.29594	0.0540319	Excitatory neuron	organoid_d65	organoid	-0.426157	-0.16356	-0.232451	-1.17428	-0.250744	-0.261613	0.324605	2.40705	-0.299211
GGAAAGCTCTGCCCTA-1	2.42294	-1.25918	3.88077	Choroid plexus	organoid_d65	organoid	-0.426157	-0.16356	-0.232451	-1.17428	-0.250744	-0.261613	-1.09113	-0.633085	-0.299211
GGAACTTGTTGTGGAG-1	-2.02384	0.906453	1.69054	Immature neuron	organoid_d65	organoid	-0.426157	-0.16356	-0.232451	-1.17428	-0.250744	-0.261613	-1.09113	2.15457	-0.299211
GGAATAACAGATCTGT-1	-1.04392	0.0866622	1.32333	Choroid plexus	organoid_d65	organoid	-0.426157	-0.16356	-0.232451	0.284564	-0.250744	-0.261613	-1.09113	-0.633085	1.60147
GGAATAACATCCCATC-1	1.20768	-1.0129	1.82525	RG	organoid_d65	organoid	-0.426157	-0.16356	-0.232451	-1.17428	-0.250744	-0.261613	-0.449555	-0.633085	-0.299211
GGAATAAGTCTCAACA-1	2.68872	-0.846768	3.81203	Choroid plexus	organoid_d65	organoid	-0.426157	-0.16356	-0.232451	-0.81422	2.64753	-0.261613	-1.09113	-0.633085	-0.299211
GGAATAAGTGCAGACA-1	2.45797	-1.16835	4.22223	Choroid plexus	organoid_d65	organoid	-0.426157	-0.16356	-0.232451	-0.594695	-0.250744	-0.261613	-1.09113	-0.633085	-0.299211
GGAATAATCAATACCG-1	2.05333	-1.14524	3.50485	Choroid plexus	organoid_d65	organoid	-0.426157	-0.16356	-0.232451	-0.353712	-0.250744	-0.261613	-1.09113	-0.633085	-0.299211
GGAATAATCGTTTAGG-1	-4.86665	2.92964	-1.4126	Excitatory neuron	organoid_d65	organoid	-0.426157	-0.16356	-0.232451	-1.17428	-0.250744	-0.261613	0.512931	1.37811	-0.299211
GGACAAGAGATAGTCA-1	-0.72196	0.170241	2.20665	Immature neuron	organoid_d65	organoid	-0.426157	-0.16356	-0.232451	-0.426339	-0.250744	-0.261613	-1.09113	-0.633085	-0.299211
GGACAAGTCGCCATAA-1	0.481393	-0.840618	2.75375	RG	organoid_d65	organoid	-0.426157	-0.16356	-0.232451	0.0209922	-0.250744	-0.261613	-1.09113	-0.633085	-0.299211
GGACAGAAGGTGTGGT-1	-2.1592	0.79914	2.90026	Immature neuron	organoid_d65	organoid	-0.426157	-0.16356	-0.232451	-1.17428	-0.250744	-0.261613	-1.09113	-0.633085	3.89114
GGACAGAGTCCGACGT-1	2.36343	-1.14259	4.12773	Choroid plexus	organoid_d65	organoid	-0.426157	-0.16356	-0.232451	-0.222558	-0.250744	-0.261613	-1.09113	-0.633085	-0.299211
GGACATTTCTTCGGTC-1	5.27192	2.88985	-1.62342	IPC	organoid_d65	organoid	-0.426157	-0.16356	-0.232451	-0.287705	4.53717	5.78501	-1.09113	-0.633085	-0.299211
GGACGTCAGAGTCGGT-1	2.42062	-1.37435	3.38482	Choroid plexus	organoid_d65	organoid	-0.426157	-0.16356	-0.232451	-0.552004	-0.250744	-0.261613	-1.09113	-0.633085	2.62827
GGACGTCGTAGCAAAT-1	1.63321	-1.13047	2.89042	Choroid plexus	organoid_d65	organoid	-0.426157	-0.16356	-0.232451	-1.17428	-0.250744	2.8295	-1.09113	-0.633085	-0.299211
GGACGTCTCAGTTTGG-1	2.6705	-1.09928	4.01338	Choroid plexus	organoid_d65	organoid	-0.426157	-0.16356	-0.232451	-1.17428	-0.250744	-0.261613	-1.09113	0.114446	-0.299211
GGACGTCTCGCAGGCT-1	-5.73257	3.2481	-1.32327	Excitatory neuron	organoid_d65	organoid	-0.426157	-0.16356	-0.232451	-1.17428	-0.250744	-0.261613	1.06797	1.45542	-0.299211
GGAGCAACAATTCCTT-1	2.66639	-1.06473	2.0125	RG	organoid_d65	organoid	-0.426157	-0.16356	-0.232451	-1.17428	-0.250744	-0.261613	-0.224547	-0.633085	-0.299211
GGAGCAAGTTTGACAC-1	-1.76775	0.730405	2.37062	Immature neuron	organoid_d65	organoid	-0.426157	-0.16356	-0.232451	-1.17428	-0.250744	-0.261613	-1.09113	0.50846	-0.299211
GGAGCAATCCCATTAT-1	-3.34114	2.51608	-1.94121	Excitatory neuron	organoid_d65	organoid	-0.426157	-0.16356	-0.232451	-1.17428	-0.250744	-0.261613	0.306124	0.953288	-0.299211
GGATGTTAGCGTTTAC-1	-0.410849	1.06871	-1.88515	IPC	organoid_d65	organoid	-0.426157	-0.16356	-0.232451	-0.672184	-0.250744	3.89643	-0.587503	-0.633085	-0.299211
GGATGTTCAAGGACAC-1	3.62457	-1.79921	-0.210337	oRG	organoid_d65	organoid	-0.426157	-0.16356	-0.232451	-0.0273329	-0.250744	-0.261613	-1.09113	-0.633085	-0.299211
GGATGTTCAGGACGTA-1	2.12915	-1.54342	2.76162	Choroid plexus	organoid_d65	organoid	-0.426157	-0.16356	-0.232451	-0.306113	-0.250744	-0.261613	-1.09113	-0.633085	-0.299211
GGATGTTGTACTCTCC-1	1.26166	-1.23155	0.605829	RG	organoid_d65	organoid	-0.426157	-0.16356	-0.232451	0.928693	-0.250744	-0.261613	-1.09113	-0.633085	-0.299211
GGATGTTGTTTACTCT-1	2.41153	-0.938745	2.49492	RG	organoid_d65	organoid	-0.426157	-0.16356	-0.232451	-1.17428	-0.250744	-0.261613	-1.09113	-0.633085	-0.299211
GGATGTTTCCAAAGTC-1	2.11502	-1.36217	2.97326	Choroid plexus	organoid_d65	organoid	-0.426157	-0.16356	-0.232451	0.380616	-0.250744	-0.261613	-1.09113	-0.633085	2.53266
GGATTACAGTTAACGA-1	1.53452	-1.11814	2.73341	Choroid plexus	organoid_d65	organoid	-0.426157	-0.16356	-0.232451	0.581256	-0.250744	-0.261613	-1.09113	-0.633085	1.10518
GGATTACTCGCGTAGC-1	2.37082	-1.13122	4.15476	Choroid plexus	organoid_d65	organoid	-0.426157	-0.16356	-0.232451	-0.748334	-0.250744	-0.261613	-1.09113	-0.633085	-0.299211
GGCAATTTCCAATGGT-1	1.50422	-1.02133	0.233874	RG	organoid_d65	organoid	-0.426157	-0.16356	-0.232451	0.701648	-0.250744	-0.261613	-1.09113	-0.633085	-0.299211
GGCCGATGTAAAGTCA-1	2.32852	-1.18471	4.18881	Choroid plexus	organoid_d65	organoid	-0.426157	-0.16356	-0.232451	-0.379645	-0.250744	-0.261613	-0.73939	-0.633085	-0.299211
GGCCGATGTCCATGAT-1	4.85292	-2.40183	-1.17527	oRG	organoid_d65	organoid	-0.426157	-0.16356	-0.232451	0.629403	-0.250744	-0.261613	-0.0478518	-0.633085	-0.299211
GGCCGATGTTATGTGC-1	1.04729	-0.758836	2.49395	Microglia	organoid_d65	organoid	-0.426157	-0.16356	-0.232451	-0.619021	1.40442	-0.261613	-1.09113	-0.633085	-0.299211
GGCGACTTCTAACTCT-1	2.37243	-1.27372	3.4338	Choroid plexus	organoid_d65	organoid	1.84456	-0.16356	-0.232451	0.347832	-0.250744	-0.261613	-1.09113	-0.633085	-0.299211
GGCGTGTCAAGGGTCA-1	2.19971	-1.1095	3.69868	Choroid plexus	organoid_d65	organoid	-0.426157	-0.16356	-0.232451	-1.17428	-0.250744	-0.261613	-1.09113	-0.633085	3.20633
GGCGTGTCATTTGCCC-1	2.37443	-1.22184	4.01698	Choroid plexus	organoid_d65	organoid	-0.426157	-0.16356	-0.232451	-0.752161	-0.250744	-0.261613	-1.09113	-0.633085	-0.299211
GGCGTGTGTGAGTATA-1	-3.68917	1.66844	0.748673	Excitatory neuron	organoid_d65	organoid	-0.426157	-0.16356	-0.232451	-1.17428	-0.250744	-0.261613	0.250051	1.21925	-0.299211
GGCGTGTTCGAATGCT-1	-5.52945	3.3237	-1.59127	Excitatory neuron	organoid_d65	organoid	-0.426157	-0.16356	-0.232451	-1.17428	-0.250744	-0.261613	0.661422	1.71505	-0.299211
GGCGTGTTCTCAAGTG-1	2.26622	-1.10311	4.10865	Choroid plexus	organoid_d65	organoid	-0.426157	-0.16356	-0.232451	-0.442175	-0.250744	-0.261613	-1.09113	-0.633085	-0.299211
GGCTCGACATTTGCCC-1	4.78632	-2.62651	-1.49363	oRG	organoid_d65	organoid	-0.426157	-0.16356	-0.232451	1.33722	-0.250744	-0.261613	-1.09113	-0.633085	-0.299211
GGCTCGATCCCGACTT-1	2.40461	-1.16536	4.25676	Choroid plexus	organoid_d65	organoid	-0.426157	-0.16356	-0.232451	-1.17428	0.893798	-0.261613	-1.09113	-0.633085	-0.299211
GGCTCGATCGTTTGCC-1	5.9393	3.45129	-0.00468314	Cell cycle	organoid_d65	organoid	-0.426157	-0.16356	-0.232451	0.531651	4.10043	-0.261613	-1.09113	-0.633085	-0.299211
GGCTGGTCACAGGTTT-1	4.79921	-2.95748	-1.47655	oRG	organoid_d65	organoid	-0.426157	-0.16356	-0.232451	0.819552	-0.250744	-0.261613	-1.09113	-0.633085	-0.299211
GGCTGGTTCCTCCTAG-1	-4.85912	2.2992	0.670049	Excitatory neuron	organoid_d65	organoid	-0.426157	-0.16356	-0.232451	-1.17428	-0.250744	1.14703	0.168008	2.1434	-0.299211
GGCTGGTTCCTTTCGG-1	2.44172	-1.23248	3.97646	Choroid plexus	organoid_d65	organoid	-0.426157	-0.16356	-0.232451	-1.17428	-0.250744	-0.261613	-1.09113	-0.633085	-0.299211
GGCTGGTTCGGCTACG-1	2.28785	-1.1377	3.92713	Choroid plexus	organoid_d65	organoid	-0.426157	-0.16356	-0.232451	-1.17428	-0.250744	-0.261613	-1.09113	-0.633085	-0.299211
GGGAATGCAAGAAGAG-1	5.93848	1.4811	-1.91613	Cell cycle	organoid_d65	organoid	-0.426157	-0.16356	-0.232451	1.26302	3.14613	-0.261613	-0.531539	-0.633085	-0.299211
GGGAATGTCAACACCA-1	1.17087	-1.67847	1.66635	RG	organoid_d65	organoid	-0.426157	-0.16356	-0.232451	0.399027	-0.250744	-0.261613	-1.09113	-0.633085	-0.299211
GGGAATGTCCCTCTTT-1	2.13542	-1.31875	0.11392	oRG	organoid_d65	organoid	-0.426157	-0.16356	-0.232451	0.128611	-0.250744	-0.261613	-1.09113	-0.633085	-0.299211
GGGACCTAGGCGTACA-1	0.89718	-1.5306	1.43302	RG	organoid_d65	organoid	-0.426157	-0.16356	-0.232451	0.804437	-0.250744	-0.261613	-1.09113	-0.633085	-0.299211
GGGACCTAGTGTTTGC-1	2.30791	-1.14795	3.65088	Choroid plexus	organoid_d65	organoid	-0.426157	-0.16356	-0.232451	-1.17428	-0.250744	-0.261613	-1.09113	0.796659	-0.299211
GGGACCTCAAGCCTAT-1	2.92315	-1.13651	2.60984	Choroid plexus	organoid_d65	organoid	-0.426157	-0.16356	-0.232451	-1.17428	-0.250744	-0.261613	-1.09113	-0.633085	3.69537
GGGACCTCAGGTCGTC-1	2.36624	-1.16815	4.17488	Choroid plexus	organoid_d65	organoid	-0.426157	-0.16356	-0.232451	-1.17428	-0.250744	-0.261613	-1.09113	-0.633085	-0.299211
GGGACCTCATTACCTT-1	-5.49349	2.81046	-0.7487	Excitatory neuron	organoid_d65	organoid	-0.426157	-0.16356	-0.232451	-1.17428	-0.250744	-0.261613	0.410407	1.5065	-0.299211
GGGACCTGTCGTGGCT-1	2.05639	-1.14078	4.10952	Choroid plexus	organoid_d65	organoid	-0.426157	-0.16356	-0.232451	-0.785158	-0.250744	-0.261613	-0.700822	-0.633085	-0.299211
GGGACCTTCTAACGGT-1	0.65137	-0.536803	2.72895	Microglia	organoid_d65	organoid	-0.426157	-0.16356	-0.232451	-0.0437304	-0.250744	-0.261613	-1.09113	-0.633085	-0.299211
GGGAGATAGAAGGTTT-1	2.47719	-1.4575	3.06492	Choroid plexus	organoid_d65	organoid	-0.426157	-0.16356	-0.232451	-0.415604	-0.250744	-0.261613	-1.09113	-0.110401	-0.299211
GGGAGATCAAAGTGCG-1	-4.4633	2.26745	0.756307	Excitatory neuron	organoid_d65	organoid	-0.426157	-0.16356	-0.232451	-1.17428	-0.250744	-0.261613	-0.285861	1.50266	-0.299211
GGGAGATCACCAGGCT-1	-5.84625	3.06086	-0.963319	Excitatory neuron	organoid_d65	organoid	-0.426157	-0.16356	-0.232451	-1.17428	-0.250744	-0.261613	0.762388	2.33716	-0.299211
GGGAGATCAGCTGCTG-1	1.86161	-1.44262	2.72716	Choroid plexus	organoid_d65	organoid	-0.426157	-0.16356	-0.232451	0.176806	-0.250744	-0.261613	-1.09113	-0.633085	1.40132
GGGAGATGTACCGGCT-1	-1.10091	0.615919	1.15988	Immature neuron	organoid_d65	organoid	-0.426157	-0.16356	-0.232451	-1.17428	-0.250744	-0.261613	-1.09113	-0.633085	-0.299211
GGGAGATGTCTCATCC-1	0.520856	-0.437124	2.44559	Microglia	organoid_d65	organoid	-0.426157	-0.16356	-0.232451	-0.571131	-0.250744	-0.261613	-1.09113	-0.633085	-0.299211
GGGATGACAGCGATCC-1	-5.53904	2.58704	0.316985	Excitatory neuron	organoid_d65	organoid	-0.426157	-0.16356	-0.232451	-1.17428	-0.250744	-0.261613	0.725711	1.66197	-0.299211
GGGATGATCCGTACAA-1	2.28773	-1.08122	4.36214	Choroid plexus	organoid_d65	organoid	-0.426157	-0.16356	-0.232451	-1.17428	-0.250744	-0.261613	-0.725818	-0.633085	-0.299211
GGGCACTAGAGTTGGC-1	3.3926	-0.732178	2.09256	RG	organoid_d65	organoid	-0.426157	-0.16356	-0.232451	-1.17428	-0.250744	-0.261613	-1.09113	-0.633085	-0.299211
GGGCACTAGGCTAGCA-1	4.95187	-2.8265	-1.64935	oRG	organoid_d65	organoid	0.624958	-0.16356	-0.232451	0.182652	-0.250744	-0.261613	-0.515068	-0.633085	-0.299211
GGGCACTAGTGTGGCA-1	3.25228	-1.48239	0.891289	oRG	organoid_d65	organoid	-0.426157	-0.16356	-0.232451	0.710462	-0.250744	-0.261613	-1.09113	-0.633085	-0.299211
GGGCATCAGCCCTAAT-1	2.16064	-1.17729	3.43774	Choroid plexus	organoid_d65	organoid	-0.426157	-0.16356	-0.232451	0.198059	-0.250744	-0.261613	-1.09113	-0.633085	-0.299211
GGGCATCCAGATCTGT-1	4.76424	2.07476	-2.46101	IPC	organoid_d65	organoid	-0.426157	-0.16356	-0.232451	-0.317556	2.79662	4.9482	-0.436719	-0.633085	-0.299211
GGGCATCCATATGAGA-1	-2.50655	2.00172	-2.04723	IPC	organoid_d65	organoid	-0.426157	-0.16356	-0.232451	-1.17428	-0.250744	-0.261613	0.660712	1.35587	-0.299211
GGGCATCCATCACCCT-1	-0.558088	-0.143007	3.00189	Immature neuron	organoid_d65	organoid	-0.426157	-0.16356	-0.232451	-1.17428	-0.250744	-0.261613	-1.09113	-0.633085	-0.299211
GGGCATCGTTGTCTTT-1	0.873577	-0.993382	2.80646	oRG	organoid_d65	organoid	-0.426157	-0.16356	-0.232451	-1.17428	-0.250744	-0.261613	-1.09113	-0.633085	-0.299211
GGGCATCTCCACGTTC-1	-1.8131	0.787237	2.55194	Immature neuron	organoid_d65	organoid	-0.426157	-0.16356	-0.232451	-1.17428	-0.250744	-0.261613	-1.09113	0.557033	-0.299211
GGGCATCTCCCACTTG-1	2.18234	-0.630874	2.32755	RG	organoid_d65	organoid	-0.426157	-0.16356	-0.232451	0.0880902	-0.250744	-0.261613	-1.09113	-0.633085	-0.299211
GGGTCTGAGGCATTGG-1	1.99061	-1.1204	3.61063	Choroid plexus	organoid_d65	organoid	-0.426157	-0.16356	-0.232451	-0.35786	-0.250744	-0.261613	-1.09113	-0.633085	-0.299211
GGGTCTGAGTACGATA-1	-2.46043	1.00862	3.19054	Immature neuron	organoid_d65	organoid	-0.426157	-0.16356	-0.232451	-1.17428	-0.250744	-0.261613	-1.09113	-0.633085	-0.299211
GGGTCTGTCGCACTCT-1	4.39531	-1.81597	-1.05681	oRG	organoid_d65	organoid	-0.426157	-0.16356	-0.232451	0.842305	-0.250744	-0.261613	-1.09113	-0.633085	2.38598
GGGTCTGTCTCGTATT-1	2.86978	-0.994823	1.86098	RG	organoid_d65	organoid	0.604403	-0.16356	-0.232451	-0.271129	-0.250744	-0.261613	-1.09113	-0.633085	-0.299211
GGGTTGCCATCGTCGG-1	1.94642	-1.1157	3.16477	Choroid plexus	organoid_d65	organoid	-0.426157	-0.16356	-0.232451	0.256414	-0.250744	-0.261613	-1.09113	-0.633085	-0.299211
GGGTTGCCATGGGACA-1	1.90905	-1.09249	3.46136	Choroid plexus	organoid_d65	organoid	-0.426157	-0.16356	-0.232451	-1.17428	-0.250744	-0.261613	-1.09113	-0.633085	-0.299211
GGGTTGCGTACAGTGG-1	4.24674	-1.69806	-0.950443	oRG	organoid_d65	organoid	-0.426157	-0.16356	-0.232451	0.757169	-0.250744	-0.261613	-1.09113	-0.633085	-0.299211
GGGTTGCGTGTTAAGA-1	2.14279	-1.15343	3.98986	Choroid plexus	organoid_d65	organoid	-0.426157	-0.16356	-0.232451	-0.00651086	-0.250744	-0.261613	-1.09113	-0.190549	0.858603
GGGTTGCGTTTAAGCC-1	-2.99783	2.26822	-0.423819	Excitatory neuron	organoid_d65	organoid	-0.426157	-0.16356	-0.232451	-1.17428	-0.250744	-0.261613	-0.237567	1.74606	-0.299211
GGGTTGCTCAATCACG-1	5.29883	0.457274	-2.37469	Cell cycle	organoid_d65	organoid	-0.426157	-0.16356	-0.232451	0.662287	-0.250744	-0.261613	-1.09113	-0.633085	-0.299211
GGGTTGCTCCCAACGG-1	1.7934	-1.10923	3.67481	Choroid plexus	organoid_d65	organoid	-0.426157	-0.16356	-0.232451	-1.17428	-0.250744	-0.261613	-1.09113	-0.633085	0.995889
GGGTTGCTCTAGAGTC-1	2.50337	-1.10836	3.58795	Choroid plexus	organoid_d65	organoid	-0.426157	-0.16356	-0.232451	-1.17428	-0.250744	-0.261613	-1.09113	-0.633085	-0.299211
GGTATTGCAAGCCTAT-1	4.71126	-0.922711	-1.76073	oRG	organoid_d65	organoid	-0.426157	-0.16356	-0.232451	0.840356	-0.250744	-0.261613	-1.09113	-0.633085	-0.299211
GGTATTGCACCTGGTG-1	2.73405	-0.924254	1.97466	RG	organoid_d65	organoid	-0.426157	-0.16356	-0.232451	-1.17428	-0.250744	-0.261613	-1.09113	-0.633085	-0.299211
GGTGAAGCAGTATAAG-1	1.48784	-0.662895	2.10701	RG	organoid_d65	organoid	-0.426157	-0.16356	-0.232451	0.00368029	-0.250744	-0.261613	-1.09113	-0.633085	-0.299211
GGTGAAGCATGAAGTA-1	-3.64024	2.00856	0.658709	Excitatory neuron	organoid_d65	organoid	-0.426157	-0.16356	-0.232451	-1.17428	-0.250744	-0.261613	0.973381	1.71086	-0.299211
GGTGAAGGTCTAACGT-1	3.15455	-1.58481	-0.299222	oRG	organoid_d65	organoid	-0.426157	-0.16356	-0.232451	0.476003	-0.250744	-0.261613	-1.09113	-0.633085	-0.299211
GGTGAAGTCCGAAGAG-1	2.63335	-2.04804	3.06671	Choroid plexus	organoid_d65	organoid	-0.426157	-0.16356	-0.232451	0.429406	-0.250744	-0.261613	-1.09113	-0.633085	-0.299211
GGTGCGTAGCGATGAC-1	2.25737	-1.12928	3.93155	Choroid plexus	organoid_d65	organoid	-0.426157	-0.16356	-0.232451	-1.17428	-0.250744	-0.261613	-1.09113	-0.633085	-0.299211
GGTGCGTAGCTAGCCC-1	-4.76931	2.6985	0.661053	Excitatory neuron	organoid_d65	organoid	-0.426157	-0.16356	-0.232451	-1.17428	-0.250744	-0.261613	0.73924	1.80741	-0.299211
GGTGCGTCAGCTGCTG-1	-5.66499	2.80128	-0.699984	Excitatory neuron	organoid_d65	organoid	0.551837	-0.16356	-0.232451	-1.17428	-0.250744	-0.261613	0.604366	1.2919	-0.299211
GGTGCGTGTGACTACT-1	6.19307	2.82804	-0.82495	Cell cycle	organoid_d65	organoid	-0.426157	-0.16356	-0.232451	1.22324	2.3401	-0.261613	-1.09113	-0.633085	-0.299211
GGTGCGTTCAAAGTAG-1	2.15434	-1.17412	3.69949	Choroid plexus	organoid_d65	organoid	-0.426157	-0.16356	-0.232451	-1.17428	-0.250744	-0.261613	-0.555512	-0.0249717	-0.299211
GGTGCGTTCTCCAACC-1	1.12896	-1.07849	2.41726	Choroid plexus	organoid_d65	organoid	-0.426157	-0.16356	-0.232451	-0.046481	-0.250744	-0.261613	-1.09113	-0.633085	-0.299211
GGTGTTAGTCCTGCTT-1	2.27202	-1.257	4.22396	Choroid plexus	organoid_d65	organoid	-0.426157	-0.16356	-0.232451	-0.201618	-0.250744	-0.261613	-1.09113	-0.633085	-0.299211
GGTGTTATCTGCAGTA-1	-5.8338	3.14693	0.328095	Excitatory neuron	organoid_d65	organoid	-0.426157	-0.16356	-0.232451	-1.17428	-0.250744	-0.261613	0.51562	2.09323	-0.299211
GTAACGTAGACTCGGA-1	-5.37716	3.03743	-1.05278	Excitatory neuron	organoid_d65	organoid	0.549568	-0.16356	-0.232451	-1.17428	-0.250744	-0.261613	0.20121	1.9693	-0.299211
GTAACGTCACCTCGGA-1	0.507306	-0.271205	2.30896	Microglia	organoid_d65	organoid	-0.426157	-0.16356	-0.232451	-0.07471	-0.250744	-0.261613	-1.09113	-0.633085	-0.299211
GTAACGTCAGCGAACA-1	5.76513	2.40026	-0.331873	Cell cycle	organoid_d65	organoid	-0.426157	-0.16356	-0.232451	-1.17428	3.99895	-0.261613	-1.09113	-0.633085	-0.299211
GTAACGTGTAGGGTAC-1	4.43175	-2.38602	-0.775765	oRG	organoid_d65	organoid	-0.426157	-0.16356	-0.232451	0.345297	-0.250744	-0.261613	-0.346807	-0.633085	-0.299211
GTAACGTGTCCGCTGA-1	3.1072	-1.56496	-0.1562	oRG	organoid_d65	organoid	-0.426157	-0.16356	-0.232451	0.953994	-0.250744	-0.261613	-1.09113	-0.633085	-0.299211
GTAACTGGTCATATCG-1	2.22013	-1.30549	4.20165	Choroid plexus	organoid_d65	organoid	-0.426157	-0.16356	-0.232451	0.0281797	-0.250744	-0.261613	-0.842429	-0.633085	-0.299211
GTACTCCAGGCTCTTA-1	-2.7359	1.24094	2.41281	Immature neuron	organoid_d65	organoid	-0.426157	-0.16356	-0.232451	-1.17428	-0.250744	-0.261613	-1.09113	0.915857	-0.299211
GTACTCCGTCTTCGTC-1	2.00459	-1.1217	3.81705	Choroid plexus	organoid_d65	organoid	-0.426157	-0.16356	-0.232451	-1.17428	-0.250744	-0.261613	-1.09113	-0.236343	-0.299211
GTACTTTAGCGATATA-1	-5.88935	3.15952	0.00760816	Excitatory neuron	organoid_d65	organoid	-0.426157	-0.16356	-0.232451	-1.17428	-0.250744	-0.261613	0.151777	1.53527	-0.299211
GTACTTTAGGCCCGTT-1	2.80524	-0.710398	3.68678	Choroid plexus	organoid_d65	organoid	-0.426157	-0.16356	-0.232451	0.0468586	3.59896	-0.261613	-1.09113	-0.633085	-0.299211
GTACTTTAGGTGATTA-1	2.44008	-1.73424	2.911	Choroid plexus	organoid_d65	organoid	-0.426157	-0.16356	-0.232451	1.29925	-0.250744	-0.261613	-1.09113	-0.633085	-0.299211
GTACTTTTCAGTGTTG-1	2.17305	-1.09907	3.83842	Choroid plexus	organoid_d65	organoid	-0.426157	-0.16356	-0.232451	-0.315695	-0.250744	-0.261613	-1.09113	-0.633085	-0.299211
GTACTTTTCGTATCAG-1	2.19382	-1.17051	4.23917	Choroid plexus	organoid_d65	organoid	-0.426157	-0.16356	-0.232451	-0.114759	-0.250744	-0.261613	-1.09113	-0.633085	-0.299211
GTAGGCCGTAAACCTC-1	2.29651	-1.20827	4.37102	Choroid plexus	organoid_d65	organoid	-0.426157	-0.16356	-0.232451	-0.859288	-0.250744	-0.261613	-1.09113	-0.633085	0.639297
GTAGGCCGTCTAGCGC-1	-1.26623	0.384307	2.5864	Immature neuron	organoid_d65	organoid	-0.426157	-0.16356	-0.232451	-0.150983	-0.250744	-0.261613	-1.09113	-0.633085	-0.299211
GTAGTCAAGCTCTCGG-1	-0.915393	0.438456	0.963438	Immature neuron	organoid_d65	organoid	-0.426157	-0.16356	-0.232451	-1.17428	-0.250744	-0.261613	0.198214	1.40035	-0.299211
GTAGTCAAGTACACCT-1	1.37721	-0.82359	1.31647	RG	organoid_d65	organoid	-0.426157	-0.16356	-0.232451	-0.455018	-0.250744	-0.261613	-1.09113	-0.633085	-0.299211
GTAGTCACAGCTTAAC-1	2.94719	-2.46039	3.23426	Choroid plexus	organoid_d65	organoid	1.32191	-0.16356	-0.232451	0.74123	-0.250744	-0.261613	-1.09113	-0.633085	-0.299211
GTAGTCAGTTTGACAC-1	-2.61847	1.0206	-0.429737	IPC	organoid_d65	organoid	-0.426157	-0.16356	-0.232451	-1.17428	-0.250744	2.24254	0.0713265	-0.633085	-0.299211
GTAGTCATCACTTCAT-1	-0.375333	0.726353	-1.47394	IPC	organoid_d65	organoid	-0.426157	-0.16356	-0.232451	0.50266	-0.250744	3.00176	-0.498432	-0.633085	-0.299211
GTATCTTAGAAACGAG-1	2.37533	-1.11179	4.25913	Choroid plexus	organoid_d65	organoid	-0.426157	-0.16356	-0.232451	-0.445976	-0.250744	-0.261613	-1.09113	-0.633085	-0.299211
GTATCTTAGAGCTGGT-1	-1.97433	0.8124	2.99018	Immature neuron	organoid_d65	organoid	1.54703	-0.16356	-0.232451	-1.17428	-0.250744	-0.261613	-0.00972644	0.594687	-0.299211
GTATCTTCACGTCAGC-1	2.4214	-1.46978	3.19638	Choroid plexus	organoid_d65	organoid	-0.426157	-0.16356	-0.232451	-0.334147	-0.250744	-0.261613	-1.09113	-0.633085	-0.299211
GTATCTTGTGAGGGTT-1	2.29534	-1.9913	2.86414	Choroid plexus	organoid_d65	organoid	-0.426157	-0.16356	-0.232451	1.05851	-0.250744	-0.261613	-0.581836	-0.633085	-0.299211
GTATCTTTCTACTCAT-1	-5.49062	2.7075	-0.343874	Excitatory neuron	organoid_d65	organoid	-0.426157	-0.16356	-0.232451	-1.17428	-0.250744	-0.261613	0.539579	1.21834	-0.299211
GTATTCTCACCTTGTC-1	-3.34742	1.5965	1.61957	Excitatory neuron	organoid_d65	organoid	-0.426157	-0.16356	-0.232451	-1.17428	-0.250744	-0.261613	0.73942	1.10083	-0.299211
GTCAAGTGTCCGACGT-1	-1.10296	0.0624296	1.34405	Choroid plexus	organoid_d65	organoid	-0.426157	-0.16356	-0.232451	-1.17428	-0.250744	-0.261613	0.232152	-0.633085	-0.299211
GTCAAGTTCCAAGTAC-1	1.80769	-0.758633	2.03594	RG	organoid_d65	organoid	-0.426157	-0.16356	-0.232451	-0.595171	-0.250744	-0.261613	-1.09113	-0.633085	-0.299211
GTCAAGTTCCTATTCA-1	0.701995	-0.388922	2.27927	Microglia	organoid_d65	organoid	-0.426157	-0.16356	-0.232451	-0.181857	-0.250744	-0.261613	-1.09113	-0.633085	-0.299211
GTCAAGTTCGAATGGG-1	-4.41244	2.63338	-0.482853	Excitatory neuron	organoid_d65	organoid	-0.426157	-0.16356	-0.232451	-1.17428	-0.250744	-0.261613	0.734129	-0.633085	-0.299211
GTCAAGTTCTGCAAGT-1	-5.17072	2.4056	0.82254	Excitatory neuron	organoid_d65	organoid	-0.426157	-0.16356	-0.232451	-0.623457	-0.250744	-0.261613	0.231015	1.32672	-0.299211
GTCAAGTTCTTTAGTC-1	3.71738	-1.05205	0.428791	oRG	organoid_d65	organoid	1.466	-0.16356	-0.232451	-1.17428	-0.250744	-0.261613	-1.09113	-0.633085	-0.299211
GTCACAAAGACTGGGT-1	5.61602	2.31174	-0.584197	Cell cycle	organoid_d65	organoid	-0.426157	-0.16356	-0.232451	1.42342	2.98398	-0.261613	-1.09113	0.164933	-0.299211
GTCACAAGTAAGGGAA-1	2.98852	-2.05666	2.95189	Choroid plexus	organoid_d65	organoid	-0.426157	-0.16356	-0.232451	-1.17428	-0.250744	-0.261613	-1.09113	-0.633085	-0.299211
GTCACAAGTGTGTGCC-1	2.57597	-1.1476	3.83609	Choroid plexus	organoid_d65	organoid	-0.426157	-0.16356	-0.232451	-1.17428	-0.250744	-0.261613	-1.09113	-0.633085	-0.299211
GTCACGGAGGAGTTGC-1	2.52272	-1.53783	2.70141	Choroid plexus	organoid_d65	organoid	-0.426157	-0.16356	-0.232451	-0.582431	-0.250744	-0.261613	-1.09113	-0.633085	-0.299211
GTCACGGCAATAACGA-1	6.02336	2.67041	-0.230457	Cell cycle	organoid_d65	organoid	1.71406	-0.16356	-0.232451	0.478908	4.67726	-0.261613	-1.09113	-0.633085	-0.299211
GTCACGGCATTTGCCC-1	5.19578	0.214245	-2.31838	Cell cycle	organoid_d65	organoid	-0.426157	-0.16356	-0.232451	0.639079	1.54435	-0.261613	-1.09113	-0.633085	-0.299211
GTCACGGGTAATCACC-1	-1.67436	0.591876	-0.463504	Immature neuron	organoid_d65	organoid	-0.426157	-0.16356	-0.232451	-1.17428	-0.250744	-0.261613	0.327712	-0.633085	-0.299211
GTCACGGGTGTGAATA-1	1.96365	-1.77161	2.51735	Choroid plexus	organoid_d65	organoid	-0.426157	-0.16356	-0.232451	0.427868	-0.250744	-0.261613	-1.09113	-0.633085	-0.299211
GTCACGGGTTATCCGA-1	-0.389347	-0.163359	2.79955	RG	organoid_d65	organoid	-0.426157	-0.16356	-0.232451	-1.17428	-0.250744	-0.261613	-1.09113	-0.633085	-0.299211
GTCACGGTCCTTTACA-1	1.14752	-0.536055	2.92644	RG	organoid_d65	organoid	-0.426157	-0.16356	-0.232451	-1.17428	-0.250744	-0.261613	-1.09113	-0.633085	-0.299211
GTCATTTTCCCAGGTG-1	-5.96288	2.93235	-0.35321	Excitatory neuron	organoid_d65	organoid	0.421631	-0.16356	-0.232451	-1.17428	-0.250744	-0.261613	0.652707	1.43813	-0.299211
GTCCTCAGTATAAACG-1	2.23324	-1.11681	3.81141	Choroid plexus	organoid_d65	organoid	-0.426157	-0.16356	-0.232451	-1.17428	-0.250744	-0.261613	-1.09113	-0.633085	-0.299211
GTCGGGTAGAAGCCCA-1	-4.86305	2.99888	0.092571	Excitatory neuron	organoid_d65	organoid	-0.426157	-0.16356	-0.232451	-1.17428	-0.250744	-0.261613	-1.09113	2.11401	-0.299211
GTCGGGTAGGATGCGT-1	2.04365	-1.3871	2.26646	RG	organoid_d65	organoid	-0.426157	-0.16356	-0.232451	1.0934	-0.250744	-0.261613	-1.09113	-0.633085	-0.299211
GTCGGGTCACTTAAGC-1	-5.51832	3.21473	-1.46203	Excitatory neuron	organoid_d65	organoid	-0.426157	-0.16356	-0.232451	-1.17428	-0.250744	-0.261613	-0.143098	1.81945	-0.299211
GTCGTAAGTAGAGCTG-1	4.91397	-2.81593	-1.48031	oRG	organoid_d65	organoid	1.58365	-0.16356	-0.232451	0.701648	-0.250744	-0.261613	-1.09113	-0.633085	-0.299211
GTCTCGTAGAAACGCC-1	5.54099	2.77126	-0.465361	Cell cycle	organoid_d65	organoid	-0.426157	-0.16356	-0.232451	1.09544	-0.250744	-0.261613	-1.09113	-0.633085	-0.299211
GTCTCGTAGAGGGCTT-1	-1.07341	0.385835	2.95013	Microglia	organoid_d65	organoid	-0.426157	-0.16356	-0.232451	-1.17428	-0.250744	-0.261613	-1.09113	-0.633085	-0.299211
GTCTCGTGTACGACCC-1	5.16853	0.826786	-1.6804	Cell cycle	organoid_d65	organoid	-0.426157	-0.16356	-0.232451	-1.17428	-0.250744	-0.261613	-1.09113	-0.633085	-0.299211
GTCTTCGCAATAAGCA-1	2.27627	-1.23542	4.07841	Choroid plexus	organoid_d65	organoid	-0.426157	-0.16356	-0.232451	-0.545673	-0.250744	-0.261613	-1.09113	-0.633085	-0.299211
GTCTTCGGTACAGTTC-1	2.25928	-1.11435	3.88463	Choroid plexus	organoid_d65	organoid	-0.426157	-0.16356	-0.232451	-1.17428	-0.250744	-0.261613	-1.09113	-0.633085	-0.299211
GTCTTCGGTTGCCTCT-1	2.29364	-1.10715	3.8916	Choroid plexus	organoid_d65	organoid	-0.426157	-0.16356	-0.232451	-1.17428	-0.250744	-0.261613	-1.09113	-0.633085	-0.299211
GTCTTCGTCATGTCTT-1	-1.28474	0.149175	3.00017	Immature neuron	organoid_d65	organoid	-0.426157	-0.16356	-0.232451	-0.384546	-0.250744	-0.261613	-1.09113	-0.633085	-0.299211
GTCTTCGTCCTCAATT-1	-0.82666	0.0402392	2.4261	RG	organoid_d65	organoid	-0.426157	-0.16356	-0.232451	0.813027	-0.250744	-0.261613	0.101845	-0.633085	-0.299211
GTGAAGGAGAGACTAT-1	-2.53602	0.978334	2.31464	Immature neuron	organoid_d65	organoid	-0.426157	-0.16356	-0.232451	-1.17428	-0.250744	-0.261613	-0.0389409	0.297224	-0.299211
GTGAAGGCAAGGTGTG-1	2.83191	-1.40972	-0.220047	oRG	organoid_d65	organoid	1.13969	-0.16356	-0.232451	1.15344	-0.250744	-0.261613	-1.09113	-0.633085	-0.299211
GTGAAGGCAATAGCGG-1	-6.01711	3.27106	-0.457768	Excitatory neuron	organoid_d65	organoid	-0.426157	-0.16356	-0.232451	-1.17428	-0.250744	-0.261613	-0.442378	2.15206	-0.299211
GTGAAGGGTCCTCCAT-1	-1.91079	0.878316	2.72707	Immature neuron	organoid_d65	organoid	-0.426157	-0.16356	-0.232451	-1.17428	-0.250744	-0.261613	0.147243	1.69199	-0.299211
GTGAAGGGTCGCGGTT-1	5.22802	-0.330194	-2.05573	oRG	organoid_d65	organoid	-0.426157	-0.16356	-0.232451	0.775625	-0.250744	-0.261613	-1.09113	-0.633085	-0.299211
GTGAAGGTCGAACGGA-1	-3.85999	1.86986	1.19175	Immature neuron	organoid_d65	organoid	-0.426157	-0.16356	-0.232451	-1.17428	-0.250744	-0.261613	0.107619	-0.633085	-0.299211
GTGCAGCAGGCACATG-1	1.94912	-1.1412	3.61941	Choroid plexus	organoid_d65	organoid	-0.426157	-0.16356	-0.232451	-0.0780344	-0.250744	-0.261613	-1.09113	-0.633085	0.96575
GTGCAGCTCCTGTAGA-1	1.32205	-0.967324	1.61486	Microglia	organoid_d65	organoid	-0.426157	-0.16356	-0.232451	0.884999	-0.250744	-0.261613	-1.09113	-0.633085	-0.299211
GTGCAGCTCGCATGGC-1	4.8349	-1.07544	-1.91047	oRG	organoid_d65	organoid	-0.426157	-0.16356	-0.232451	0.646494	-0.250744	-0.261613	-1.09113	-0.633085	-0.299211
GTGCATAGTGTTTGTG-1	2.12299	-1.19324	4.20227	Choroid plexus	organoid_d65	organoid	-0.426157	-0.16356	-0.232451	0.200163	-0.250744	-0.261613	-1.09113	-0.633085	-0.299211
GTGCATATCGGCTTGG-1	2.65638	-1.10549	3.98103	Choroid plexus	organoid_d65	organoid	-0.426157	-0.16356	-0.232451	-0.328987	-0.250744	-0.261613	-1.09113	-0.633085	-0.299211
GTGCGGTCAAACCTAC-1	5.2521	3.7583	-0.623485	IPC	organoid_d65	organoid	-0.426157	-0.16356	-0.232451	0.429149	4.52893	4.45018	-0.540094	-0.633085	-0.299211
GTGCGGTGTCAATGTC-1	4.86227	1.9963	-2.5539	IPC	organoid_d65	organoid	-0.426157	-0.16356	-0.232451	-1.17428	2.70034	5.60287	-1.09113	-0.633085	-0.299211
GTGCGGTGTTAAGGGC-1	1.60133	-1.18001	2.75072	Choroid plexus	organoid_d65	organoid	-0.426157	-0.16356	-0.232451	0.0869602	-0.250744	-0.261613	-1.09113	-0.633085	-0.299211
GTGCGGTTCAGTTAGC-1	2.26524	-0.885695	1.9608	RG	organoid_d65	organoid	-0.426157	-0.16356	-0.232451	-0.0966166	-0.250744	-0.261613	-1.09113	-0.0427925	-0.299211
GTGCGGTTCCCGACTT-1	-4.41272	3.0076	-1.97797	Excitatory neuron	organoid_d65	organoid	-0.426157	-0.16356	-0.232451	-1.17428	-0.250744	-0.261613	1.02632	1.92382	-0.299211
GTGCTTCAGATCCTGT-1	4.26272	-2.24957	-0.774881	oRG	organoid_d65	organoid	-0.426157	-0.16356	-0.232451	0.132297	-0.250744	-0.261613	-1.09113	-0.633085	-0.299211
GTGCTTCAGGGTGTGT-1	4.56337	-2.46084	-0.885589	oRG	organoid_d65	organoid	-0.426157	-0.16356	-0.232451	0.264815	-0.250744	-0.261613	-1.09113	-0.633085	-0.299211
GTGCTTCGTCAAAGAT-1	-3.55553	1.90392	-0.876506	Excitatory neuron	organoid_d65	organoid	-0.426157	-0.16356	-0.232451	-1.17428	-0.250744	-0.261613	0.201834	0.834882	-0.299211
GTGGGTCAGCAACGGT-1	-0.195389	-0.126232	3.09976	Microglia	organoid_d65	organoid	-0.426157	-0.16356	-0.232451	-1.17428	-0.250744	-0.261613	-1.09113	-0.633085	-0.299211
GTGGGTCCATTAACCG-1	3.74437	-2.07727	-0.678307	oRG	organoid_d65	organoid	-0.426157	-0.16356	-0.232451	0.979526	-0.250744	-0.261613	-0.276983	-0.633085	-0.299211
GTGTGCGGTTCGCGAC-1	0.0243414	0.645005	-1.28628	IPC	organoid_d65	organoid	-0.426157	-0.16356	-0.232451	0.349467	-0.250744	4.7464	-1.09113	0.571912	-0.299211
GTGTTAGCAGTGACAG-1	1.46202	-1.03835	2.76072	RG	organoid_d65	organoid	-0.426157	-0.16356	-0.232451	-1.17428	-0.250744	-0.261613	-1.09113	-0.633085	-0.299211
GTGTTAGGTAAGAGAG-1	2.24552	-1.41937	2.67807	Choroid plexus	organoid_d65	organoid	-0.426157	-0.16356	-0.232451	0.220812	-0.250744	-0.261613	-1.09113	-0.633085	-0.299211
GTGTTAGTCTCAAACG-1	2.20521	-1.24882	4.12545	Choroid plexus	organoid_d65	organoid	-0.426157	-0.16356	-0.232451	-1.17428	-0.250744	-0.261613	0.537351	1.21581	-0.299211
GTTAAGCCACAACTGT-1	-1.64003	0.813871	0.769004	Immature neuron	organoid_d65	organoid	-0.426157	-0.16356	-0.232451	-1.17428	-0.250744	-0.261613	0.343785	0.996046	-0.299211
GTTACAGGTTACGTCA-1	-2.03078	0.587938	0.54886	Immature neuron	organoid_d65	organoid	-0.426157	-0.16356	-0.232451	-1.17428	-0.250744	-0.261613	0.609789	-0.633085	-0.299211
GTTCATTAGCAGGCTA-1	4.70296	-2.36218	-1.33306	oRG	organoid_d65	organoid	-0.426157	-0.16356	-0.232451	1.28789	-0.250744	-0.261613	-1.09113	-0.633085	-0.299211
GTTCATTAGTTACCCA-1	-2.01529	0.789256	0.139008	Immature neuron	organoid_d65	organoid	-0.426157	-0.16356	-0.232451	-1.17428	-0.250744	5.7481	0.667547	-0.633085	-0.299211
GTTCATTCAAGTCTGT-1	2.79093	-1.83672	0.332984	RG	organoid_d65	organoid	-0.426157	-0.16356	-0.232451	0.805522	-0.250744	-0.261613	-1.09113	-0.633085	-0.299211
GTTCATTGTATAGGTA-1	2.04763	-1.11193	3.37308	Choroid plexus	organoid_d65	organoid	-0.426157	-0.16356	-0.232451	-1.17428	-0.250744	-0.261613	-1.09113	-0.633085	-0.299211
GTTCATTTCCAGTAGT-1	3.25752	-1.0507	1.74943	RG	organoid_d65	organoid	-0.426157	-0.16356	-0.232451	-1.17428	-0.250744	-0.261613	-1.09113	-0.633085	-0.299211
GTTCGGGAGTACGCCC-1	1.71312	-1.27502	2.5679	Choroid plexus	organoid_d65	organoid	-0.426157	-0.16356	-0.232451	1.02465	-0.250744	-0.261613	-1.09113	-0.633085	-0.299211
GTTCGGGGTAACGCGA-1	1.76451	-1.11932	3.62579	Choroid plexus	organoid_d65	organoid	-0.426157	-0.16356	-0.232451	0.268579	-0.250744	-0.261613	-1.09113	-0.633085	1.41841
GTTCGGGGTACGCTGC-1	2.90642	-1.62343	-0.214541	oRG	organoid_d65	organoid	-0.426157	-0.16356	-0.232451	0.392287	-0.250744	-0.261613	-1.09113	-0.633085	-0.299211
GTTCGGGGTCAAACTC-1	2.06497	-1.12578	3.45057	Choroid plexus	organoid_d65	organoid	-0.426157	-0.16356	-0.232451	0.0182657	-0.250744	-0.261613	-1.09113	-0.633085	2.04005
GTTCTCGAGACGCACA-1	-2.23843	0.797551	2.63425	Immature neuron	organoid_d65	organoid	-0.426157	-0.16356	-0.232451	-1.17428	-0.250744	-0.261613	-1.09113	-0.633085	-0.299211
GTTCTCGAGTCCTCCT-1	-4.61706	3.22328	-2.09144	Excitatory neuron	organoid_d65	organoid	-0.426157	-0.16356	-0.232451	-1.17428	-0.250744	-0.261613	1.22577	1.92892	-0.299211
GTTCTCGCAGATGGCA-1	1.92997	-1.1145	3.18778	Choroid plexus	organoid_d65	organoid	-0.426157	-0.16356	-0.232451	-1.17428	-0.250744	-0.261613	-1.09113	-0.633085	-0.299211
GTTCTCGTCTGCCAGG-1	-1.89018	0.666565	2.88301	Immature neuron	organoid_d65	organoid	-0.426157	-0.16356	-0.232451	-1.17428	-0.250744	-0.261613	-0.444723	0.100813	-0.299211
GTTTCTACACACTGCG-1	2.07799	-1.59343	-0.0404501	oRG	organoid_d65	organoid	-0.426157	-0.16356	-0.232451	0.157623	-0.250744	-0.261613	-1.09113	-0.633085	-0.299211
GTTTCTATCTAACCGA-1	5.33389	0.428027	-2.26852	oRG	organoid_d65	organoid	-0.426157	-0.16356	-0.232451	-0.402659	-0.250744	-0.261613	-1.09113	0.245647	-0.299211
TAAACCGAGCGATAGC-1	2.12124	-1.14758	4.15209	Choroid plexus	organoid_d65	organoid	-0.426157	-0.16356	-0.232451	-1.17428	-0.250744	-0.261613	-1.09113	-0.633085	-0.299211
TAAACCGTCTACTCAT-1	2.19314	-1.1259	3.85532	Choroid plexus	organoid_d65	organoid	-0.426157	-0.16356	-0.232451	-1.17428	-0.250744	-0.261613	-1.09113	0.0277691	1.42979
TAAGAGAAGCGAGAAA-1	1.12744	-1.41864	2.59941	RG	organoid_d65	organoid	-0.426157	-0.16356	-0.232451	0.888128	-0.250744	-0.261613	-1.09113	-0.633085	-0.299211
TAAGCGTAGCGATATA-1	2.29682	-1.22989	4.33049	Choroid plexus	organoid_d65	organoid	-0.426157	-0.16356	-0.232451	-0.59523	-0.250744	-0.261613	-1.09113	-0.633085	-0.299211
TAAGCGTAGTCATGCT-1	2.05595	-1.14932	4.06443	Choroid plexus	organoid_d65	organoid	-0.426157	-0.16356	-0.232451	-0.106675	-0.250744	-0.261613	-1.09113	-0.633085	-0.299211
TAAGCGTCACTCTGTC-1	-4.28031	2.57097	-0.058094	Excitatory neuron	organoid_d65	organoid	-0.426157	-0.16356	-0.232451	-1.17428	-0.250744	-0.261613	-1.09113	0.690145	-0.299211
TAAGCGTGTACACCGC-1	2.16168	-1.19125	4.1696	Choroid plexus	organoid_d65	organoid	-0.426157	-0.16356	-0.232451	-0.546143	-0.250744	-0.261613	-1.09113	-0.633085	-0.299211
TAAGCGTGTGACCAAG-1	-2.33039	0.778974	-0.0385819	Immature neuron	organoid_d65	organoid	-0.426157	-0.16356	-0.232451	1.23355	-0.250744	-0.261613	0.259826	-0.633085	-0.299211
TAAGCGTTCCGAACGC-1	4.60791	-1.86501	-0.950526	oRG	organoid_d65	organoid	-0.426157	-0.16356	-0.232451	0.337811	-0.250744	-0.261613	-0.416829	0.132482	-0.299211
TAAGCGTTCTAGCACA-1	-0.600129	0.19512	1.26467	Immature neuron	organoid_d65	organoid	-0.426157	-0.16356	-0.232451	-1.17428	-0.250744	-0.261613	-1.09113	1.85682	-0.299211
TACACGAAGTGGTCCC-1	2.92892	-1.40553	1.13582	oRG	organoid_d65	organoid	-0.426157	-0.16356	-0.232451	1.23787	-0.250744	-0.261613	-1.09113	-0.633085	-0.299211
TACACGACATACTACG-1	-2.41406	1.27818	1.22832	Immature neuron	organoid_d65	organoid	-0.426157	-0.16356	-0.232451	-1.17428	-0.250744	-0.261613	0.300062	1.89605	-0.299211
TACACGAGTTACGTCA-1	-5.25846	2.48429	0.291066	Excitatory neuron	organoid_d65	organoid	-0.426157	-0.16356	-0.232451	-1.17428	-0.250744	-0.261613	0.744989	2.32627	-0.299211
TACACGATCAGCGATT-1	-4.44859	2.85342	0.282039	Excitatory neuron	organoid_d65	organoid	-0.426157	-0.16356	-0.232451	0.214566	-0.250744	-0.261613	-1.09113	1.53252	-0.299211
TACAGTGCACTTGGAT-1	1.62003	-1.14186	2.97946	Choroid plexus	organoid_d65	organoid	-0.426157	-0.16356	-0.232451	0.0763158	-0.250744	-0.261613	-1.09113	0.791112	-0.299211
TACAGTGGTACTCGCG-1	-5.26641	2.72616	0.0561782	Excitatory neuron	organoid_d65	organoid	-0.426157	-0.16356	-0.232451	-1.17428	-0.250744	-0.261613	-1.09113	1.74874	-0.299211
TACAGTGTCGGAGGTA-1	0.721298	-0.500984	2.68429	Microglia	organoid_d65	organoid	0.510607	-0.16356	-0.232451	-0.341419	-0.250744	-0.261613	-1.09113	-0.633085	-0.299211
TACCTATAGATAGTCA-1	2.45658	-1.13999	4.11184	Choroid plexus	organoid_d65	organoid	-0.426157	-0.16356	-0.232451	-0.654324	-0.250744	-0.261613	-0.569589	-0.633085	-0.299211
TACCTATAGGACAGCT-1	0.733828	-0.604805	1.92843	RG	organoid_d65	organoid	-0.426157	-0.16356	-0.232451	0.74287	-0.250744	-0.261613	-1.09113	-0.633085	-0.299211
TACCTATAGTCGAGTG-1	0.220804	-0.671993	2.95558	Microglia	organoid_d65	organoid	-0.426157	-0.16356	-0.232451	-0.575118	-0.250744	-0.261613	-1.09113	-0.633085	-0.299211
TACCTATCAATCGAAA-1	2.00158	-1.54414	2.70256	Choroid plexus	organoid_d65	organoid	-0.426157	-0.16356	-0.232451	-1.17428	-0.250744	-0.261613	-1.09113	-0.633085	-0.299211
TACCTATTCATTATCC-1	4.39208	-2.83056	-1.15324	oRG	organoid_d65	organoid	1.13902	-0.16356	-0.232451	0.852014	-0.250744	-0.261613	-1.09113	-0.633085	-0.299211
TACCTATTCTGAGGGA-1	-5.41965	3.26843	0.0377733	Excitatory neuron	organoid_d65	organoid	-0.426157	-0.16356	-0.232451	-1.17428	-0.250744	-0.261613	0.969229	0.925733	-0.299211
TACCTTAAGCACGCCT-1	0.908126	-0.638408	1.61878	RG	organoid_d65	organoid	-0.426157	-0.16356	-0.232451	0.480052	-0.250744	-0.261613	-1.09113	-0.633085	-0.299211
TACCTTAGTCCCTACT-1	-2.69334	1.14589	2.64004	Immature neuron	organoid_d65	organoid	-0.426157	-0.16356	-0.232451	-1.17428	-0.250744	-0.261613	-1.09113	-0.633085	-0.299211
TACCTTATCGGAGCAA-1	2.40391	-1.67672	2.89767	Choroid plexus	organoid_d65	organoid	-0.426157	-0.16356	-0.232451	-0.0451215	-0.250744	-0.261613	-1.09113	-0.633085	-0.299211
TACGGATAGGGTCGAT-1	-1.84263	1.58577	-1.80917	IPC	organoid_d65	organoid	-0.426157	-0.16356	-0.232451	-1.17428	-0.250744	2.60149	0.218732	0.555918	-0.299211
TACGGATTCCATGAGT-1	2.03582	-1.5665	2.74536	Choroid plexus	organoid_d65	organoid	-0.426157	-0.16356	-0.232451	-0.0340246	-0.250744	-0.261613	-0.345098	-0.633085	-0.299211
TACGGGCCACTCGACG-1	2.67413	-0.493299	2.71063	RG	organoid_d65	organoid	-0.426157	-0.16356	-0.232451	-0.674712	-0.250744	-0.261613	-0.590039	-0.633085	-0.299211
TACGGGCGTCTTCAAG-1	0.566276	-0.474434	2.53316	Microglia	organoid_d65	organoid	-0.426157	-0.16356	-0.232451	-0.0760034	-0.250744	-0.261613	-1.09113	-0.633085	1.81903
TACGGGCTCCAGTAGT-1	0.518819	-1.27923	2.99881	RG	organoid_d65	organoid	-0.426157	-0.16356	-0.232451	-1.17428	-0.250744	-0.261613	-1.09113	-0.633085	-0.299211
TACGGTAAGAGCTGCA-1	-1.74848	0.284292	3.05778	Immature neuron	organoid_d65	organoid	-0.426157	-0.16356	-0.232451	-1.17428	-0.250744	-0.261613	-1.09113	-0.633085	-0.299211
TACGGTACACACGCTG-1	2.44204	-1.91317	2.56811	Choroid plexus	organoid_d65	organoid	-0.426157	-0.16356	-0.232451	1.27737	-0.250744	-0.261613	-1.09113	-0.633085	-0.299211
TACGGTACAGATCGGA-1	-5.88973	3.47129	-0.78737	Excitatory neuron	organoid_d65	organoid	-0.426157	-0.16356	-0.232451	-1.17428	-0.250744	-0.261613	1.37203	2.2387	-0.299211
TACGGTAGTCGAATCT-1	-1.43823	0.633095	1.27567	Immature neuron	organoid_d65	organoid	1.97405	-0.16356	-0.232451	-1.17428	-0.250744	-0.261613	0.224298	-0.633085	-0.299211
TACGGTATCCTAGTGA-1	1.35854	-0.869733	2.00086	RG	organoid_d65	organoid	-0.426157	-0.16356	-0.232451	0.225472	-0.250744	-0.261613	-1.09113	-0.633085	-0.299211
TACGGTATCCTATTCA-1	2.14993	-0.618657	2.9444	RG	organoid_d65	organoid	-0.426157	-0.16356	-0.232451	-1.17428	-0.250744	-0.261613	-1.09113	-0.633085	-0.299211
TACTCATCATCATCCC-1	-1.35973	0.655893	1.19828	Immature neuron	organoid_d65	organoid	-0.426157	-0.16356	-0.232451	-1.17428	-0.250744	-0.261613	0.615244	0.746241	-0.299211
TACTCGCAGTACGCCC-1	-4.8091	2.49694	0.578209	Excitatory neuron	organoid_d65	organoid	-0.426157	-0.16356	-0.232451	-1.17428	-0.250744	-0.261613	-0.156119	1.26406	-0.299211
TACTCGCTCGTTACGA-1	-2.6205	1.03943	2.30468	Immature neuron	organoid_d65	organoid	0.554426	-0.16356	-0.232451	-1.17428	-0.250744	-0.261613	-1.09113	0.353001	-0.299211
TACTTACAGCGTAGTG-1	5.87622	2.56216	-0.314799	Cell cycle	organoid_d65	organoid	-0.426157	-0.16356	-0.232451	0.551729	-0.250744	-0.261613	-1.09113	-0.633085	-0.299211
TACTTACAGGTGGGTT-1	-4.8579	2.14554	0.832723	Excitatory neuron	organoid_d65	organoid	-0.426157	-0.16356	-0.232451	-1.17428	-0.250744	-0.261613	1.23514	0.943346	-0.299211
TACTTACAGTCGATAA-1	-3.44364	2.54264	-1.73754	Excitatory neuron	organoid_d65	organoid	-0.426157	-0.16356	-0.232451	-1.17428	-0.250744	-0.261613	0.991976	2.01638	-0.299211
TACTTACTCTGATTCT-1	-1.90763	0.412851	0.50487	Choroid plexus	organoid_d65	organoid	-0.426157	-0.16356	-0.232451	0.910326	-0.250744	1.84056	-0.322204	0.239914	-0.299211
TACTTGTCAAATCCGT-1	2.50947	-1.16334	4.06981	Choroid plexus	organoid_d65	organoid	-0.426157	-0.16356	-0.232451	-1.17428	-0.250744	-0.261613	-1.09113	-0.633085	-0.299211
TACTTGTCATCCAACA-1	-0.449358	0.0263746	3.17285	Microglia	organoid_d65	organoid	-0.426157	-0.16356	-0.232451	-1.17428	-0.250744	-0.261613	-1.09113	-0.633085	-0.299211
TAGACCAAGGGCTCTC-1	0.567643	-0.870622	1.49492	RG	organoid_d65	organoid	-0.426157	-0.16356	-0.232451	1.25581	-0.250744	-0.261613	-1.09113	-0.633085	-0.299211
TAGACCAGTCACTGGC-1	4.58186	-2.13554	-1.03353	oRG	organoid_d65	organoid	-0.426157	-0.16356	-0.232451	0.878001	1.77867	-0.261613	-0.408246	-0.633085	-0.299211
TAGACCATCATTGCCC-1	0.337443	-1.14155	3.06404	RG	organoid_d65	organoid	-0.426157	-0.16356	-0.232451	-0.140903	-0.250744	-0.261613	-1.09113	-0.633085	-0.299211
TAGAGCTAGAGTACAT-1	-5.70896	2.92477	-0.743857	Excitatory neuron	organoid_d65	organoid	-0.426157	-0.16356	-0.232451	-1.17428	-0.250744	-0.261613	0.691138	1.70623	-0.299211
TAGAGCTGTAGCCTCG-1	2.28484	-1.78867	2.85701	Choroid plexus	organoid_d65	organoid	-0.426157	-0.16356	-0.232451	0.545517	-0.250744	-0.261613	-0.508259	-0.633085	0.707389
TAGCCGGCACTTCGAA-1	1.98234	-1.11466	3.18991	Choroid plexus	organoid_d65	organoid	-0.426157	-0.16356	-0.232451	-1.17428	-0.250744	-0.261613	-0.197669	-0.633085	-0.299211
TAGCCGGTCAACCAAC-1	3.0909	-0.777486	2.4598	RG	organoid_d65	organoid	-0.426157	-0.16356	-0.232451	-1.17428	-0.250744	-0.261613	-1.09113	-0.633085	-0.299211
TAGGCATAGTGTCCAT-1	0.546813	-0.625479	2.16753	Microglia	organoid_d65	organoid	-0.426157	-0.16356	-0.232451	0.00374149	-0.250744	-0.261613	-1.09113	-0.633085	-0.299211
TAGGCATCATCGACGC-1	5.40034	1.31664	-1.45017	Cell cycle	organoid_d65	organoid	-0.426157	-0.16356	-0.232451	0.598555	4.79674	-0.261613	-1.09113	-0.633085	-0.299211
TAGGCATTCCAACCAA-1	3.26783	-1.82863	-0.553673	oRG	organoid_d65	organoid	-0.426157	-0.16356	-0.232451	0.848485	-0.250744	-0.261613	-1.09113	-0.633085	-0.299211
TAGTGGTGTGCTAGCC-1	2.28786	-1.21532	4.28653	Choroid plexus	organoid_d65	organoid	-0.426157	-0.16356	-0.232451	-0.577471	-0.250744	-0.261613	-1.09113	-0.633085	2.05531
TAGTGGTTCGTAGATC-1	2.22311	-1.54587	2.9319	Choroid plexus	organoid_d65	organoid	-0.426157	-0.16356	-0.232451	0.0817892	-0.250744	-0.261613	-1.09113	-0.633085	-0.299211
TAGTTGGAGGATCGCA-1	2.23959	-1.14068	3.74887	Choroid plexus	organoid_d65	organoid	-0.426157	-0.16356	-0.232451	0.774658	-0.250744	-0.261613	-1.09113	-0.633085	-0.299211
TAGTTGGCAATCACAC-1	2.29765	-1.12389	4.27422	Choroid plexus	organoid_d65	organoid	-0.426157	-0.16356	-0.232451	-1.17428	-0.250744	-0.261613	-1.09113	-0.633085	-0.299211
TAGTTGGGTACGCACC-1	2.9872	0.82184	-2.35411	IPC	organoid_d65	organoid	-0.426157	-0.16356	-0.232451	-1.17428	-0.250744	3.66476	0.553994	-0.633085	-0.299211
TATCAGGTCTCGATGA-1	-3.23368	2.19756	-1.52924	Excitatory neuron	organoid_d65	organoid	-0.426157	-0.16356	-0.232451	-1.17428	-0.250744	-0.261613	-0.104485	1.47348	-0.299211
TATCTCAAGGCCGAAT-1	-4.44146	2.61399	-1.83512	Excitatory neuron	organoid_d65	organoid	-0.426157	-0.16356	-0.232451	-1.17428	-0.250744	-0.261613	1.07173	1.62086	-0.299211
TATGCCCAGTTACCCA-1	-0.227293	-0.0679693	2.71651	Microglia	organoid_d65	organoid	-0.426157	-0.16356	-0.232451	-0.456544	-0.250744	-0.261613	-1.09113	-0.633085	-0.299211
TATGCCCCAAGCCATT-1	0.612239	-0.733809	1.90733	RG	organoid_d65	organoid	-0.426157	-0.16356	-0.232451	0.267248	-0.250744	-0.261613	-1.09113	-0.633085	-0.299211
TATGCCCGTTGATTCG-1	1.62133	-1.14577	2.8363	Choroid plexus	organoid_d65	organoid	-0.426157	-0.16356	-0.232451	1.50744	-0.250744	-0.261613	-1.09113	-0.633085	-0.299211
TATTACCAGAGGTTAT-1	2.15583	-1.12871	3.57512	Choroid plexus	organoid_d65	organoid	-0.426157	-0.16356	-0.232451	-0.234593	-0.250744	-0.261613	-1.09113	-0.633085	-0.299211
TCAACGAAGCTCCTCT-1	0.133914	-0.117387	2.64169	Microglia	organoid_d65	organoid	-0.426157	-0.16356	-0.232451	-0.00917644	-0.250744	-0.261613	-1.09113	-0.633085	-0.299211
TCAACGAAGTATCGAA-1	2.4207	-1.10615	3.87153	Choroid plexus	organoid_d65	organoid	-0.426157	-0.16356	-0.232451	-1.17428	-0.250744	-0.261613	-1.09113	-0.633085	-0.299211
TCAACGACATCTATGG-1	2.59603	-1.12084	3.84994	Choroid plexus	organoid_d65	organoid	-0.426157	-0.16356	-0.232451	-1.17428	-0.250744	-0.261613	-1.09113	-0.633085	-0.299211
TCAATCTCAATCTACG-1	1.81211	-1.14301	3.65045	Choroid plexus	organoid_d65	organoid	-0.426157	-0.16356	-0.232451	0.108376	-0.250744	-0.261613	-1.09113	-0.19346	-0.299211
TCAATCTCATACAGCT-1	0.788824	-0.765315	2.46303	RG	organoid_d65	organoid	-0.426157	-0.16356	-0.232451	0.655112	-0.250744	-0.261613	-1.09113	-0.633085	-0.299211
TCAATCTGTCATTAGC-1	2.85658	-0.858974	2.15495	RG	organoid_d65	organoid	1.69428	-0.16356	-0.232451	-1.17428	-0.250744	-0.261613	-1.09113	-0.633085	-0.299211
TCAATCTTCTAGCACA-1	1.95246	-1.15798	3.87612	Choroid plexus	organoid_d65	organoid	-0.426157	-0.16356	-0.232451	-1.17428	-0.250744	-0.261613	-0.74122	0.0476039	-0.299211
TCACAAGAGGTGGGTT-1	2.0633	-1.09591	3.51974	Choroid plexus	organoid_d65	organoid	-0.426157	-0.16356	-0.232451	-0.267457	-0.250744	-0.261613	-1.09113	-0.633085	-0.299211
TCACAAGCACTTAAGC-1	2.4358	-1.27834	3.85489	Choroid plexus	organoid_d65	organoid	-0.426157	-0.16356	-0.232451	-1.17428	-0.250744	-0.261613	-1.09113	-0.633085	-0.299211
TCACAAGGTGACTCAT-1	-3.46608	1.84682	1.29612	Excitatory neuron	organoid_d65	organoid	-0.426157	-0.16356	-0.232451	0.00117738	-0.250744	-0.261613	0.0879145	0.705543	-0.299211
TCACGAAAGACTCGGA-1	3.54653	-1.60398	-0.35735	oRG	organoid_d65	organoid	-0.426157	-0.16356	-0.232451	0.508075	-0.250744	-0.261613	0.302091	-0.633085	-0.299211
TCACGAAAGGATTCGG-1	0.484212	-0.517756	2.20501	Microglia	organoid_d65	organoid	-0.426157	-0.16356	-0.232451	-0.0164202	-0.250744	-0.261613	-1.09113	-0.633085	-0.299211
TCACGAACATTGGCGC-1	2.63487	-1.79919	-0.000233795	oRG	organoid_d65	organoid	-0.426157	-0.16356	-0.232451	1.36878	-0.250744	-0.261613	-1.09113	-0.633085	-0.299211
TCACGAAGTAGCCTAT-1	5.21744	-0.427566	-1.89668	oRG	organoid_d65	organoid	-0.426157	-0.16356	-0.232451	0.206786	-0.250744	-0.261613	-1.09113	-0.633085	-0.299211
TCACGAAGTATATGAG-1	1.41835	-1.21692	2.47932	Choroid plexus	organoid_d65	organoid	-0.426157	-0.16356	-0.232451	1.15697	-0.250744	-0.261613	0.0491124	-0.633085	-0.299211
TCACGAAGTCCCTACT-1	-0.562657	1.23658	-1.78007	IPC	organoid_d65	organoid	-0.426157	-0.16356	-0.232451	0.0640208	-0.250744	6.24502	-1.09113	0.302708	-0.299211
TCACGAAGTCTGGTCG-1	0.556824	-1.11587	2.611	RG	organoid_d65	organoid	-0.426157	-0.16356	-0.232451	0.185304	-0.250744	-0.261613	-1.09113	-0.633085	-0.299211
TCACGAATCTGATACG-1	2.21058	-1.70289	2.91945	Choroid plexus	organoid_d65	organoid	-0.426157	-0.16356	-0.232451	0.587102	-0.250744	-0.261613	-1.09113	-0.633085	-0.299211
TCAGATGGTCCGAAGA-1	1.47119	-1.10706	2.61118	Choroid plexus	organoid_d65	organoid	-0.426157	-0.16356	-0.232451	0.137499	-0.250744	-0.261613	-1.09113	-0.633085	-0.299211
TCAGCAACAAAGGCGT-1	2.06565	-1.81675	2.35324	Choroid plexus	organoid_d65	organoid	-0.426157	-0.16356	-0.232451	1.95998	-0.250744	-0.261613	-1.09113	-0.633085	-0.299211
TCAGCAAGTCGCGTGT-1	-4.36493	2.70936	-1.92527	Excitatory neuron	organoid_d65	organoid	-0.426157	-0.16356	-0.232451	-1.17428	-0.250744	-0.261613	-0.0880362	1.90507	-0.299211
TCAGCAATCACAATGC-1	2.27706	-1.15598	2.72973	Choroid plexus	organoid_d65	organoid	-0.426157	-0.16356	-0.232451	-1.17428	-0.250744	-0.261613	-1.09113	-0.633085	-0.299211
TCAGCTCAGAGGGCTT-1	4.92865	-2.17727	-1.05826	Astrocyte	organoid_d65	organoid	-0.426157	-0.16356	-0.232451	0.993212	-0.250744	-0.261613	-1.09113	-0.633085	-0.299211
TCAGCTCAGTTTCCTT-1	-3.05917	2.27605	-2.2015	IPC	organoid_d65	organoid	-0.426157	-0.16356	-0.232451	-1.17428	-0.250744	1.51243	0.686434	1.38507	-0.299211
TCAGCTCGTCTACCTC-1	3.18513	-1.49443	-0.326971	oRG	organoid_d65	organoid	-0.426157	-0.16356	-0.232451	1.08665	-0.250744	-0.261613	0.137987	-0.633085	2.1182
TCAGCTCGTGCGATAG-1	1.01451	-0.660307	1.70029	RG	organoid_d65	organoid	-0.426157	-0.16356	-0.232451	-1.17428	-0.250744	-0.261613	-1.09113	-0.633085	-0.299211
TCAGGTAAGTCAATAG-1	2.29933	-1.25385	4.20489	Choroid plexus	organoid_d65	organoid	-0.426157	-0.16356	-0.232451	-1.17428	-0.250744	-0.261613	-1.09113	-0.633085	-0.299211
TCATTACAGTGTCCAT-1	-3.87727	2.24023	0.654232	Excitatory neuron	organoid_d65	organoid	-0.426157	-0.16356	-0.232451	-1.17428	-0.250744	-0.261613	-1.09113	0.899106	-0.299211
TCATTACCATACAGCT-1	-2.4935	2.18057	-2.16146	IPC	organoid_d65	organoid	-0.426157	-0.16356	-0.232451	-1.17428	-0.250744	3.52757	0.929341	0.189231	-0.299211
TCATTACGTACGAAAT-1	2.59055	-1.1484	3.81569	Choroid plexus	organoid_d65	organoid	-0.426157	-0.16356	-0.232451	-1.17428	-0.250744	-0.261613	-1.09113	-0.633085	-0.299211
TCATTACGTGCTTCTC-1	2.0798	-1.14668	3.81682	Choroid plexus	organoid_d65	organoid	-0.426157	-0.16356	-0.232451	0.109832	-0.250744	-0.261613	-1.09113	-0.633085	-0.299211
TCATTTGAGTGCGATG-1	-5.40353	2.83894	-0.598641	Excitatory neuron	organoid_d65	organoid	-0.426157	-0.16356	-0.232451	-1.17428	-0.250744	-0.261613	0.425409	1.89056	-0.299211
TCATTTGCAAACGCGA-1	-5.69643	3.61588	-0.00935565	Excitatory neuron	organoid_d65	organoid	-0.426157	-0.16356	-0.232451	-1.17428	-0.250744	-0.261613	0.924824	1.65573	-0.299211
TCATTTGGTTACAGAA-1	2.40275	-1.09819	3.97754	Choroid plexus	organoid_d65	organoid	-0.426157	-0.16356	-0.232451	0.124854	-0.250744	-0.261613	-1.09113	-0.633085	-0.299211
TCCACACAGTTGAGTA-1	1.75575	-1.14895	3.58138	Choroid plexus	organoid_d65	organoid	-0.426157	-0.16356	-0.232451	-0.460619	-0.250744	-0.261613	-1.09113	-0.633085	-0.299211
TCCACACGTATGAAAC-1	-0.528681	0.0810962	3.21457	Immature neuron	organoid_d65	organoid	-0.426157	-0.16356	-0.232451	-1.17428	-0.250744	-0.261613	-1.09113	-0.633085	-0.299211
TCCCGATAGCGTGAGT-1	2.3343	-0.640291	2.87973	RG	organoid_d65	organoid	-0.426157	-0.16356	-0.232451	0.176175	-0.250744	-0.261613	-1.09113	-0.633085	-0.299211
TCCCGATAGGTCATCT-1	2.72181	-1.07508	3.7893	Choroid plexus	organoid_d65	organoid	1.0112	-0.16356	-0.232451	-1.17428	-0.250744	-0.261613	-1.09113	-0.633085	-0.299211
TCCCGATGTACAGACG-1	2.78857	-1.95079	-0.0200891	oRG	organoid_d65	organoid	-0.426157	-0.16356	-0.232451	0.523553	-0.250744	-0.261613	-1.09113	-0.633085	-0.299211
TCCCGATGTACTTGAC-1	-4.46125	2.2298	-0.983722	Excitatory neuron	organoid_d65	organoid	-0.426157	-0.16356	-0.232451	-1.17428	-0.250744	-0.261613	0.176337	0.805934	-0.299211
TCCCGATGTTCCCTTG-1	2.00126	-1.36948	0.443971	oRG	organoid_d65	organoid	-0.426157	-0.16356	-0.232451	1.54902	-0.250744	-0.261613	0.0516656	-0.633085	-0.299211
TCGAGGCAGATGGCGT-1	-4.87232	2.76879	0.813368	Excitatory neuron	organoid_d65	organoid	-0.426157	-0.16356	-0.232451	-0.475947	-0.250744	-0.261613	1.39149	1.48057	-0.299211
TCGCGAGGTACGACCC-1	-3.56969	2.22626	-1.59987	Excitatory neuron	organoid_d65	organoid	-0.426157	-0.16356	-0.232451	-1.17428	-0.250744	-0.261613	-0.492479	1.28836	-0.299211
TCGCGAGGTATCTGCA-1	0.909117	-0.906868	2.37452	RG	organoid_d65	organoid	-0.426157	-0.16356	-0.232451	-1.17428	-0.250744	-0.261613	-1.09113	-0.633085	-0.299211
TCGCGAGGTGGTAACG-1	-2.99213	1.40399	1.05061	Excitatory neuron	organoid_d65	organoid	-0.426157	-0.16356	-0.232451	-1.17428	-0.250744	-0.261613	-1.09113	0.939998	-0.299211
TCGCGAGGTTTGTTGG-1	0.734595	-0.563602	2.29211	RG	organoid_d65	organoid	-0.426157	-0.16356	-0.232451	-0.0639304	-0.250744	-0.261613	-1.09113	-0.0191461	-0.299211
TCGCGAGTCGTGGGAA-1	2.73344	-1.11772	3.96226	Choroid plexus	organoid_d65	organoid	-0.426157	-0.16356	-0.232451	-1.17428	-0.250744	-0.261613	-1.09113	-0.633085	-0.299211
TCGCGTTAGATCTGCT-1	2.30577	-1.13592	3.82983	Choroid plexus	organoid_d65	organoid	-0.426157	-0.16356	-0.232451	0.236025	-0.250744	-0.261613	-1.09113	-0.633085	-0.299211
TCGCGTTCATCCTAGA-1	2.25951	-1.24401	4.31879	Choroid plexus	organoid_d65	organoid	-0.426157	-0.16356	-0.232451	-1.17428	-0.250744	-0.261613	-1.09113	-0.633085	-0.299211
TCGCGTTGTGTTAAGA-1	3.21644	-0.473797	2.37856	Excitatory neuron	organoid_d65	organoid	-0.426157	-0.16356	-0.232451	-1.17428	-0.250744	-0.261613	-1.09113	-0.633085	-0.299211
TCGGGACCAAGTTCTG-1	2.29508	-1.10369	3.92359	Choroid plexus	organoid_d65	organoid	-0.426157	-0.16356	-0.232451	-0.623242	-0.250744	-0.261613	-1.09113	-0.633085	-0.299211
TCGGGACGTTCGTCTC-1	1.91384	-1.07187	3.46712	Choroid plexus	organoid_d65	organoid	-0.426157	-0.16356	-0.232451	-0.55122	-0.250744	-0.261613	-1.09113	-0.633085	-0.299211
TCGGTAACACCGGAAA-1	5.84514	2.08122	-1.24757	Cell cycle	organoid_d65	organoid	-0.426157	-0.16356	-0.232451	0.962922	6.12006	-0.261613	-0.572408	-0.633085	-0.299211
TCGGTAACAGGAACGT-1	-2.67055	2.47197	-2.32011	IPC	organoid_d65	organoid	-0.426157	-0.16356	-0.232451	-1.17428	-0.250744	3.37834	-0.0244846	0.145789	-0.299211
TCGGTAAGTAATCGTC-1	0.655691	-0.769931	2.39434	Microglia	organoid_d65	organoid	-0.426157	-0.16356	-0.232451	0.222384	-0.250744	-0.261613	-1.09113	-0.633085	-0.299211
TCGGTAATCAGTACGT-1	2.39874	-1.1026	4.16724	Choroid plexus	organoid_d65	organoid	-0.426157	-0.16356	-0.232451	-0.528274	-0.250744	-0.261613	-0.708756	-0.633085	-0.299211
TCGGTAATCGAGGTAG-1	3.0993	-2.63334	3.02673	Choroid plexus	organoid_d65	organoid	2.83154	-0.16356	-0.232451	1.29464	-0.250744	-0.261613	-1.09113	-0.633085	-0.299211
TCGGTAATCTCTTGAT-1	3.63629	-0.73731	1.65741	RG	organoid_d65	organoid	1.00654	-0.16356	-0.232451	-1.17428	-0.250744	-0.261613	-0.305943	-0.633085	-0.299211
TCGGTAATCTTCAACT-1	-1.35579	0.678976	1.09384	Immature neuron	organoid_d65	organoid	-0.426157	-0.16356	-0.232451	-1.17428	-0.250744	-0.261613	0.824503	1.90821	-0.299211
TCGTACCAGATGTGTA-1	2.32265	-1.22096	3.77384	Choroid plexus	organoid_d65	organoid	-0.426157	-0.16356	-0.232451	-1.17428	-0.250744	-0.261613	-1.09113	-0.633085	3.26357
TCGTACCAGCTGATAA-1	-1.44552	0.541225	2.59113	Immature neuron	organoid_d65	organoid	-0.426157	-0.16356	-0.232451	0.947143	-0.250744	-0.261613	-1.09113	-0.633085	-0.299211
TCGTACCAGCTGCGAA-1	1.11054	-0.87379	2.05639	RG	organoid_d65	organoid	-0.426157	-0.16356	-0.232451	0.786672	-0.250744	-0.261613	-1.09113	-0.633085	-0.299211
TCGTACCAGGGTTTCT-1	-4.1765	3.34517	-2.05432	Excitatory neuron	organoid_d65	organoid	-0.426157	-0.16356	-0.232451	-0.459235	-0.250744	-0.261613	0.0157875	1.16275	-0.299211
TCGTACCCACGTCTCT-1	-5.90744	2.9867	0.153105	Excitatory neuron	organoid_d65	organoid	-0.426157	-0.16356	-0.232451	-1.17428	-0.250744	-0.261613	0.684557	1.38294	-0.299211
TCGTACCTCCAGGGCT-1	-5.29626	2.69918	0.792134	Excitatory neuron	organoid_d65	organoid	-0.426157	-0.16356	-0.232451	-1.17428	-0.250744	-0.261613	0.663865	1.35945	-0.299211
TCGTACCTCCCATTTA-1	1.00568	-1.58309	1.48353	RG	organoid_d65	organoid	0.841468	-0.16356	-0.232451	0.273081	-0.250744	-0.261613	-1.09113	-0.633085	-0.299211
TCGTACCTCCGGCACA-1	1.09929	0.143959	-1.37813	IPC	organoid_d65	organoid	-0.426157	-0.16356	-0.232451	-1.17428	-0.250744	-0.261613	-0.336047	-0.633085	-0.299211
TCGTAGAAGTCGTACT-1	-1.90631	1.88734	-2.18216	IPC	organoid_d65	organoid	-0.426157	-0.16356	-0.232451	-1.17428	-0.250744	2.43159	0.508176	1.47122	-0.299211
TCGTAGAGTGACGCCT-1	2.11051	-1.13125	3.51662	Choroid plexus	organoid_d65	organoid	-0.426157	-0.16356	-0.232451	-1.17428	-0.250744	-0.261613	-1.09113	-0.633085	-0.299211
TCGTAGATCAAAGTAG-1	2.38956	-1.23133	4.05902	Choroid plexus	organoid_d65	organoid	-0.426157	-0.16356	-0.232451	-0.0278221	-0.250744	-0.261613	-1.09113	-0.633085	-0.299211
TCTATTGAGGCCCGTT-1	-3.97259	2.88191	-2.13126	Excitatory neuron	organoid_d65	organoid	-0.426157	-0.16356	-0.232451	-1.17428	-0.250744	-0.261613	0.375149	1.03166	-0.299211
TCTATTGAGTATCGAA-1	-1.71553	0.508567	2.74877	Immature neuron	organoid_d65	organoid	-0.426157	-0.16356	-0.232451	-1.17428	-0.250744	-0.261613	-1.09113	-0.633085	1.31782
TCTCATAAGCCAGGAT-1	5.93137	3.45334	0.0133768	Cell cycle	organoid_d65	organoid	1.2172	-0.16356	-0.232451	0.783452	6.77037	-0.261613	-0.190488	-0.633085	-0.299211
TCTCATAGTGTTTGGT-1	2.37347	-1.13803	4.34086	Choroid plexus	organoid_d65	organoid	-0.426157	-0.16356	-0.232451	-1.17428	-0.250744	-0.261613	-1.09113	-0.633085	-0.299211
TCTCATATCTAGCACA-1	-1.78009	0.493785	2.29085	Immature neuron	organoid_d65	organoid	-0.426157	-0.16356	-0.232451	-0.409865	-0.250744	-0.261613	-0.626702	-0.633085	1.97836
TCTCATATCTTTACGT-1	1.57406	-1.27107	1.73531	oRG	organoid_d65	organoid	-0.426157	-0.16356	-0.232451	1.35812	-0.250744	-0.261613	-1.09113	-0.633085	-0.299211
TCTCTAAAGATGCCTT-1	-5.52414	2.80953	-0.667488	Excitatory neuron	organoid_d65	organoid	-0.426157	-0.16356	-0.232451	-0.645537	-0.250744	-0.261613	0.867709	2.12868	-0.299211
TCTCTAAAGTCATCCA-1	2.56892	-1.14396	4.07132	Choroid plexus	organoid_d65	organoid	-0.426157	-0.16356	-0.232451	-1.17428	-0.250744	-0.261613	-1.09113	-0.633085	-0.299211
TCTCTAATCCAACCAA-1	-5.70268	2.88516	-0.574248	Excitatory neuron	organoid_d65	organoid	-0.426157	-0.16356	-0.232451	-1.17428	-0.250744	-0.261613	1.08693	1.76683	-0.299211
TCTGAGAAGGTGTGGT-1	0.461721	-0.326347	2.72181	Microglia	organoid_d65	organoid	-0.426157	-0.16356	-0.232451	-0.502408	-0.250744	-0.261613	-1.09113	-0.633085	-0.299211
TCTGGAAAGGTCATCT-1	-2.0063	0.576244	3.06829	Immature neuron	organoid_d65	organoid	-0.426157	-0.16356	-0.232451	-1.17428	-0.250744	-0.261613	-1.09113	-0.633085	-0.299211
TCTGGAAAGTCATGCT-1	1.89914	-1.14009	3.34078	Choroid plexus	organoid_d65	organoid	-0.426157	-0.16356	-0.232451	-0.692494	-0.250744	-0.261613	-1.09113	-0.633085	-0.299211
TCTGGAACACTCAGGC-1	0.42078	-0.967683	2.64807	Microglia	organoid_d65	organoid	-0.426157	-0.16356	-0.232451	-1.17428	-0.250744	-0.261613	-1.09113	-0.633085	-0.299211
TCTGGAACATCTATGG-1	1.78615	-1.5107	0.548131	RG	organoid_d65	organoid	-0.426157	-0.16356	-0.232451	0.46934	-0.250744	-0.261613	-1.09113	-0.633085	-0.299211
TCTGGAAGTACCCAAT-1	-0.378566	-0.369609	2.89026	RG	organoid_d65	organoid	-0.426157	-0.16356	-0.232451	-1.17428	-0.250744	-0.261613	-1.09113	-0.633085	-0.299211
TCTGGAAGTAGCGTAG-1	-4.48685	2.9817	-1.34952	Excitatory neuron	organoid_d65	organoid	-0.426157	-0.16356	-0.232451	-1.17428	-0.250744	-0.261613	0.31705	1.5516	-0.299211
TCTGGAATCTCCAACC-1	2.51636	-1.36292	1.15191	oRG	organoid_d65	organoid	-0.426157	-0.16356	-0.232451	0.14164	-0.250744	-0.261613	-1.09113	-0.633085	-0.299211
TCTTCGGGTGCTCTTC-1	-2.28089	0.396693	1.04462	Immature neuron	organoid_d65	organoid	-0.426157	-0.16356	-0.232451	-1.17428	-0.250744	-0.261613	0.617403	-0.633085	-0.299211
TCTTTCCGTCGAATCT-1	2.45215	-1.60875	0.0461851	oRG	organoid_d65	organoid	0.447154	-0.16356	-0.232451	-0.389872	-0.250744	-0.261613	-1.09113	-0.633085	-0.299211
TCTTTCCTCGGCGCAT-1	1.72915	-1.21062	3.1635	Choroid plexus	organoid_d65	organoid	-0.426157	-0.16356	-0.232451	-0.154267	-0.250744	-0.261613	-1.09113	-0.633085	-0.299211
TGAAAGAAGAAGGCCT-1	4.08591	-1.84198	-0.619891	oRG	organoid_d65	organoid	-0.426157	-0.16356	-0.232451	1.02676	-0.250744	-0.261613	-1.09113	-0.633085	-0.299211
TGAAAGAAGGGCATGT-1	2.18913	-1.92447	2.6396	Choroid plexus	organoid_d65	organoid	-0.426157	-0.16356	-0.232451	0.702867	-0.250744	-0.261613	-1.09113	-0.633085	2.09631
TGAAAGACACACTGCG-1	-1.73313	1.51337	-1.63463	IPC	organoid_d65	organoid	-0.426157	-0.16356	-0.232451	0.0100224	-0.250744	1.87341	0.0967865	-0.633085	-0.299211
TGAAAGATCACTTATC-1	2.44954	-1.52606	2.82531	Choroid plexus	organoid_d65	organoid	-0.426157	-0.16356	-0.232451	-0.146686	-0.250744	-0.261613	-1.09113	-0.633085	-0.299211
TGAAAGATCATGTCCC-1	-3.37495	2.43382	-2.02148	IPC	organoid_d65	organoid	-0.426157	-0.16356	-0.232451	-1.17428	-0.250744	-0.261613	0.870305	1.50935	-0.299211
TGAAAGATCGTTTGCC-1	2.18061	-1.27946	0.753732	RG	organoid_d65	organoid	0.8141	-0.16356	-0.232451	0.966489	-0.250744	-0.261613	-1.09113	-0.633085	-0.299211
TGACAACGTTATGCGT-1	0.0166688	-0.989916	3.20855	RG	organoid_d65	organoid	-0.426157	-0.16356	-0.232451	-0.095941	-0.250744	-0.261613	-1.09113	-0.633085	-0.299211
TGACAACTCGGCATCG-1	-2.60453	1.18062	2.62427	Immature neuron	organoid_d65	organoid	-0.426157	-0.16356	-0.232451	-1.17428	-0.250744	-0.261613	-1.09113	0.899677	-0.299211
TGACGGCCAGATCCAT-1	-1.05539	0.492842	-0.656632	Immature neuron	organoid_d65	organoid	-0.426157	-0.16356	-0.232451	0.35508	-0.250744	-0.261613	-0.0249955	1.45345	-0.299211
TGACGGCTCCGCGCAA-1	-0.788303	0.294728	2.76283	Immature neuron	organoid_d65	organoid	-0.426157	-0.16356	-0.232451	-0.1544	-0.250744	-0.261613	-0.60733	-0.633085	-0.299211
TGACGGCTCCTATGTT-1	2.0578	-1.1065	3.38338	Choroid plexus	organoid_d65	organoid	-0.426157	-0.16356	-0.232451	0.253664	-0.250744	-0.261613	-1.09113	-0.633085	2.61271
TGACGGCTCTGTCTAT-1	0.760812	-0.897052	1.85978	RG	organoid_d65	organoid	-0.426157	-0.16356	-0.232451	-1.17428	-0.250744	-0.261613	-1.09113	-0.633085	-0.299211
TGACTAGAGACCTTTG-1	2.63087	-1.10066	3.95627	Choroid plexus	organoid_d65	organoid	-0.426157	-0.16356	-0.232451	-1.17428	-0.250744	-0.261613	-1.09113	-0.633085	-0.299211
TGACTAGCACCTTGTC-1	1.82412	-1.11928	3.63479	Choroid plexus	organoid_d65	organoid	-0.426157	-0.16356	-0.232451	-0.243146	-0.250744	-0.261613	-1.09113	-0.633085	-0.299211
TGACTAGGTCGACTGC-1	2.23845	-1.29903	4.19892	Choroid plexus	organoid_d65	organoid	-0.426157	-0.16356	-0.232451	-1.17428	-0.250744	-0.261613	-0.282739	0.621208	-0.299211
TGACTAGTCGCCTGAG-1	-3.42531	1.46335	1.61568	Immature neuron	organoid_d65	organoid	-0.426157	-0.16356	-0.232451	-1.17428	-0.250744	-0.261613	-0.0067802	0.900819	-0.299211
TGACTAGTCTGCAGTA-1	5.56921	1.3446	-1.86525	Cell cycle	organoid_d65	organoid	0.408634	-0.16356	-0.232451	0.99823	1.10889	-0.261613	-1.09113	-0.633085	-0.299211
TGACTTTTCCTATTCA-1	0.57894	-0.566592	1.41776	RG	organoid_d65	organoid	-0.426157	-0.16356	-0.232451	0.783233	-0.250744	-0.261613	-1.09113	-0.633085	-0.299211
TGACTTTTCGCATGAT-1	0.16124	-0.345636	2.50872	Microglia	organoid_d65	organoid	-0.426157	-0.16356	-0.232451	0.389601	-0.250744	-0.261613	-1.09113	-0.633085	-0.299211
TGAGAGGAGCGCTTAT-1	1.1288	-1.56511	0.964318	RG	organoid_d65	organoid	-0.426157	-0.16356	-0.232451	0.274234	-0.250744	-0.261613	-1.09113	-0.633085	-0.299211
TGAGAGGAGGAATTAC-1	-1.07173	0.525694	1.15136	Immature neuron	organoid_d65	organoid	-0.426157	-0.16356	-0.232451	-1.17428	-0.250744	-0.261613	0.864081	-0.633085	-0.299211
TGAGAGGCATCGGACC-1	2.11715	-0.519352	2.8718	RG	organoid_d65	organoid	-0.426157	-0.16356	-0.232451	-1.17428	-0.250744	-0.261613	-1.09113	-0.633085	-0.299211
TGAGAGGGTAGGCATG-1	1.72439	-1.10174	3.03495	Choroid plexus	organoid_d65	organoid	-0.426157	-0.16356	-0.232451	-1.17428	-0.250744	-0.261613	-1.09113	-0.633085	-0.299211
TGAGAGGGTCATCGGC-1	-2.9503	1.49417	0.981333	Excitatory neuron	organoid_d65	organoid	-0.426157	-0.16356	-0.232451	-1.17428	-0.250744	-0.261613	-1.09113	1.52502	-0.299211
TGAGAGGGTTTAAGCC-1	2.35535	-1.62306	2.87903	Choroid plexus	organoid_d65	organoid	-0.426157	-0.16356	-0.232451	0.475417	1.46424	-0.261613	-1.09113	-0.633085	-0.299211
TGAGCATAGATAGTCA-1	-5.64029	2.85336	-0.739169	Excitatory neuron	organoid_d65	organoid	-0.426157	-0.16356	-0.232451	-1.17428	-0.250744	-0.261613	1.16711	1.07169	-0.299211
TGAGCATAGCGTGAAC-1	1.6257	-0.979626	3.40895	Choroid plexus	organoid_d65	organoid	-0.426157	-0.16356	-0.232451	0.728404	-0.250744	-0.261613	-1.09113	-0.633085	-0.299211
TGAGCATAGGTGGGTT-1	2.23463	-1.28739	4.1543	Choroid plexus	organoid_d65	organoid	-0.426157	-0.16356	-0.232451	-1.17428	-0.250744	-0.261613	-0.313615	-0.633085	2.01034
TGAGCATCAAAGCGGT-1	2.2248	-1.19331	3.512	Choroid plexus	organoid_d65	organoid	-0.426157	-0.16356	-0.232451	0.159991	-0.250744	-0.261613	-1.09113	-0.633085	-0.299211
TGAGCATTCCGTAGGC-1	2.85859	-0.834608	2.18885	RG	organoid_d65	organoid	-0.426157	-0.16356	-0.232451	-0.308947	-0.250744	-0.261613	-0.223157	-0.633085	-0.299211
TGAGCATTCTGGAGCC-1	1.90971	-1.08583	-0.279595	RG	organoid_d65	organoid	-0.426157	-0.16356	-0.232451	0.419224	-0.250744	-0.261613	-1.09113	-0.633085	-0.299211
TGAGCCGAGTAGCCGA-1	2.33046	-1.26406	2.23935	Choroid plexus	organoid_d65	organoid	-0.426157	-0.16356	-0.232451	-1.17428	-0.250744	-0.261613	-1.09113	-0.633085	-0.299211
TGAGCCGGTCTAAAGA-1	6.15188	2.90077	-0.286007	Cell cycle	organoid_d65	organoid	-0.426157	-0.16356	-0.232451	1.40219	4.19191	-0.261613	-1.09113	-0.633085	-0.299211
TGAGCCGTCATATCGG-1	2.2549	-1.16961	4.37373	Choroid plexus	organoid_d65	organoid	-0.426157	-0.16356	-0.232451	-0.383658	-0.250744	0.693929	-1.09113	-0.633085	-0.299211
TGAGGGAAGGATTCGG-1	5.85275	3.51716	-0.266691	Cell cycle	organoid_d65	organoid	0.531854	-0.16356	-0.232451	0.686319	3.54094	-0.261613	-0.239622	-0.633085	-0.299211
TGAGGGACAAGCGCTC-1	4.79501	-2.39971	-1.46933	oRG	organoid_d65	organoid	-0.426157	-0.16356	-0.232451	1.34171	-0.250744	-0.261613	-1.09113	-0.633085	-0.299211
TGAGGGACAGATGAGC-1	-5.46571	2.69947	-0.169377	Excitatory neuron	organoid_d65	organoid	-0.426157	-0.16356	-0.232451	-1.17428	-0.250744	-0.261613	0.770656	1.59887	-0.299211
TGAGGGAGTCAATACC-1	5.35469	3.00986	-0.58518	Cell cycle	organoid_d65	organoid	-0.426157	-0.16356	-0.232451	0.802085	3.26759	2.29432	-0.504872	-0.633085	-0.299211
TGAGGGATCTGAGGGA-1	2.07499	-0.55815	2.94424	RG	organoid_d65	organoid	-0.426157	-0.16356	-0.232451	-1.17428	-0.250744	-0.261613	-1.09113	-0.633085	-0.299211
TGATTTCAGCGGATCA-1	0.321059	-0.440493	2.84768	Microglia	organoid_d65	organoid	-0.426157	-0.16356	-0.232451	-1.17428	-0.250744	-0.261613	-1.09113	-0.633085	1.14383
TGATTTCCAACAACCT-1	2.36399	-1.16758	4.1608	Choroid plexus	organoid_d65	organoid	-0.426157	-0.16356	-0.232451	-0.734689	-0.250744	-0.261613	-1.09113	-0.633085	-0.299211
TGATTTCGTATTAGCC-1	2.24394	-1.12095	4.26268	Choroid plexus	organoid_d65	organoid	-0.426157	-0.16356	-0.232451	-1.17428	-0.250744	-0.261613	-1.09113	-0.633085	-0.299211
TGATTTCGTCCTCTTG-1	2.75366	-1.4196	2.65589	Choroid plexus	organoid_d65	organoid	-0.426157	-0.16356	-0.232451	0.570623	-0.250744	-0.261613	-1.09113	-0.633085	-0.299211
TGATTTCTCGAACGGA-1	-1.07445	0.360936	2.44828	Immature neuron	organoid_d65	organoid	-0.426157	-0.16356	-0.232451	-1.17428	-0.250744	-0.261613	-1.09113	-0.633085	-0.299211
TGATTTCTCTTCATGT-1	5.18522	-1.11596	-1.9176	oRG	organoid_d65	organoid	-0.426157	-0.16356	-0.232451	1.09375	-0.250744	-0.261613	-1.09113	-0.633085	-0.299211
TGCACCTCAGTATAAG-1	-5.49917	2.79549	-0.018151	Excitatory neuron	organoid_d65	organoid	-0.426157	-0.16356	-0.232451	-1.17428	-0.250744	-0.261613	-0.477843	2.26054	-0.299211
TGCCAAAGTAAATACG-1	2.67836	-0.892948	3.84596	Choroid plexus	organoid_d65	organoid	-0.426157	-0.16356	-0.232451	-0.560256	1.98513	-0.261613	-1.09113	-0.342241	-0.299211
TGCCAAATCAAAGTAG-1	2.17689	-1.13315	4.06081	Choroid plexus	organoid_d65	organoid	-0.426157	-0.16356	-0.232451	-0.164373	-0.250744	-0.261613	-1.09113	-0.633085	-0.299211
TGCCAAATCAGCGACC-1	2.27324	-1.19212	4.05769	Choroid plexus	organoid_d65	organoid	-0.426157	-0.16356	-0.232451	-1.17428	-0.250744	-0.261613	-1.09113	-0.633085	-0.299211
TGCCCATAGACTAGAT-1	2.02138	-1.14882	3.18192	Choroid plexus	organoid_d65	organoid	-0.426157	-0.16356	-0.232451	0.222726	-0.250744	-0.261613	-1.09113	-0.633085	-0.299211
TGCCCATAGACTTGAA-1	2.3563	-1.36278	3.36003	Choroid plexus	organoid_d65	organoid	-0.426157	-0.16356	-0.232451	-0.376431	-0.250744	-0.261613	-1.09113	-0.633085	-0.299211
TGCCCATAGCGTGAAC-1	-3.65288	2.21069	0.164626	Excitatory neuron	organoid_d65	organoid	-0.426157	-0.16356	-0.232451	-1.17428	-0.250744	-0.261613	-1.09113	1.32309	-0.299211
TGCCCATTCGTGGTCG-1	0.587564	-0.458408	1.93671	Microglia	organoid_d65	organoid	-0.426157	-0.16356	-0.232451	-0.0641176	-0.250744	-0.261613	-1.09113	-0.633085	-0.299211
TGCCCTACAAACCTAC-1	4.17156	-1.78967	-0.859406	oRG	organoid_d65	organoid	-0.426157	-0.16356	-0.232451	0.589787	-0.250744	-0.261613	-1.09113	-0.633085	-0.299211
TGCCCTACACCGATAT-1	6.31166	3.08121	-0.186204	Cell cycle	organoid_d65	organoid	0.351912	-0.16356	-0.232451	1.18374	6.01184	-0.261613	-0.66471	-0.633085	-0.299211
TGCCCTAGTGGACGAT-1	3.98851	-0.673364	0.89753	RG	organoid_d65	organoid	-0.426157	-0.16356	-0.232451	-0.487074	-0.250744	-0.261613	-1.09113	-0.633085	-0.299211
TGCCCTATCAACGGGA-1	2.06309	-1.09015	3.58095	Choroid plexus	organoid_d65	organoid	-0.426157	-0.16356	-0.232451	-0.528697	-0.250744	-0.261613	-0.0747218	-0.633085	-0.299211
TGCCCTATCAGGCAAG-1	3.33598	-1.42631	-0.488725	oRG	organoid_d65	organoid	-0.426157	-0.16356	-0.232451	-0.405975	-0.250744	-0.261613	-1.09113	-0.633085	-0.299211
TGCCCTATCGAGAGCA-1	2.86092	-1.05898	1.77487	RG	organoid_d65	organoid	1.42331	-0.16356	-0.232451	-1.17428	-0.250744	-0.261613	-1.09113	-0.633085	-0.299211
TGCGCAGAGATATGCA-1	4.70002	-2.16921	-0.981653	oRG	organoid_d65	organoid	-0.426157	-0.16356	-0.232451	0.449047	-0.250744	-0.261613	-1.09113	-0.633085	-0.299211
TGCGCAGAGCCCAACC-1	2.60295	-1.57525	0.425404	RG	organoid_d65	organoid	-0.426157	-0.16356	-0.232451	0.669769	-0.250744	-0.261613	-1.09113	-0.633085	-0.299211
TGCGCAGAGCTAACTC-1	1.80337	-1.14056	3.62095	Choroid plexus	organoid_d65	organoid	-0.426157	-0.16356	-0.232451	0.477954	-0.250744	-0.261613	-1.09113	-0.633085	-0.299211
TGCGCAGGTCAATGTC-1	-5.59514	2.75024	-0.374047	Excitatory neuron	organoid_d65	organoid	-0.426157	-0.16356	-0.232451	-1.17428	-0.250744	-0.261613	0.704324	1.40538	-0.299211
TGCGGGTGTCGGGTCT-1	-4.94652	2.84001	-1.31773	Excitatory neuron	organoid_d65	organoid	-0.426157	-0.16356	-0.232451	-1.17428	-0.250744	-0.261613	0.741404	2.20033	-0.299211
TGCGGGTGTGATGTGG-1	5.20301	-1.37862	-1.76325	oRG	organoid_d65	organoid	1.22979	-0.16356	-0.232451	1.11692	-0.250744	-0.261613	-0.183591	-0.633085	-0.299211
TGCGTGGAGTGGACGT-1	2.38233	-1.22649	3.72527	Choroid plexus	organoid_d65	organoid	-0.426157	-0.16356	-0.232451	0.603209	-0.250744	-0.261613	-1.09113	-0.633085	-0.299211
TGCGTGGGTAAGTGGC-1	1.75549	-0.566382	3.04287	RG	organoid_d65	organoid	-0.426157	-0.16356	-0.232451	-1.17428	-0.250744	-0.261613	-1.09113	-0.633085	-0.299211
TGCGTGGGTCATCCCT-1	2.88258	-1.38704	2.66112	Choroid plexus	organoid_d65	organoid	1.42283	-0.16356	-0.232451	-1.17428	-0.250744	-0.261613	-1.09113	-0.633085	-0.299211
TGCTACCAGAGGGCTT-1	2.42103	-1.49674	3.10266	Choroid plexus	organoid_d65	organoid	-0.426157	-0.16356	-0.232451	0.570942	-0.250744	-0.261613	-1.09113	-0.633085	-0.299211
TGCTACCAGTGAATTG-1	-5.69487	3.33062	-1.53863	Excitatory neuron	organoid_d65	organoid	-0.426157	-0.16356	-0.232451	-1.17428	-0.250744	-0.261613	0.936547	1.77551	-0.299211
TGCTACCAGTGTCTCA-1	5.28738	0.880333	-2.26448	Cell cycle	organoid_d65	organoid	-0.426157	-0.16356	-0.232451	0.042967	2.14839	-0.261613	-1.09113	-0.633085	-0.299211
TGCTACCCATAAGACA-1	-1.95046	0.712994	3.22616	Immature neuron	organoid_d65	organoid	-0.426157	-0.16356	-0.232451	-1.17428	-0.250744	-0.261613	-1.09113	-0.633085	-0.299211
TGGACGCCAACTGGCC-1	5.02335	-0.913261	-2.01984	oRG	organoid_d65	organoid	1.06345	-0.16356	-0.232451	0.860146	-0.250744	-0.261613	-0.591414	-0.0657331	-0.299211
TGGACGCGTAAGGGAA-1	3.72378	-1.71647	-0.301902	oRG	organoid_d65	organoid	1.49398	-0.16356	-0.232451	0.64072	-0.250744	-0.261613	-1.09113	-0.633085	-0.299211
TGGACGCGTCGCATAT-1	5.2075	0.508883	-2.27294	Cell cycle	organoid_d65	organoid	-0.426157	-0.16356	-0.232451	0.223686	-0.250744	-0.261613	-1.09113	-0.633085	-0.299211
TGGACGCGTTCGTTGA-1	2.5552	-2.41379	2.9605	Choroid plexus	organoid_d65	organoid	-0.426157	-0.16356	-0.232451	1.05232	-0.250744	-0.261613	-1.09113	-0.633085	-0.299211
TGGACGCTCTCCCTGA-1	-5.21556	3.25736	-0.843182	Excitatory neuron	organoid_d65	organoid	-0.426157	-0.16356	-0.232451	-1.17428	-0.250744	-0.261613	0.215389	2.2576	-0.299211
TGGCCAGAGTATTGGA-1	-2.71707	1.45005	0.801914	Excitatory neuron	organoid_d65	organoid	-0.426157	-0.16356	-0.232451	-1.17428	-0.250744	-0.261613	-1.09113	0.845274	-0.299211
TGGCCAGCAATCCAAC-1	5.23908	3.6021	-0.925415	IPC	organoid_d65	organoid	-0.426157	-0.16356	-0.232451	-1.17428	3.83473	5.22723	-0.158695	0.180201	-0.299211
TGGCCAGGTGAGGCTA-1	1.97887	-1.21354	2.95404	Choroid plexus	organoid_d65	organoid	-0.426157	-0.16356	-0.232451	0.160359	-0.250744	-0.261613	-1.09113	-0.633085	2.38237
TGGCCAGTCGCCATAA-1	2.47389	-1.64229	2.8506	Choroid plexus	organoid_d65	organoid	-0.426157	-0.16356	-0.232451	-0.0590383	-0.250744	-0.261613	-1.09113	-0.633085	-0.299211
TGGCGCAAGCCCGAAA-1	2.32901	-1.19927	3.54578	Choroid plexus	organoid_d65	organoid	-0.426157	-0.16356	-0.232451	0.14075	-0.250744	-0.261613	-1.09113	-0.633085	2.33451
TGGCGCAAGGGTCTCC-1	3.28168	-1.49673	0.573697	oRG	organoid_d65	organoid	-0.426157	-0.16356	-0.232451	0.0833175	-0.250744	-0.261613	-1.09113	-0.633085	-0.299211
TGGCGCACAAACTGCT-1	3.03733	-1.31931	0.5079	oRG	organoid_d65	organoid	-0.426157	-0.16356	-0.232451	0.756228	-0.250744	-0.261613	-1.09113	-0.633085	-0.299211
TGGCGCACATTCCTGC-1	-1.3316	0.221795	2.82374	Immature neuron	organoid_d65	organoid	-0.426157	-0.16356	-0.232451	-1.17428	-0.250744	2.13366	-0.214995	-0.633085	-0.299211
TGGCGCATCAACACCA-1	0.778359	-0.800523	2.42426	RG	organoid_d65	organoid	-0.426157	-0.16356	-0.232451	-1.17428	-0.250744	-0.261613	-1.09113	-0.633085	-0.299211
TGGCTGGGTAAACGCG-1	-3.23706	0.970823	1.31134	Immature neuron	organoid_d65	organoid	1.95271	-0.16356	-0.232451	-1.17428	-0.250744	-0.261613	1.45154	-0.633085	-0.299211
TGGCTGGGTTATTCTC-1	2.07565	-1.42485	2.85728	Choroid plexus	organoid_d65	organoid	-0.426157	-0.16356	-0.232451	-1.17428	-0.250744	-0.261613	-1.09113	-0.633085	-0.299211
TGGGAAGAGGAGTCTG-1	2.99171	-2.02124	-1.18694	oRG	organoid_d65	organoid	-0.426157	-0.16356	-0.232451	0.900054	-0.250744	-0.261613	-0.394962	-0.633085	-0.299211
TGGGAAGAGGGAACGG-1	2.18302	-1.15232	4.06269	Choroid plexus	organoid_d65	organoid	-0.426157	-0.16356	-0.232451	-0.833925	-0.250744	-0.261613	-1.09113	-0.633085	0.714868
TGGGAAGCACTTAACG-1	0.793648	-0.745474	2.28341	RG	organoid_d65	organoid	-0.426157	-0.16356	-0.232451	0.267691	-0.250744	-0.261613	-1.09113	-0.633085	-0.299211
TGGGAAGCATCCAACA-1	2.67358	-1.11066	3.74627	Choroid plexus	organoid_d65	organoid	-0.426157	-0.16356	-0.232451	0.116109	-0.250744	-0.261613	-1.09113	-0.633085	-0.299211
TGGGCGTCAAGGTTCT-1	2.40276	-1.23963	4.09981	Choroid plexus	organoid_d65	organoid	-0.426157	-0.16356	-0.232451	-0.552165	-0.250744	-0.261613	-1.09113	-0.633085	-0.299211
TGGGCGTCACCAGCAC-1	2.53907	-0.647753	2.67063	RG	organoid_d65	organoid	-0.426157	-0.16356	-0.232451	-1.17428	-0.250744	-0.261613	-1.09113	0.8166	-0.299211
TGGGCGTTCACTCTTA-1	2.13684	-1.14295	3.76394	Choroid plexus	organoid_d65	organoid	-0.426157	-0.16356	-0.232451	0.141245	-0.250744	-0.261613	-1.09113	-0.633085	1.71413
TGGTTAGAGTTAAGTG-1	-0.295646	-0.171352	2.81323	RG	organoid_d65	organoid	-0.426157	-0.16356	-0.232451	-1.17428	-0.250744	-0.261613	-1.09113	-0.633085	-0.299211
TGGTTAGTCAACGAAA-1	-4.92884	3.0301	-1.58335	Excitatory neuron	organoid_d65	organoid	-0.426157	-0.16356	-0.232451	-0.610601	-0.250744	-0.261613	1.01125	1.75385	-0.299211
TGGTTCCAGATGTGGC-1	2.42134	-1.2471	3.90949	Choroid plexus	organoid_d65	organoid	-0.426157	-0.16356	-0.232451	-0.250891	-0.250744	-0.261613	-0.511327	-0.633085	-0.299211
TGGTTCCCAGTGACAG-1	-5.88023	3.28521	-0.816323	Excitatory neuron	organoid_d65	organoid	-0.426157	-0.16356	-0.232451	-1.17428	-0.250744	-0.261613	0.39218	1.84821	-0.299211
TGGTTCCGTGCAACGA-1	-5.03096	2.78112	-0.691607	Excitatory neuron	organoid_d65	organoid	-0.426157	-0.16356	-0.232451	-1.17428	-0.250744	-0.261613	0.319697	0.45956	-0.299211
TGGTTCCGTGCCTGCA-1	-4.32513	2.75131	-1.89781	Excitatory neuron	organoid_d65	organoid	-0.426157	-0.16356	-0.232451	-0.503649	-0.250744	-0.261613	-1.09113	0.558231	-0.299211
TGTATTCCAACACCTA-1	2.51867	-1.11434	3.88138	Choroid plexus	organoid_d65	organoid	-0.426157	-0.16356	-0.232451	-1.17428	-0.250744	-0.261613	-1.09113	-0.633085	-0.299211
TGTATTCGTACAGCAG-1	-5.57701	3.57119	-1.63521	Excitatory neuron	organoid_d65	organoid	-0.426157	-0.16356	-0.232451	-1.17428	-0.250744	-0.261613	0.550225	1.42183	-0.299211
TGTCCCAAGATATACG-1	4.3091	-2.7971	-1.10091	oRG	organoid_d65	organoid	-0.426157	-0.16356	-0.232451	1.13798	-0.250744	-0.261613	-0.592259	-0.633085	-0.299211
TGTCCCAAGGCTACGA-1	6.12742	3.26159	-0.149225	Cell cycle	organoid_d65	organoid	-0.426157	-0.16356	-0.232451	1.03552	3.54143	-0.261613	-1.09113	-0.633085	-0.299211
TGTCCCACAAATACAG-1	1.23594	-1.35684	1.00425	RG	organoid_d65	organoid	-0.426157	-0.16356	-0.232451	0.486794	-0.250744	-0.261613	-1.09113	-0.633085	-0.299211
TGTCCCACAAGAAAGG-1	-2.2839	1.19649	1.14913	Immature neuron	organoid_d65	organoid	-0.426157	-0.16356	-0.232451	-1.17428	-0.250744	-0.261613	0.345825	-0.633085	-0.299211
TGTCCCACAAGTCTAC-1	2.29371	-1.20067	3.98912	Choroid plexus	organoid_d65	organoid	-0.426157	-0.16356	-0.232451	-0.334031	-0.250744	-0.261613	-1.09113	-0.633085	0.821652
TGTGGTAGTGTGACCC-1	-2.55781	2.21354	-2.24742	IPC	organoid_d65	organoid	-0.426157	-0.16356	-0.232451	-1.17428	-0.250744	4.73803	0.737622	1.01311	-0.299211
TGTGGTAGTTCTGGTA-1	2.90644	-2.583	3.21314	Choroid plexus	organoid_d65	organoid	-0.426157	-0.16356	-0.232451	0.968621	-0.250744	-0.261613	-1.09113	-0.633085	-0.299211
TGTGTTTCATGGGAAC-1	1.71744	-1.1833	2.81888	Choroid plexus	organoid_d65	organoid	-0.426157	-0.16356	-0.232451	0.21241	-0.250744	-0.261613	-1.09113	-0.633085	-0.299211
TGTTCCGCACTCAGGC-1	3.48231	-0.92109	1.5619	RG	organoid_d65	organoid	-0.426157	-0.16356	-0.232451	-1.17428	-0.250744	-0.261613	-1.09113	-0.633085	-0.299211
TGTTCCGTCCTATTCA-1	4.33297	-2.76367	-1.28617	oRG	organoid_d65	organoid	-0.426157	-0.16356	-0.232451	0.416076	-0.250744	-0.261613	-0.607275	-0.633085	-0.299211
TGTTCCGTCTTAGAGC-1	2.27864	-1.10046	3.6471	Choroid plexus	organoid_d65	organoid	-0.426157	-0.16356	-0.232451	-0.0812202	-0.250744	-0.261613	-1.09113	-0.633085	-0.299211
TTAACTCAGATCCCAT-1	-5.3005	2.4519	0.0462094	Excitatory neuron	organoid_d65	organoid	-0.426157	-0.16356	-0.232451	-1.17428	-0.250744	-0.261613	0.136611	1.67755	-0.299211
TTAACTCAGGCGCTCT-1	2.39004	-1.13363	3.92091	Choroid plexus	organoid_d65	organoid	-0.426157	-0.16356	-0.232451	-0.470806	-0.250744	-0.261613	-1.09113	0.16804	-0.299211
TTAACTCAGTACGTTC-1	2.28896	-1.20322	4.08177	Choroid plexus	organoid_d65	organoid	-0.426157	-0.16356	-0.232451	-0.044343	-0.250744	-0.261613	-1.09113	-0.633085	-0.299211
TTAACTCAGTTGAGAT-1	3.33095	-1.87755	-0.0974661	oRG	organoid_d65	organoid	-0.426157	-0.16356	-0.232451	0.905879	-0.250744	-0.261613	-1.09113	-0.633085	-0.299211
TTAACTCGTTTGTTGG-1	-5.15241	3.11536	-1.66351	Excitatory neuron	organoid_d65	organoid	-0.426157	-0.16356	-0.232451	-1.17428	-0.250744	-0.261613	0.749345	1.86192	-0.299211
TTAACTCTCGAATGCT-1	3.37019	-1.20686	1.14919	RG	organoid_d65	organoid	-0.426157	-0.16356	-0.232451	-1.17428	-0.250744	-0.261613	-1.09113	-0.633085	-0.299211
TTAGGACAGAGTGAGA-1	1.90551	-1.20026	3.5404	Choroid plexus	organoid_d65	organoid	-0.426157	-0.16356	-0.232451	0.135264	-0.250744	-0.261613	-1.09113	-0.633085	-0.299211
TTAGGACCACCGCTAG-1	2.35884	-1.14606	4.30163	Choroid plexus	organoid_d65	organoid	-0.426157	-0.16356	-0.232451	0.480618	-0.250744	-0.261613	-1.09113	-0.633085	-0.299211
TTAGGACGTTCATGGT-1	-0.961951	0.192166	2.1768	Immature neuron	organoid_d65	organoid	-0.426157	-0.16356	-0.232451	-1.17428	-0.250744	-0.261613	-1.09113	-0.633085	-0.299211
TTAGGCACAGCCTATA-1	1.81229	-1.39169	2.50242	Choroid plexus	organoid_d65	organoid	-0.426157	-0.16356	-0.232451	0.183547	-0.250744	-0.261613	-1.09113	-0.633085	-0.299211
TTAGGCAGTGCTCTTC-1	4.7051	-1.56088	-1.16414	oRG	organoid_d65	organoid	0.882872	-0.16356	-0.232451	0.708643	-0.250744	-0.261613	-1.09113	-0.633085	-0.299211
TTAGGCATCGAACTGT-1	-2.78292	0.740442	0.232582	Immature neuron	organoid_d65	organoid	-0.426157	-0.16356	-0.232451	-1.17428	-0.250744	1.17361	0.684521	-0.633085	-0.299211
TTAGTTCAGACTGGGT-1	-1.69156	1.77364	-1.91807	IPC	organoid_d65	organoid	-0.426157	-0.16356	-0.232451	-1.17428	-0.250744	5.06748	-1.09113	1.78078	-0.299211
TTAGTTCCACCGCTAG-1	0.345236	-0.225517	2.08311	Microglia	organoid_d65	organoid	-0.426157	-0.16356	-0.232451	0.222343	-0.250744	-0.261613	-1.09113	-0.633085	-0.299211
TTAGTTCCATTACCTT-1	2.46985	-1.05344	4.09933	Choroid plexus	organoid_d65	organoid	-0.426157	-0.16356	-0.232451	-1.17428	-0.250744	-0.261613	-1.09113	-0.633085	-0.299211
TTATGCTTCGGAGGTA-1	-5.19129	2.8881	-1.39245	Excitatory neuron	organoid_d65	organoid	-0.426157	-0.16356	-0.232451	-1.17428	-0.250744	-0.261613	0.646153	1.69688	-0.299211
TTCCCAGAGATCCGAG-1	-5.59897	3.14003	-1.39448	Excitatory neuron	organoid_d65	organoid	-0.426157	-0.16356	-0.232451	-1.17428	-0.250744	-0.261613	0.790452	1.70216	-0.299211
TTCCCAGAGCGAGAAA-1	1.72008	-1.11552	2.86167	Choroid plexus	organoid_d65	organoid	-0.426157	-0.16356	-0.232451	-1.17428	-0.250744	-0.261613	-1.09113	-0.633085	-0.299211
TTCCCAGAGTGTTAGA-1	2.27495	-1.17278	4.32466	Choroid plexus	organoid_d65	organoid	-0.426157	-0.16356	-0.232451	-1.17428	-0.250744	-0.261613	-1.09113	-0.633085	-0.299211
TTCCCAGGTAATAGCA-1	-2.07372	0.529422	-0.31472	Immature neuron	organoid_d65	organoid	-0.426157	-0.16356	-0.232451	-1.17428	-0.250744	-0.261613	0.117839	-0.633085	1.49146
TTCCCAGGTGTATGGG-1	2.28066	-1.1537	4.3468	Choroid plexus	organoid_d65	organoid	0.346981	-0.16356	-0.232451	-0.253918	-0.250744	-0.261613	-1.09113	-0.633085	-0.299211
TTCCCAGGTTCACCTC-1	0.59437	-0.45486	2.21177	Microglia	organoid_d65	organoid	-0.426157	-0.16356	-0.232451	-0.0821873	-0.250744	-0.261613	-1.09113	-0.633085	-0.299211
TTCGAAGAGCAGATCG-1	3.96928	-1.68009	-1.35335	oRG	organoid_d65	organoid	-0.426157	-0.16356	-0.232451	1.06632	-0.250744	-0.261613	0.12141	0.275826	-0.299211
TTCGAAGCAAGGGTCA-1	2.25109	-1.19719	4.32501	Choroid plexus	organoid_d65	organoid	-0.426157	-0.16356	-0.232451	-0.891934	-0.250744	-0.261613	-1.09113	-0.633085	-0.299211
TTCGAAGCACGACGAA-1	2.25953	-1.17618	3.66432	Choroid plexus	organoid_d65	organoid	-0.426157	-0.16356	-0.232451	0.865917	-0.250744	-0.261613	-1.09113	-0.633085	-0.299211
TTCGAAGCATCCAACA-1	4.7418	-2.49473	-1.59165	Astrocyte	organoid_d65	organoid	1.6925	-0.16356	-0.232451	1.18354	-0.250744	-0.261613	-0.331399	-0.633085	-0.299211
TTCGGTCGTGGCAAAC-1	2.32433	-1.34848	3.31832	Choroid plexus	organoid_d65	organoid	-0.426157	-0.16356	-0.232451	-0.0502625	-0.250744	-0.261613	-1.09113	-0.633085	-0.299211
TTCTACAAGCGTCAAG-1	2.38336	-1.21396	4.10666	Choroid plexus	organoid_d65	organoid	-0.426157	-0.16356	-0.232451	-0.792173	-0.250744	-0.261613	-1.09113	-0.633085	-0.299211
TTCTACAAGCTAGGCA-1	1.83541	-1.26997	2.56907	Choroid plexus	organoid_d65	organoid	-0.426157	-0.16356	-0.232451	-1.17428	-0.250744	-0.261613	-1.09113	-0.633085	2.50571
TTCTACAGTCAGAGGT-1	-5.73531	3.72056	-1.05306	Excitatory neuron	organoid_d65	organoid	-0.426157	-0.16356	-0.232451	-1.17428	-0.250744	-0.261613	0.352973	2.15213	-0.299211
TTCTACATCGTGGACC-1	2.32405	-0.665948	2.85754	RG	organoid_d65	organoid	-0.426157	-0.16356	-0.232451	-1.17428	-0.250744	-0.261613	-0.279403	-0.633085	-0.299211
TTCTCAACAGTATGCT-1	1.13838	-0.612042	1.50406	RG	organoid_d65	organoid	-0.426157	-0.16356	-0.232451	0.659827	-0.250744	-0.261613	-1.09113	-0.633085	-0.299211
TTCTCAACATAAAGGT-1	4.84472	-2.69063	-1.50452	oRG	organoid_d65	organoid	0.755949	-0.16356	-0.232451	1.07294	-0.250744	-0.261613	-0.443278	-0.633085	-0.299211
TTCTCCTAGAAACCAT-1	5.03483	-0.284767	-2.04349	oRG	organoid_d65	organoid	-0.426157	-0.16356	-0.232451	0.628143	-0.250744	-0.261613	-1.09113	-0.633085	-0.299211
TTCTCCTAGCCCAATT-1	-3.25846	1.63573	0.814853	Excitatory neuron	organoid_d65	organoid	-0.426157	-0.16356	-0.232451	-1.17428	-0.250744	-0.261613	0.335693	1.77577	-0.299211
TTCTCCTCAGGCTGAA-1	0.55595	-0.254398	2.30296	Microglia	organoid_d65	organoid	-0.426157	-0.16356	-0.232451	-1.17428	-0.250744	-0.261613	-1.09113	-0.633085	-0.299211
TTCTCCTGTAAGAGGA-1	2.0097	-1.0911	3.49464	Choroid plexus	organoid_d65	organoid	-0.426157	-0.16356	-0.232451	0.513608	-0.250744	-0.261613	-1.09113	-0.633085	-0.299211
TTCTCCTGTAGCTGCC-1	-3.31195	1.81813	0.839886	Excitatory neuron	organoid_d65	organoid	-0.426157	-0.16356	-0.232451	-1.17428	-0.250744	-0.261613	1.05379	1.19366	-0.299211
TTCTCCTGTCGAGATG-1	2.16224	-1.14273	3.54691	Choroid plexus	organoid_d65	organoid	-0.426157	-0.16356	-0.232451	0.462789	-0.250744	-0.261613	-1.09113	-0.633085	-0.299211
TTCTTAGTCAACGAAA-1	2.38474	-1.14591	4.06727	Choroid plexus	organoid_d65	organoid	-0.426157	-0.16356	-0.232451	-1.17428	-0.250744	-0.261613	-1.09113	-0.633085	-0.299211
TTGAACGAGTAGTGCG-1	5.25989	-2.2768	-1.6763	oRG	organoid_d65	organoid	1.46375	-0.16356	-0.232451	0.319402	-0.250744	-0.261613	-1.09113	-0.633085	-0.299211
TTGAACGCACTGCCAG-1	3.35828	-1.54594	-0.840259	oRG	organoid_d65	organoid	-0.426157	-0.16356	-0.232451	0.476521	-0.250744	1.31779	-0.51342	-0.633085	-0.299211
TTGAACGCATGGTCTA-1	3.95254	-2.35264	-1.20717	oRG	organoid_d65	organoid	-0.426157	-0.16356	-0.232451	0.94762	-0.250744	-0.261613	-0.548141	-0.0166028	-0.299211
TTGAACGGTCGGATCC-1	2.21575	-1.29611	4.24513	Choroid plexus	organoid_d65	organoid	-0.426157	-0.16356	-0.232451	-0.412094	-0.250744	-0.261613	-1.09113	-0.633085	-0.299211
TTGAACGTCTTTAGGG-1	6.08411	1.73159	-1.797	Cell cycle	organoid_d65	organoid	-0.426157	-0.16356	-0.232451	0.93363	4.19316	-0.261613	-1.09113	-0.633085	-0.299211
TTGACTTAGCAACGGT-1	2.33576	-1.25255	3.5197	Choroid plexus	organoid_d65	organoid	-0.426157	-0.16356	-0.232451	-0.781953	-0.250744	-0.261613	-1.09113	-0.633085	-0.299211
TTGACTTGTAATAGCA-1	-5.00211	3.64808	-1.91767	Excitatory neuron	organoid_d65	organoid	-0.426157	-0.16356	-0.232451	-1.17428	-0.250744	-0.261613	0.919296	1.51233	-0.299211
TTGCCGTAGCAGATCG-1	2.27167	-1.20301	4.35469	Choroid plexus	organoid_d65	organoid	-0.426157	-0.16356	-0.232451	0.544915	-0.250744	-0.261613	-1.09113	-0.633085	0.706722
TTGCGTCAGACGCAAC-1	0.077584	-0.125609	2.49116	Microglia	organoid_d65	organoid	-0.426157	-0.16356	-0.232451	-0.215343	-0.250744	-0.261613	-1.09113	-0.633085	-0.299211
TTGCGTCTCACATGCA-1	6.03079	3.31055	-0.236391	Cell cycle	organoid_d65	organoid	-0.426157	-0.16356	-0.232451	0.0864767	5.50037	-0.261613	-0.248738	-0.0444764	-0.299211
TTGGAACCAGTGAGTG-1	2.43897	-1.18851	3.94825	Choroid plexus	organoid_d65	organoid	-0.426157	-0.16356	-0.232451	-0.00418395	-0.250744	-0.261613	-1.09113	-0.633085	-0.299211
TTGGAACCATGTTGAC-1	2.35249	-1.19204	4.33449	Choroid plexus	organoid_d65	organoid	-0.426157	-0.16356	-0.232451	-1.17428	-0.250744	-0.261613	-1.09113	-0.633085	-0.299211
TTGGCAACACCAACCG-1	-1.84718	0.417887	0.922768	Choroid plexus	organoid_d65	organoid	-0.426157	-0.16356	-0.232451	-1.17428	-0.250744	4.69363	-0.213191	-0.633085	-0.299211
TTGGCAAGTAGGGTAC-1	0.978953	-0.918813	1.98352	Choroid plexus	organoid_d65	organoid	-0.426157	-0.16356	-0.232451	-1.17428	-0.250744	-0.261613	0.112303	-0.633085	-0.299211
TTGGCAAGTTCACCTC-1	4.83192	-0.958865	-1.56511	oRG	organoid_d65	organoid	-0.426157	-0.16356	-0.232451	0.695239	-0.250744	-0.261613	-0.289871	-0.633085	-0.299211
TTGGCAATCTCTGCTG-1	-3.98898	1.47845	0.261338	Excitatory neuron	organoid_d65	organoid	-0.426157	-0.16356	-0.232451	-0.539375	-0.250744	-0.261613	0.529493	1.20689	0.814278
TTGTAGGCACACGCTG-1	-2.98648	0.999504	1.03614	Immature neuron	organoid_d65	organoid	-0.426157	-0.16356	-0.232451	-1.17428	-0.250744	-0.261613	0.360157	-0.633085	-0.299211
TTGTAGGGTCGAGTTT-1	-3.21133	0.874773	0.748565	Immature neuron	organoid_d65	organoid	-0.426157	-0.16356	-0.232451	0.120207	-0.250744	-0.261613	0.207307	-0.633085	-0.299211
TTGTAGGTCAGGTAAA-1	5.6912	2.4382	-0.496016	Cell cycle	organoid_d65	organoid	1.01534	-0.16356	-0.232451	0.94283	3.31344	-0.261613	-1.09113	-0.633085	-0.299211
TTGTAGGTCGTTTGCC-1	4.73082	-1.74632	-1.31245	oRG	organoid_d65	organoid	-0.426157	-0.16356	-0.232451	1.38958	-0.250744	-0.261613	-1.09113	-0.633085	-0.299211
TTTACTGAGAACAACT-1	4.26076	-2.05309	-0.690362	oRG	organoid_d65	organoid	-0.426157	-0.16356	-0.232451	0.565145	-0.250744	-0.261613	-0.261711	-0.633085	-0.299211
TTTACTGCAAGTTAAG-1	5.35752	1.25805	-0.931108	Cell cycle	organoid_d65	organoid	-0.426157	-0.16356	-0.232451	1.25434	-0.250744	-0.261613	-1.09113	-0.633085	-0.299211
TTTACTGCATGAGCGA-1	-3.02864	1.35125	1.30058	Excitatory neuron	organoid_d65	organoid	-0.426157	-0.16356	-0.232451	-1.17428	-0.250744	-0.261613	-0.239533	0.333776	-0.299211
TTTATGCAGACCTAGG-1	2.65782	-0.990112	3.92314	Choroid plexus	organoid_d65	organoid	-0.426157	-0.16356	-0.232451	-0.557796	-0.250744	-0.261613	-1.09113	-0.633085	-0.299211
TTTATGCTCTCGCTTG-1	2.51208	-1.12429	3.81314	Choroid plexus	organoid_d65	organoid	-0.426157	-0.16356	-0.232451	-1.17428	-0.250744	-0.261613	-1.09113	0.387634	-0.299211
TTTCCTCAGAGCCCAA-1	2.28632	-1.32991	-0.030248	RG	organoid_d65	organoid	1.0668	-0.16356	-0.232451	0.720045	-0.250744	-0.261613	-1.09113	-0.633085	-0.299211
TTTCCTCAGCTAGCCC-1	-2.47935	1.02123	3.06655	Immature neuron	organoid_d65	organoid	-0.426157	-0.16356	-0.232451	-0.0324028	-0.250744	-0.261613	-1.09113	-0.633085	-0.299211
TTTCCTCCAGCCTTTC-1	1.03648	-0.616973	2.18061	RG	organoid_d65	organoid	-0.426157	-0.16356	-0.232451	0.142353	-0.250744	-0.261613	-1.09113	-0.633085	-0.299211
TTTCCTCCAGCTCGCA-1	-2.00763	1.03486	1.13103	Immature neuron	organoid_d65	organoid	-0.426157	-0.16356	-0.232451	-1.17428	-0.250744	-0.261613	-1.09113	1.42985	-0.299211
TTTCCTCGTGGCAAAC-1	2.82109	-1.63405	2.68823	Choroid plexus	organoid_d65	organoid	1.69622	-0.16356	-0.232451	-1.17428	-0.250744	-0.261613	-1.09113	-0.633085	-0.299211
TTTCCTCTCGATCCCT-1	-4.69727	2.95895	-1.09157	Excitatory neuron	organoid_d65	organoid	-0.426157	-0.16356	-0.232451	-0.49012	-0.250744	-0.261613	-0.404884	1.10965	-0.299211
TTTGCGCAGTACGCGA-1	3.40944	-1.05399	1.54554	RG	organoid_d65	organoid	-0.426157	-0.16356	-0.232451	-0.341973	-0.250744	-0.261613	-1.09113	-0.633085	-0.299211
TTTGCGCCAGAAGCAC-1	4.79259	-1.44715	-1.4724	oRG	organoid_d65	organoid	-0.426157	-0.16356	-0.232451	0.667297	-0.250744	-0.261613	-0.575787	-0.633085	-0.299211
TTTGCGCTCCAAGTAC-1	2.87049	-0.563698	2.42667	RG	organoid_d65	organoid	-0.426157	-0.16356	-0.232451	-0.516629	-0.250744	-0.261613	-1.09113	-0.633085	-0.299211
TTTGGTTAGAGCAATT-1	-2.42029	0.942447	2.82062	Immature neuron	organoid_d65	organoid	-0.426157	-0.16356	-0.232451	-1.17428	-0.250744	-0.261613	-0.160679	-0.633085	-0.299211
TTTGGTTTCCGCAAGC-1	2.66842	-2.23639	3.09398	Choroid plexus	organoid_d65	organoid	1.68559	-0.16356	-0.232451	0.460967	-0.250744	-0.261613	-1.09113	-0.633085	-0.299211
TTTGTCAAGAGATGAG-1	-5.77305	3.4226	-0.416472	Excitatory neuron	organoid_d65	organoid	-0.426157	-0.16356	-0.232451	-1.17428	-0.250744	-0.261613	-0.125359	2.07001	-0.299211
TTTGTCATCATGTCTT-1	6.32767	2.725	-0.948268	Cell cycle	organoid_d65	organoid	-0.426157	-0.16356	-0.232451	0.930335	4.18433	-0.261613	-1.09113	-0.633085	-0.299211
TTTGTCATCCATGAAC-1	5.90185	2.555	-0.604745	Cell cycle	organoid_d65	organoid	-0.426157	-0.16356	-0.232451	-0.00607875	2.49577	-0.261613	-1.09113	-0.633085	-0.299211
TTTGTCATCTTGAGGT-1	2.11987	-0.783609	2.58395	RG	organoid_d65	organoid	-0.426157	-0.16356	-0.232451	-0.423207	-0.250744	-0.261613	-1.09113	-0.633085	-0.299211
AAACCTGCACCTCGTT-2	5.93903	1.39879	-1.87914	Cell cycle	organoid_d65	organoid	-0.426157	-0.16356	-0.232451	1.2979	4.2521	-0.261613	-1.09113	-0.633085	-0.299211
AAACCTGCACGGCTAC-2	-2.29986	-2.34516	0.3281	Interneuron	organoid_d65	organoid	-0.426157	-0.16356	-0.232451	-0.2045	-0.250744	-0.261613	2.04487	-0.633085	3.92845
AAACCTGCAGGACGTA-2	-3.26639	1.96341	0.389325	Immature neuron	organoid_d65	organoid	-0.426157	-0.16356	-0.232451	-1.17428	-0.250744	-0.261613	2.38321	1.4779	-0.299211
AAACCTGCATGCGCAC-2	-3.04194	1.27103	1.10437	Excitatory neuron	organoid_d65	organoid	-0.426157	-0.16356	-0.232451	-1.17428	-0.250744	-0.261613	0.33512	-0.633085	-0.299211
AAACCTGGTGCATCTA-2	-0.0468859	-0.843543	-0.581965	Immature neuron	organoid_d65	organoid	0.447056	-0.16356	-0.232451	1.18451	-0.250744	-0.261613	1.02739	-0.0897486	-0.299211
AAACCTGGTTCCACGG-2	3.48251	-2.7831	-1.127	Astrocyte	organoid_d65	organoid	-0.426157	-0.16356	-0.232451	1.43157	-0.250744	-0.261613	0.818724	-0.633085	-0.299211
AAACCTGTCAAGCCTA-2	3.35831	-1.57545	-1.49014	oRG	organoid_d65	organoid	-0.426157	-0.16356	-0.232451	1.62239	-0.250744	1.27625	0.0564091	-0.633085	-0.299211
AAACCTGTCGGAAATA-2	-0.722062	0.53977	0.5831	Immature neuron	organoid_d65	organoid	-0.426157	-0.16356	-0.232451	-1.17428	-0.250744	-0.261613	1.58256	0.461014	-0.299211
AAACCTGTCTTTACGT-2	2.80138	-1.74136	-0.310157	oRG	organoid_d65	organoid	-0.426157	-0.16356	-0.232451	1.11008	-0.250744	-0.261613	-1.09113	-0.633085	-0.299211
AAACGGGAGGAGTAGA-2	-2.13696	-2.22509	-0.158689	Interneuron	organoid_d65	organoid	-0.426157	-0.16356	-0.232451	-0.0344506	-0.250744	-0.261613	1.25116	-0.633085	4.52482
AAACGGGCAAGTCTAC-2	-1.72521	0.893973	-0.439401	IPC	organoid_d65	organoid	-0.426157	-0.16356	-0.232451	1.60414	-0.250744	-0.261613	0.912822	-0.633085	-0.299211
AAACGGGCACGGTAAG-2	-2.70385	1.77107	-0.931154	IPC	organoid_d65	organoid	-0.426157	-0.16356	-0.232451	-1.17428	-0.250744	-0.261613	0.806909	1.52186	-0.299211
AAACGGGCACGTCAGC-2	-2.08023	-1.47705	-0.964115	Interneuron	organoid_d65	organoid	-0.426157	-0.16356	-0.232451	1.10223	-0.250744	-0.261613	1.19233	-0.633085	-0.299211
AAACGGGCAGTCACTA-2	1.94784	-1.19719	1.9085	RG	organoid_d65	organoid	0.865731	-0.16356	-0.232451	0.626901	-0.250744	-0.261613	-1.09113	-0.152349	-0.299211
AAACGGGCAGTTTACG-2	6.01526	3.04851	-0.0701465	Cell cycle	organoid_d65	organoid	-0.426157	-0.16356	-0.232451	0.794613	6.49276	-0.261613	0.0865724	-0.633085	-0.299211
AAACGGGTCGACGGAA-2	-4.41165	2.58229	-0.843985	Excitatory neuron	organoid_d65	organoid	-0.426157	-0.16356	-0.232451	-1.17428	-0.250744	-0.261613	1.70827	0.224511	-0.299211
AAACGGGTCGTAGATC-2	1.78285	-1.29509	0.307896	RG	organoid_d65	organoid	-0.426157	-0.16356	-0.232451	0.918767	-0.250744	-0.261613	-0.0909779	-0.633085	-0.299211
AAAGATGAGATCGGGT-2	-2.19768	0.862322	2.97163	Immature neuron	organoid_d65	organoid	-0.426157	-0.16356	-0.232451	-1.17428	-0.250744	-0.261613	-0.0310842	-0.633085	-0.299211
AAAGATGAGCAGACTG-2	-4.30145	2.31571	-0.869291	Excitatory neuron	organoid_d65	organoid	-0.426157	-0.16356	-0.232451	-1.17428	-0.250744	-0.261613	0.901789	1.46805	-0.299211
AAAGATGAGTGAACAT-2	-1.0252	-2.02586	-0.461106	Interneuron	organoid_d65	organoid	-0.426157	-0.16356	-0.232451	1.03965	-0.250744	-0.261613	1.70314	-0.633085	3.2383
AAAGATGCAAACTGTC-2	3.3748	-1.51798	-1.79006	OPC	organoid_d65	organoid	-0.426157	-0.16356	-0.232451	0.562238	-0.250744	1.27219	-0.530099	-0.633085	-0.299211
AAAGATGGTGACGGTA-2	4.20489	-3.1346	-1.25003	Astrocyte	organoid_d65	organoid	-0.426157	-0.16356	-0.232451	0.911712	-0.250744	-0.261613	-0.191493	0.00291583	-0.299211
AAAGATGGTGATGCCC-2	-2.49885	-2.23921	0.669146	Interneuron	organoid_d65	organoid	1.77075	-0.16356	-0.232451	0.826292	-0.250744	-0.261613	1.47897	-0.633085	-0.299211
AAAGATGTCTCGGACG-2	-4.57808	3.6993	-1.02536	Excitatory neuron	organoid_d65	organoid	-0.426157	-0.16356	-0.232451	-1.17428	-0.250744	-0.261613	0.909783	1.89987	-0.299211
AAAGCAAAGACTAAGT-2	-2.85444	-1.30921	-0.884607	Interneuron	organoid_d65	organoid	-0.426157	-0.16356	-0.232451	0.0346679	-0.250744	-0.261613	2.00139	-0.633085	-0.299211
AAAGCAACAGCTGTGC-2	2.97091	-2.25016	0.110397	Astrocyte	organoid_d65	organoid	2.67614	-0.16356	-0.232451	0.65919	-0.250744	-0.261613	-1.09113	-0.633085	-0.299211
AAAGCAACATTTCAGG-2	-1.00517	0.321496	0.13959	Immature neuron	organoid_d65	organoid	-0.426157	-0.16356	-0.232451	-1.17428	-0.250744	-0.261613	0.850217	0.672682	-0.299211
AAAGCAAGTAATCACC-2	1.0591	-1.00974	1.32541	RG	organoid_d65	organoid	-0.426157	-0.16356	-0.232451	0.544569	-0.250744	-0.261613	-0.615181	-0.633085	-0.299211
AAAGCAAGTCGATTGT-2	-2.34694	1.07492	-0.704708	IPC	organoid_d65	organoid	-0.426157	-0.16356	-0.232451	-1.17428	-0.250744	-0.261613	1.10113	0.980858	-0.299211
AAAGCAAGTGGTAACG-2	-2.87031	2.91227	-2.05439	Excitatory neuron	organoid_d65	organoid	-0.426157	-0.16356	-0.232451	-1.17428	-0.250744	-0.261613	1.56781	1.01164	-0.299211
AAAGCAATCACGACTA-2	6.09071	2.86789	-0.736472	Cell cycle	organoid_d65	organoid	0.256706	-0.16356	-0.232451	1.12227	4.96747	-0.261613	-1.09113	-0.633085	-0.299211
AAAGCAATCACTTCAT-2	-4.21921	1.92898	-0.0285434	Excitatory neuron	organoid_d65	organoid	-0.426157	-0.16356	-0.232451	-0.343502	-0.250744	-0.261613	1.60811	1.1113	-0.299211
AAAGTAGAGATGTCGG-2	-2.93394	2.56535	-1.60558	Excitatory neuron	organoid_d65	organoid	-0.426157	-0.16356	-0.232451	-1.17428	-0.250744	-0.261613	1.51002	0.702224	-0.299211
AAAGTAGAGTAGTGCG-2	-2.49991	1.22218	-0.753906	Immature neuron	organoid_d65	organoid	-0.426157	-0.16356	-0.232451	1.3318	-0.250744	-0.261613	-1.09113	-0.633085	-0.299211
AAAGTAGAGTGTGGCA-2	3.8381	-2.11223	-2.08478	Astrocyte	organoid_d65	organoid	0.893228	-0.16356	4.45231	0.944081	-0.250744	-0.261613	0.499373	-0.633085	-0.299211
AAAGTAGCAGAGTGTG-2	-3.72323	1.58732	0.619091	Excitatory neuron	organoid_d65	organoid	-0.426157	-0.16356	-0.232451	-0.441137	-0.250744	-0.261613	0.0390278	-0.633085	-0.299211
AAAGTAGCATCCGCGA-2	-1.22845	1.46599	-1.32177	IPC	organoid_d65	organoid	-0.426157	-0.16356	-0.232451	-0.106344	-0.250744	1.6235	-1.09113	0.583096	-0.299211
AAAGTAGGTCGGCACT-2	-4.11355	2.36687	-0.459624	Excitatory neuron	organoid_d65	organoid	-0.426157	-0.16356	-0.232451	-1.17428	-0.250744	-0.261613	1.34077	0.825166	-0.299211
AAAGTAGGTGCGAAAC-2	-4.63906	3.15252	-0.973906	Excitatory neuron	organoid_d65	organoid	-0.426157	-0.16356	-0.232451	-1.17428	-0.250744	-0.261613	1.1154	1.45044	-0.299211
AAAGTAGTCACTTCAT-2	-2.89062	-1.24691	-0.974503	Interneuron	organoid_d65	organoid	-0.426157	-0.16356	-0.232451	1.14739	-0.250744	-0.261613	1.86685	-0.633085	-0.299211
AAAGTAGTCTACTCAT-2	-1.33918	-1.35502	-0.418531	Interneuron	organoid_d65	organoid	-0.426157	-0.16356	-0.232451	1.29642	-0.250744	-0.261613	1.75667	-0.633085	-0.299211
AAAGTAGTCTCTTGAT-2	0.259635	-0.434643	2.27924	Microglia	organoid_d65	organoid	-0.426157	-0.16356	-0.232451	0.0733028	-0.250744	-0.261613	-0.720046	-0.633085	-0.299211
AAATGCCAGGCTACGA-2	3.10655	-1.40744	-0.194156	oRG	organoid_d65	organoid	-0.426157	-0.16356	-0.232451	0.853223	-0.250744	-0.261613	-0.423013	-0.633085	-0.299211
AAATGCCCAGTATGCT-2	3.49747	-2.82429	-0.603752	Astrocyte	organoid_d65	organoid	-0.426157	-0.16356	-0.232451	0.94096	-0.250744	-0.261613	-0.399402	-0.633085	-0.299211
AAATGCCCATTCTCAT-2	2.81821	-2.11527	0.04265	oRG	organoid_d65	organoid	1.04045	-0.16356	-0.232451	0.963814	-0.250744	-0.261613	-1.09113	-0.633085	-0.299211
AAATGCCGTCATGCCG-2	-2.31119	2.27984	-2.41171	IPC	organoid_d65	organoid	-0.426157	-0.16356	-0.232451	-1.17428	-0.250744	2.34695	0.721721	1.13879	-0.299211
AAATGCCTCATAAAGG-2	5.88892	3.36379	-0.0417124	Cell cycle	organoid_d65	organoid	-0.426157	-0.16356	-0.232451	1.03007	5.12263	-0.261613	-1.09113	-0.633085	0.875761
AAATGCCTCCAGAAGG-2	2.38521	-0.81265	-1.95623	OPC	organoid_d65	organoid	-0.426157	-0.16356	-0.232451	1.32822	-0.250744	-0.261613	0.2579	0.401489	-0.299211
AAATGCCTCCCAACGG-2	-1.44996	-2.67916	0.566294	Interneuron	organoid_d65	organoid	-0.426157	-0.16356	-0.232451	0.98751	-0.250744	-0.261613	1.89175	0.888643	-0.299211
AACACGTAGACGCAAC-2	-3.26064	1.70869	-1.02746	IPC	organoid_d65	organoid	-0.426157	-0.16356	-0.232451	-0.554846	-0.250744	1.43703	1.03874	0.481555	1.54639
AACACGTAGGGATACC-2	1.32063	0.059061	-1.63023	IPC	organoid_d65	organoid	0.638554	-0.16356	-0.232451	1.48528	-0.250744	1.33366	-0.507617	-0.633085	-0.299211
AACACGTCAAGGACTG-2	-1.68891	0.941771	0.232716	Excitatory neuron	organoid_d65	organoid	-0.426157	-0.16356	-0.232451	-1.17428	-0.250744	-0.261613	1.36551	0.525607	-0.299211
AACACGTGTAAATGTG-2	-3.99007	1.66099	0.0435872	Excitatory neuron	organoid_d65	organoid	-0.426157	-0.16356	-0.232451	-1.17428	-0.250744	-0.261613	1.33678	1.56959	-0.299211
AACACGTGTTTCGCTC-2	-0.538648	1.07198	-0.940819	IPC	organoid_d65	organoid	-0.426157	-0.16356	-0.232451	0.783992	-0.250744	-0.261613	1.14165	-0.633085	-0.299211
AACACGTTCAACACGT-2	0.500151	-0.215072	2.28754	Microglia	organoid_d65	organoid	-0.426157	-0.16356	-0.232451	-0.147124	-0.250744	0.802571	-1.09113	-0.633085	-0.299211
AACACGTTCTTGAGAC-2	-0.587325	0.413738	-0.871893	IPC	organoid_d65	organoid	-0.426157	-0.16356	-0.232451	-0.459235	-0.250744	-0.261613	0.490616	-0.633085	-0.299211
AACCATGAGACGACGT-2	-2.89394	-1.4737	-0.826833	Interneuron	organoid_d65	organoid	-0.426157	-0.16356	-0.232451	0.971749	-0.250744	-0.261613	1.74451	-0.633085	-0.299211
AACCATGAGAGGGATA-2	-3.5486	2.61121	-0.988473	Excitatory neuron	organoid_d65	organoid	-0.426157	-0.16356	-0.232451	-1.17428	-0.250744	-0.261613	1.16325	1.69726	-0.299211
AACCATGAGCGTCAAG-2	-2.77625	1.46909	-0.791157	Excitatory neuron	organoid_d65	organoid	-0.426157	-0.16356	-0.232451	-1.17428	-0.250744	-0.261613	-0.33063	0.998142	-0.299211
AACCATGAGGTAGCTG-2	1.13648	-0.779519	-1.47038	Interneuron	organoid_d65	organoid	-0.426157	-0.16356	-0.232451	0.749007	-0.250744	-0.261613	-1.09113	-0.633085	-0.299211
AACCATGAGTACATGA-2	-4.08602	1.87385	0.298161	Excitatory neuron	organoid_d65	organoid	-0.426157	-0.16356	-0.232451	-1.17428	-0.250744	-0.261613	0.155515	0.782294	-0.299211
AACCATGAGTTTAGGA-2	4.33294	1.19253	-2.57412	IPC	organoid_d65	organoid	-0.426157	-0.16356	-0.232451	1.26797	1.6716	4.21358	-0.444275	-0.633085	-0.299211
AACCATGCAGTGAGTG-2	-1.69214	1.94988	-1.79876	IPC	organoid_d65	organoid	-0.426157	-0.16356	-0.232451	0.176511	-0.250744	-0.261613	0.263784	1.32576	-0.299211
AACCATGCATCTACGA-2	-4.49051	2.6515	-0.564905	Excitatory neuron	organoid_d65	organoid	-0.426157	-0.16356	-0.232451	-1.17428	-0.250744	-0.261613	0.622128	0.753078	-0.299211
AACCATGCATGCTGGC-2	4.81109	1.63584	-2.63027	IPC	organoid_d65	organoid	-0.426157	-0.16356	-0.232451	0.784265	3.84305	-0.261613	-0.595005	-0.633085	-0.299211
AACCATGGTCGCTTCT-2	-2.47078	0.928324	1.05971	Immature neuron	organoid_d65	organoid	-0.426157	-0.16356	-0.232451	-1.17428	-0.250744	-0.261613	-0.473897	-0.633085	-0.299211
AACCATGGTCTAGTCA-2	-2.85187	-1.56923	-0.671058	Interneuron	organoid_d65	organoid	-0.426157	-0.16356	-0.232451	1.14829	-0.250744	-0.261613	1.61939	-0.633085	-0.299211
AACCATGGTTACGCGC-2	-2.31906	1.14727	-0.957427	IPC	organoid_d65	organoid	-0.426157	-0.16356	-0.232451	0.530943	-0.250744	0.867515	-0.0155653	-0.633085	-0.299211
AACCATGTCAACTCTT-2	-3.27665	-1.07488	-0.099788	Interneuron	organoid_d65	organoid	-0.426157	-0.16356	-0.232451	-0.233095	-0.250744	-0.261613	2.18373	-0.633085	4.69916
AACCATGTCACAATGC-2	1.34305	-0.778817	1.14615	RG	organoid_d65	organoid	0.384157	-0.16356	-0.232451	0.600253	-0.250744	-0.261613	-1.09113	-0.633085	0.442769
AACCATGTCGTCGTTC-2	1.85816	-0.998738	0.182947	RG	organoid_d65	organoid	-0.426157	-0.16356	-0.232451	0.912962	-0.250744	0.660304	-0.510772	-0.633085	-0.299211
AACCGCGAGACAAAGG-2	-2.91939	-1.54081	-0.467822	Interneuron	organoid_d65	organoid	-0.426157	-0.16356	-0.232451	1.04861	-0.250744	-0.261613	1.51028	-0.633085	2.25691
AACCGCGAGGGTGTTG-2	4.10968	-1.96015	-1.07472	oRG	organoid_d65	organoid	-0.426157	-0.16356	-0.232451	0.832629	-0.250744	-0.261613	-0.133715	-0.633085	-0.299211
AACCGCGAGTCAATAG-2	-2.06066	-2.16468	-0.485431	Interneuron	organoid_d65	organoid	-0.426157	-0.16356	-0.232451	0.120893	-0.250744	-0.261613	1.6652	-0.633085	2.28624
AACCGCGAGTTGCAGG-2	-3.89815	3.04771	-1.46267	Excitatory neuron	organoid_d65	organoid	-0.426157	-0.16356	-0.232451	-1.17428	-0.250744	-0.261613	1.13857	0.727266	-0.299211
AACCGCGCACTGTGTA-2	4.17137	-3.10852	-1.24096	Astrocyte	organoid_d65	organoid	3.6312	-0.16356	-0.232451	0.640189	-0.250744	0.833379	-1.09113	-0.633085	-0.299211
AACCGCGCATCCGGGT-2	2.32298	-1.99507	1.90237	Choroid plexus	organoid_d65	organoid	-0.426157	-0.16356	-0.232451	1.60331	-0.250744	-0.261613	-1.09113	-0.633085	-0.299211
AACCGCGGTCGCATAT-2	-1.16007	1.64621	-1.95148	IPC	organoid_d65	organoid	-0.426157	-0.16356	-0.232451	0.291526	-0.250744	4.57726	-0.078965	0.809634	-0.299211
AACCGCGTCAACACGT-2	-1.98365	1.59184	-1.31375	IPC	organoid_d65	organoid	-0.426157	-0.16356	-0.232451	0.129017	-0.250744	-0.261613	0.720135	0.636477	-0.299211
AACCGCGTCAGCGATT-2	-1.27694	0.923907	-1.17503	Immature neuron	organoid_d65	organoid	-0.426157	-0.16356	-0.232451	0.353082	-0.250744	2.87817	0.626973	-0.633085	-0.299211
AACCGCGTCGTCACGG-2	2.30942	-2.22102	2.86103	Choroid plexus	organoid_d65	organoid	-0.426157	-0.16356	-0.232451	1.67275	-0.250744	-0.261613	-1.09113	0.483767	-0.299211
AACCGCGTCTTAACCT-2	3.15101	-1.77776	-0.756772	oRG	organoid_d65	organoid	-0.426157	-0.16356	-0.232451	1.22732	-0.250744	-0.261613	-0.524412	-0.633085	-0.299211
AACGTTGAGACCCACC-2	5.35756	0.657424	-2.35894	Cell cycle	organoid_d65	organoid	-0.426157	-0.16356	-0.232451	0.913724	2.04089	-0.261613	-0.623618	-0.633085	-0.299211
AACGTTGCAAACAACA-2	-3.35497	0.830704	-0.542884	Excitatory neuron	organoid_d65	organoid	-0.426157	-0.16356	-0.232451	-0.230569	-0.250744	-0.261613	1.6379	1.1817	1.00056
AACGTTGCAGCTGGCT-2	-3.25555	1.20738	-0.291372	Excitatory neuron	organoid_d65	organoid	-0.426157	-0.16356	-0.232451	-1.17428	-0.250744	-0.261613	0.716729	0.633289	-0.299211
AACGTTGCAGGGTTAG-2	-1.31918	-1.89196	-0.983029	Interneuron	organoid_d65	organoid	-0.426157	-0.16356	-0.232451	-1.17428	-0.250744	-0.261613	2.19449	-0.633085	-0.299211
AACGTTGGTCCTAGCG-2	-0.593504	0.647465	-1.19889	IPC	organoid_d65	organoid	-0.426157	-0.16356	-0.232451	0.908226	-0.250744	3.83798	-0.598769	0.544113	-0.299211
AACGTTGGTCGGATCC-2	-1.50963	1.49475	-1.25249	IPC	organoid_d65	organoid	-0.426157	-0.16356	-0.232451	-1.17428	-0.250744	3.36554	0.861823	1.10363	-0.299211
AACGTTGGTGAGTATA-2	4.99429	1.49305	-2.28232	IPC	organoid_d65	organoid	-0.426157	-0.16356	-0.232451	0.42956	2.69941	-0.261613	-0.0984258	0.08171	-0.299211
AACGTTGTCCCTCTTT-2	-4.98941	2.61786	0.13921	Excitatory neuron	organoid_d65	organoid	0.953751	-0.16356	-0.232451	-1.17428	-0.250744	-0.261613	1.26828	-0.633085	-0.299211
AACGTTGTCTAACGGT-2	0.0239807	-0.286268	0.443634	Immature neuron	organoid_d65	organoid	-0.426157	-0.16356	-0.232451	0.85495	-0.250744	-0.261613	-1.09113	0.0141386	-0.299211
AACTCAGAGAGGTTGC-2	1.46782	-1.42235	1.01476	RG	organoid_d65	organoid	-0.426157	-0.16356	-0.232451	-0.0158021	-0.250744	-0.261613	-0.631151	-0.633085	-0.299211
AACTCAGAGCCAACAG-2	-1.25766	1.58502	-1.6137	IPC	organoid_d65	organoid	-0.426157	-0.16356	-0.232451	-1.17428	-0.250744	2.78846	0.500781	0.633564	-0.299211
AACTCAGAGCGCTCCA-2	-4.32279	2.78921	-0.853822	Excitatory neuron	organoid_d65	organoid	-0.426157	-0.16356	-0.232451	-1.17428	-0.250744	-0.261613	0.901789	2.26841	-0.299211
AACTCAGCAGCGTTCG-2	-4.54636	3.63916	-0.882865	Excitatory neuron	organoid_d65	organoid	-0.426157	-0.16356	-0.232451	-1.17428	-0.250744	-0.261613	1.05281	1.80104	-0.299211
AACTCAGCATTGAGCT-2	3.44179	-1.53717	-0.118527	oRG	organoid_d65	organoid	-0.426157	-0.16356	-0.232451	-0.0766292	-0.250744	-0.261613	-1.09113	-0.633085	-0.299211
AACTCAGGTACTTGAC-2	-1.20329	0.844567	-0.731157	Immature neuron	organoid_d65	organoid	-0.426157	-0.16356	-0.232451	-1.17428	-0.250744	2.77739	0.885399	0.843051	-0.299211
AACTCAGGTCATACTG-2	-2.82046	1.47928	-1.03064	IPC	organoid_d65	organoid	-0.426157	-0.16356	-0.232451	-1.17428	-0.250744	-0.261613	1.1085	-0.633085	-0.299211
AACTCAGGTGCTGTAT-2	-2.13402	1.18241	0.11277	Excitatory neuron	organoid_d65	organoid	-0.426157	-0.16356	-0.232451	-1.17428	-0.250744	-0.261613	1.20641	1.16485	-0.299211
AACTCAGGTTCCACTC-2	-3.08728	-1.69324	-0.291682	Interneuron	organoid_d65	organoid	-0.426157	-0.16356	-0.232451	0.421501	-0.250744	-0.261613	1.54178	-0.633085	2.31887
AACTCAGGTTCGGGCT-2	-2.06111	-2.54599	0.52634	Interneuron	organoid_d65	organoid	-0.426157	-0.16356	-0.232451	0.770485	-0.250744	-0.261613	2.00371	-0.633085	2.61199
AACTCCCAGTGATCGG-2	3.08519	-0.135417	-2.25518	IPC	organoid_d65	organoid	-0.426157	-0.16356	1.88039	1.05405	-0.250744	-0.261613	0.11144	0.266794	-0.299211
AACTCCCAGTTTCCTT-2	5.83911	3.38727	-0.4585	IPC	organoid_d65	organoid	-0.426157	-0.16356	-0.232451	0.453395	7.04427	-0.261613	0.759451	-0.633085	-0.299211
AACTCCCCATGAGCGA-2	-0.598782	-1.7509	-1.10054	Interneuron	organoid_d65	organoid	-0.426157	-0.16356	-0.232451	0.369778	-0.250744	-0.261613	2.29043	-0.633085	-0.299211
AACTCCCGTCCATGAT-2	5.86302	3.41931	-0.509689	IPC	organoid_d65	organoid	-0.426157	-0.16356	-0.232451	0.835556	4.18053	-0.261613	0.924841	-0.633085	-0.299211
AACTCCCTCCAACCAA-2	-4.61694	3.0747	-0.916657	Excitatory neuron	organoid_d65	organoid	-0.426157	-0.16356	-0.232451	-1.17428	-0.250744	-0.261613	1.72615	0.453394	-0.299211
AACTCTTAGAGTACCG-2	5.79659	3.1207	-1.23273	IPC	organoid_d65	organoid	-0.426157	-0.16356	-0.232451	1.01453	3.07594	6.70592	-0.213048	-0.633085	-0.299211
AACTCTTAGTCTTGCA-2	2.76553	-2.49603	2.66955	Choroid plexus	organoid_d65	organoid	2.08611	-0.16356	-0.232451	2.40484	-0.250744	-0.261613	-1.09113	-0.633085	-0.299211
AACTCTTAGTGCGTGA-2	6.11155	2.59885	-1.26362	Cell cycle	organoid_d65	organoid	0.684656	-0.16356	-0.232451	1.35815	3.95158	-0.261613	0.322918	-0.633085	-0.299211
AACTCTTAGTGGGTTG-2	-2.9224	-1.20893	-0.829527	Interneuron	organoid_d65	organoid	-0.426157	-0.16356	-0.232451	-0.220694	-0.250744	-0.261613	1.57229	-0.633085	-0.299211
AACTCTTCAATGGACG-2	-2.66709	1.57287	-1.12326	IPC	organoid_d65	organoid	-0.426157	-0.16356	-0.232451	-0.183104	-0.250744	3.69955	0.878276	1.01192	-0.299211
AACTCTTGTAGAAAGG-2	-1.09279	-2.16727	-0.635129	Interneuron	organoid_d65	organoid	-0.426157	-0.16356	-0.232451	0.828314	-0.250744	-0.261613	2.3	-0.633085	-0.299211
AACTCTTGTTACGTCA-2	-3.17082	-1.48796	0.509278	Interneuron	organoid_d65	organoid	-0.426157	-0.16356	-0.232451	2.33546	-0.250744	-0.261613	2.5375	-0.633085	6.13841
AACTCTTGTTCCAACA-2	2.13049	-0.599966	2.69132	RG	organoid_d65	organoid	-0.426157	-0.16356	-0.232451	-1.17428	-0.250744	-0.261613	-1.09113	-0.633085	-0.299211
AACTCTTTCGACGGAA-2	5.67352	1.92699	-2.05253	Cell cycle	organoid_d65	organoid	-0.426157	-0.16356	-0.232451	1.25766	4.69417	-0.261613	-1.09113	-0.633085	-0.299211
AACTCTTTCGTTTATC-2	-3.26958	-1.24454	-0.530658	Interneuron	organoid_d65	organoid	-0.426157	-0.16356	-0.232451	0.440275	-0.250744	-0.261613	2.3884	-0.633085	3.65156
AACTGGTAGAGCTGCA-2	-6.13342	3.25968	-0.145823	Excitatory neuron	organoid_d65	organoid	-0.426157	-0.16356	-0.232451	-1.17428	-0.250744	-0.261613	0.925306	2.22664	-0.299211
AACTGGTAGAGTGACC-2	2.85434	-1.17666	-1.48466	oRG	organoid_d65	organoid	-0.426157	-0.16356	-0.232451	1.19138	-0.250744	2.76351	0.0153908	-0.633085	-0.299211
AACTGGTAGGCAGTCA-2	-3.25348	-1.11225	0.74826	Interneuron	organoid_d65	organoid	-0.426157	-0.16356	-0.232451	0.830401	-0.250744	-0.261613	1.82401	-0.633085	4.11602
AACTGGTAGTGCGATG-2	-4.05974	2.29198	-0.962531	Excitatory neuron	organoid_d65	organoid	-0.426157	-0.16356	-0.232451	-1.17428	-0.250744	-0.261613	0.723227	1.5875	-0.299211
AACTGGTCACGAAACG-2	4.30773	-2.0919	-1.19929	Astrocyte	organoid_d65	organoid	-0.426157	-0.16356	-0.232451	0.166574	-0.250744	-0.261613	-0.395687	-0.633085	-0.299211
AACTGGTCATCCAACA-2	-2.17974	-2.02817	-0.0414267	Interneuron	organoid_d65	organoid	-0.426157	-0.16356	-0.232451	-1.17428	-0.250744	-0.261613	2.056	-0.633085	-0.299211
AACTGGTGTATATCCG-2	3.96226	-2.89345	-1.38221	Astrocyte	organoid_d65	organoid	1.60709	-0.16356	-0.232451	-0.063355	-0.250744	-0.261613	-1.09113	-0.633085	-0.299211
AACTGGTGTGGAAAGA-2	-0.580558	-0.710746	-0.861477	Interneuron	organoid_d65	organoid	-0.426157	-0.16356	-0.232451	0.852791	-0.250744	-0.261613	1.26914	-0.633085	-0.299211
AACTGGTGTGGCGAAT-2	-2.98014	-0.823302	-0.276143	Interneuron	organoid_d65	organoid	-0.426157	-0.16356	-0.232451	0.281605	-0.250744	-0.261613	1.34251	-0.633085	-0.299211
AACTGGTGTGTGGCTC-2	-3.14887	-0.885242	-0.335242	Interneuron	organoid_d65	organoid	-0.426157	-0.16356	-0.232451	1.56213	-0.250744	-0.261613	2.24352	-0.633085	5.87599
AACTGGTTCAAGGCTT-2	3.70926	-2.95154	-1.29305	Astrocyte	organoid_d65	organoid	0.159752	1.58119	-0.232451	1.03704	-0.250744	-0.261613	-0.770023	-0.633085	-0.299211
AACTGGTTCCGTAGGC-2	4.23762	-2.13079	-1.1663	oRG	organoid_d65	organoid	-0.426157	-0.16356	-0.232451	1.28896	-0.250744	-0.261613	-1.09113	-0.633085	-0.299211
AACTTTCAGCAGCGTA-2	3.15726	-1.27291	1.11127	oRG	organoid_d65	organoid	-0.426157	-0.16356	-0.232451	1.01701	-0.250744	-0.261613	-0.21133	-0.633085	-0.299211
AACTTTCCACGGCGTT-2	-4.42642	1.96419	0.380547	Excitatory neuron	organoid_d65	organoid	-0.426157	-0.16356	-0.232451	-0.397113	-0.250744	-0.261613	1.45625	-0.633085	-0.299211
AACTTTCCAGCCTTTC-2	-3.34407	2.32322	-1.21438	Excitatory neuron	organoid_d65	organoid	-0.426157	-0.16356	-0.232451	-1.17428	-0.250744	-0.261613	1.51104	1.32304	-0.299211
AACTTTCCAGCTCCGA-2	-2.67944	-1.47018	-0.754016	Interneuron	organoid_d65	organoid	-0.426157	-0.16356	-0.232451	0.989736	-0.250744	-0.261613	2.03409	-0.633085	-0.299211
AACTTTCCATCCAACA-2	4.97577	-0.943536	-1.6662	oRG	organoid_d65	organoid	-0.426157	-0.16356	-0.232451	1.17795	-0.250744	-0.261613	-1.09113	-0.633085	-0.299211
AACTTTCCATGTTCCC-2	0.169035	-0.0896336	2.45102	Microglia	organoid_d65	organoid	-0.426157	-0.16356	-0.232451	-1.17428	-0.250744	0.597052	-1.09113	-0.633085	-0.299211
AACTTTCGTACAGTGG-2	3.04031	-0.549972	2.48114	RG	organoid_d65	organoid	-0.426157	-0.16356	-0.232451	-1.17428	-0.250744	-0.261613	-1.09113	-0.633085	-0.299211
AACTTTCGTACGCACC-2	-3.80982	1.49969	-0.0413921	Excitatory neuron	organoid_d65	organoid	-0.426157	-0.16356	-0.232451	-1.17428	-0.250744	-0.261613	1.6181	-0.0290689	-0.299211
AACTTTCTCATTATCC-2	6.33711	2.73842	-0.67847	Cell cycle	organoid_d65	organoid	1.72261	-0.16356	1.82755	1.48259	5.61807	-0.261613	-0.622444	-0.633085	-0.299211
AACTTTCTCGCGGATC-2	-1.35394	1.13397	-1.21466	IPC	organoid_d65	organoid	-0.426157	-0.16356	-0.232451	-1.17428	-0.250744	-0.261613	1.33778	0.219375	-0.299211
AACTTTCTCGTGTAGT-2	5.78286	1.8666	-2.07909	Cell cycle	organoid_d65	organoid	-0.426157	-0.16356	-0.232451	1.31947	5.00704	-0.261613	-0.0795495	-0.633085	-0.299211
AACTTTCTCTATCGCC-2	-3.64405	2.8501	-1.81675	Excitatory neuron	organoid_d65	organoid	-0.426157	-0.16356	-0.232451	-1.17428	-0.250744	-0.261613	0.643313	2.12562	-0.299211
AACTTTCTCTGTCAAG-2	1.74172	-1.35171	2.75072	Choroid plexus	organoid_d65	organoid	-0.426157	-0.16356	-0.232451	-0.0285406	-0.250744	-0.261613	-0.638226	-0.633085	-0.299211
AAGACCTAGCGTGTCC-2	5.67682	2.34092	-1.67429	IPC	organoid_d65	organoid	-0.426157	-0.16356	-0.232451	0.485029	4.20901	-0.261613	-0.0533105	-0.633085	1.67281
AAGACCTCACAGGAGT-2	-1.48428	0.797881	-0.427817	Immature neuron	organoid_d65	organoid	-0.426157	-0.16356	-0.232451	-0.449799	-0.250744	3.53687	1.03954	-0.633085	-0.299211
AAGACCTCATCCCACT-2	-3.1058	-1.62105	-0.0425775	Interneuron	organoid_d65	organoid	-0.426157	-0.16356	-0.232451	0.54979	-0.250744	-0.261613	1.70523	-0.633085	2.13221
AAGACCTCATCCTAGA-2	-1.82035	1.84038	-1.6423	IPC	organoid_d65	organoid	-0.426157	-0.16356	-0.232451	-1.17428	-0.250744	-0.261613	1.43335	0.693294	-0.299211
AAGACCTTCATTGCCC-2	-4.02457	2.61548	-0.703013	Excitatory neuron	organoid_d65	organoid	-0.426157	-0.16356	-0.232451	-1.17428	-0.250744	-0.261613	1.07242	1.62162	-0.299211
AAGACCTTCCTCCTAG-2	4.15629	0.361207	-2.25487	IPC	organoid_d65	organoid	-0.426157	-0.16356	-0.232451	0.636751	-0.250744	-0.261613	1.12886	-0.633085	-0.299211
AAGACCTTCGGCGCTA-2	1.43653	-2.05779	1.10671	RG	organoid_d65	organoid	0.251234	-0.16356	-0.232451	0.926254	-0.250744	-0.261613	-1.09113	-0.633085	-0.299211
AAGCCGCAGAAGGCCT-2	-2.14151	-2.13113	-0.529088	Interneuron	organoid_d65	organoid	-0.426157	-0.16356	-0.232451	0.882199	-0.250744	-0.261613	0.79622	-0.633085	-0.299211
AAGCCGCAGAGTGACC-2	3.64293	-0.841372	1.61512	RG	organoid_d65	organoid	-0.426157	-0.16356	-0.232451	-1.17428	-0.250744	-0.261613	-0.608446	-0.633085	-0.299211
AAGCCGCAGATCTGCT-2	-0.899775	0.585669	-0.892552	IPC	organoid_d65	organoid	-0.426157	-0.16356	-0.232451	0.394953	-0.250744	3.25964	0.00916503	-0.633085	-0.299211
AAGCCGCAGTCAAGGC-2	-2.91467	2.18192	-1.53036	Excitatory neuron	organoid_d65	organoid	-0.426157	-0.16356	-0.232451	-1.17428	1.64766	-0.261613	0.892341	1.02637	-0.299211
AAGCCGCCAGCTATTG-2	-2.7076	-1.08445	-0.250084	Interneuron	organoid_d65	organoid	-0.426157	-0.16356	-0.232451	0.849994	-0.250744	-0.261613	0.625426	-0.633085	-0.299211
AAGCCGCCATCCCATC-2	5.73158	3.36219	-0.758884	IPC	organoid_d65	organoid	-0.426157	-0.16356	-0.232451	0.321566	6.39557	-0.261613	0.409281	-0.633085	-0.299211
AAGCCGCGTAAGGGCT-2	-1.73375	0.850848	1.17138	Immature neuron	organoid_d65	organoid	-0.426157	-0.16356	-0.232451	-1.17428	-0.250744	-0.261613	1.46466	0.859314	-0.299211
AAGCCGCGTGAGTGAC-2	-2.99262	1.68799	-1.06178	IPC	organoid_d65	organoid	-0.426157	-0.16356	-0.232451	-1.17428	-0.250744	-0.261613	1.16718	0.893241	-0.299211
AAGCCGCGTGTGACGA-2	-3.03451	-0.868579	-0.0286086	Interneuron	organoid_d65	organoid	-0.426157	-0.16356	-0.232451	-1.17428	-0.250744	4.50768	1.77661	-0.633085	4.8827
AAGCCGCGTTGGACCC-2	-2.65294	1.775	-1.30071	IPC	organoid_d65	organoid	-0.426157	-0.16356	-0.232451	-1.17428	-0.250744	-0.261613	0.668925	0.0917342	-0.299211
AAGCCGCTCCACGTTC-2	5.20126	2.79178	-1.8379	IPC	organoid_d65	organoid	-0.426157	-0.16356	-0.232451	0.403596	3.24136	4.47436	-1.09113	-0.633085	-0.299211
AAGCCGCTCTGCGGCA-2	-2.5885	2.32167	-2.09691	IPC	organoid_d65	organoid	-0.426157	-0.16356	-0.232451	-0.59338	-0.250744	-0.261613	1.23932	1.50565	-0.299211
AAGGAGCAGTGGGTTG-2	0.47208	-1.12098	-1.24619	Interneuron	organoid_d65	organoid	-0.426157	-0.16356	-0.232451	-0.100353	-0.250744	-0.261613	1.65202	-0.633085	-0.299211
AAGGAGCCAAGGGTCA-2	-3.42157	-0.838179	0.129092	Interneuron	organoid_d65	organoid	-0.426157	-0.16356	-0.232451	0.44578	-0.250744	-0.261613	2.2319	-0.633085	-0.299211
AAGGAGCCACACCGAC-2	3.99475	-0.899516	0.897105	RG	organoid_d65	organoid	-0.426157	-0.16356	-0.232451	-1.17428	2.64114	-0.261613	-0.118033	-0.633085	-0.299211
AAGGAGCGTACCATCA-2	-1.65661	0.695731	2.21989	Immature neuron	organoid_d65	organoid	-0.426157	-0.16356	-0.232451	-0.40619	-0.250744	-0.261613	-0.320697	0.241626	-0.299211
AAGGAGCGTTACGGAG-2	5.30228	1.61624	-2.21036	IPC	organoid_d65	organoid	-0.426157	-0.16356	-0.232451	1.33942	-0.250744	-0.261613	0.558918	-0.633085	-0.299211
AAGGCAGAGGGTCGAT-2	-3.30868	-0.887522	-0.465674	Interneuron	organoid_d65	organoid	-0.426157	-0.16356	-0.232451	1.72901	-0.250744	-0.261613	2.1668	-0.633085	-0.299211
AAGGCAGAGGTGCTTT-2	-3.44647	1.9334	0.735839	Excitatory neuron	organoid_d65	organoid	-0.426157	-0.16356	-0.232451	-1.17428	-0.250744	-0.261613	1.4615	1.42925	-0.299211
AAGGCAGAGTACTTGC-2	-2.31349	-1.58296	-0.837297	Interneuron	organoid_d65	organoid	-0.426157	-0.16356	-0.232451	1.21385	-0.250744	-0.261613	2.0457	-0.633085	1.74477
AAGGCAGAGTATTGGA-2	5.3335	1.9656	-1.88753	IPC	organoid_d65	organoid	0.908679	-0.16356	-0.232451	-0.0524301	1.92332	-0.261613	1.14235	-0.633085	-0.299211
AAGGCAGCAAGAGGCT-2	5.13336	2.48175	-2.24668	IPC	organoid_d65	organoid	-0.426157	-0.16356	-0.232451	-0.11937	4.91393	5.1625	-1.09113	-0.633085	-0.299211
AAGGCAGCACTTAAGC-2	-1.78447	0.818017	-0.798672	Immature neuron	organoid_d65	organoid	-0.426157	-0.16356	-0.232451	1.03128	-0.250744	-0.261613	-0.50471	-0.633085	-0.299211
AAGGCAGGTACATGTC-2	-2.08147	0.920588	2.41683	Immature neuron	organoid_d65	organoid	-0.426157	-0.16356	-0.232451	-0.0680321	-0.250744	-0.261613	-1.09113	-0.633085	-0.299211
AAGGCAGGTAGATTAG-2	-3.00493	1.028	0.13764	Excitatory neuron	organoid_d65	organoid	-0.426157	-0.16356	-0.232451	-1.17428	-0.250744	1.7885	1.40809	1.21774	-0.299211
AAGGCAGGTCTAGCGC-2	-4.96345	3.31874	-1.34482	Excitatory neuron	organoid_d65	organoid	-0.426157	-0.16356	-0.232451	-1.17428	-0.250744	-0.261613	1.60388	1.26223	-0.299211
AAGGCAGTCAGCGACC-2	3.58635	-0.939493	-2.05124	oRG	organoid_d65	organoid	-0.426157	-0.16356	-0.232451	1.48224	-0.250744	-0.261613	-0.353528	-0.633085	-0.299211
AAGGTTCAGTACGCGA-2	-1.71068	0.466333	-0.256615	Immature neuron	organoid_d65	organoid	-0.426157	-0.16356	-0.232451	-1.17428	-0.250744	-0.261613	0.450139	0.317091	-0.299211
AAGGTTCAGTACGTTC-2	-2.73104	1.82719	-0.869466	Excitatory neuron	organoid_d65	organoid	-0.426157	-0.16356	-0.232451	-1.17428	-0.250744	-0.261613	1.54616	1.11627	-0.299211
AAGGTTCCAATAGCAA-2	-1.9436	1.47472	-1.58474	IPC	organoid_d65	organoid	-0.426157	-0.16356	1.25857	0.910084	-0.250744	-0.261613	0.999596	0.00195347	-0.299211
AAGGTTCCACTGTCGG-2	-3.12653	1.40658	-0.12408	Excitatory neuron	organoid_d65	organoid	-0.426157	-0.16356	-0.232451	-1.17428	-0.250744	-0.261613	0.840255	1.92679	-0.299211
AAGGTTCCAGGTGCCT-2	-2.38146	1.02701	-0.589094	Immature neuron	organoid_d65	organoid	-0.426157	-0.16356	-0.232451	0.512381	-0.250744	-0.261613	0.73933	0.570683	-0.299211
AAGGTTCCATGCAACT-2	-4.56763	3.7135	-1.00988	Excitatory neuron	organoid_d65	organoid	-0.426157	-0.16356	-0.232451	-1.17428	-0.250744	-0.261613	0.701678	2.02717	-0.299211
AAGGTTCCATGGGAAC-2	-4.04853	1.87172	-0.155375	Excitatory neuron	organoid_d65	organoid	-0.426157	-0.16356	-0.232451	-1.17428	2.14615	-0.261613	0.934791	1.66705	-0.299211
AAGGTTCGTCCGCTGA-2	-3.22759	-1.03776	0.721619	Interneuron	organoid_d65	organoid	-0.426157	-0.16356	-0.232451	0.348959	-0.250744	-0.261613	2.17017	-0.633085	-0.299211
AAGGTTCGTCGCGTGT-2	2.03275	-1.72414	2.0693	Choroid plexus	organoid_d65	organoid	-0.426157	-0.16356	-0.232451	1.31822	-0.250744	-0.261613	-1.09113	-0.633085	-0.299211
AAGGTTCGTGCCTTGG-2	0.189068	-0.156028	-0.71051	RG	organoid_d65	organoid	-0.426157	-0.16356	-0.232451	1.11003	-0.250744	3.15105	-0.160607	-0.147099	-0.299211
AAGGTTCTCGTCGTTC-2	-4.01023	3.12759	-1.99858	Excitatory neuron	organoid_d65	organoid	-0.426157	-0.16356	-0.232451	-1.17428	-0.250744	1.43928	0.759362	1.95392	-0.299211
AAGGTTCTCTGGCGAC-2	-2.35902	2.16923	-1.70125	IPC	organoid_d65	organoid	-0.426157	-0.16356	-0.232451	-1.17428	-0.250744	-0.261613	1.49614	1.12005	-0.299211
AAGTCTGAGAGTAATC-2	1.88588	-1.7231	1.59917	Choroid plexus	organoid_d65	organoid	-0.426157	-0.16356	-0.232451	1.09246	-0.250744	-0.261613	-1.09113	-0.633085	-0.299211
AAGTCTGCAGTATCTG-2	-0.78111	1.537	-2.09175	IPC	organoid_d65	organoid	-0.426157	-0.16356	-0.232451	-1.17428	-0.250744	5.46711	-0.0721568	0.523806	-0.299211
AAGTCTGCATAGACTC-2	-2.52202	1.32887	-0.982386	IPC	organoid_d65	organoid	-0.426157	-0.16356	-0.232451	0.157175	-0.250744	-0.261613	1.19639	-0.633085	-0.299211
AAGTCTGCATGTCGAT-2	-2.28149	1.06243	-0.146145	Immature neuron	organoid_d65	organoid	-0.426157	-0.16356	-0.232451	0.245775	-0.250744	-0.261613	1.41094	0.472397	-0.299211
AAGTCTGGTCCAGTGC-2	2.96097	-0.411147	-2.50277	OPC	organoid_d65	organoid	-0.426157	-0.16356	3.3411	1.31807	-0.250744	-0.261613	-1.09113	-0.633085	-0.299211
AAGTCTGGTCTGATCA-2	0.199352	1.11357	-1.63922	IPC	organoid_d65	organoid	-0.426157	-0.16356	-0.232451	0.853255	-0.250744	5.29841	-0.232474	-0.633085	-0.299211
AAGTCTGGTGGTAACG-2	-1.02489	-2.1448	-0.547561	Interneuron	organoid_d65	organoid	-0.426157	-0.16356	-0.232451	-1.17428	-0.250744	-0.261613	2.40895	-0.633085	-0.299211
AAGTCTGTCGAGAGCA-2	3.04009	-1.17651	1.43563	RG	organoid_d65	organoid	-0.426157	-0.16356	-0.232451	-1.17428	-0.250744	-0.261613	-1.09113	-0.633085	-0.299211
AATCCAGAGACCACGA-2	-4.07867	2.93141	-1.4438	Excitatory neuron	organoid_d65	organoid	-0.426157	-0.16356	-0.232451	-0.413572	-0.250744	-0.261613	1.0977	1.2396	-0.299211
AATCCAGAGACTTTCG-2	-2.96478	1.9853	-1.24405	Excitatory neuron	organoid_d65	organoid	-0.426157	-0.16356	-0.232451	-1.17428	-0.250744	-0.261613	0.960205	0.776173	-0.299211
AATCCAGAGAGTAATC-2	-4.57311	3.87588	-1.31671	Excitatory neuron	organoid_d65	organoid	-0.426157	-0.16356	-0.232451	-1.17428	3.72002	-0.261613	1.07236	2.2985	-0.299211
AATCCAGCACGGACAA-2	-2.6614	-2.04916	0.308329	Interneuron	organoid_d65	organoid	-0.426157	-0.16356	-0.232451	1.10577	-0.250744	-0.261613	1.53038	-0.633085	-0.299211
AATCCAGCACTAAGTC-2	3.96501	-3.07074	-1.06184	Astrocyte	organoid_d65	organoid	1.16801	-0.16356	-0.232451	0.987282	-0.250744	-0.261613	-0.696188	-0.633085	-0.299211
AATCCAGCAGGTTTCA-2	-5.01254	3.30799	-0.702773	Excitatory neuron	organoid_d65	organoid	-0.426157	-0.16356	-0.232451	-1.17428	-0.250744	-0.261613	1.30966	0.479628	-0.299211
AATCCAGGTGTGAATA-2	5.19415	0.392507	-2.37942	Cell cycle	organoid_d65	organoid	0.706126	1.8138	-0.232451	0.611057	2.66382	-0.261613	-0.470584	-0.219914	-0.299211
AATCCAGGTGTGGTTT-2	1.56307	-1.72128	-1.24121	Immature neuron	organoid_d65	organoid	-0.426157	-0.16356	-0.232451	0.685669	-0.250744	-0.261613	-0.144973	0.441135	-0.299211
AATCCAGTCATCTGTT-2	2.13693	-1.80059	0.677323	RG	organoid_d65	organoid	-0.426157	-0.16356	-0.232451	0.684431	-0.250744	-0.261613	-1.09113	-0.633085	-0.299211
AATCCAGTCGGATGGA-2	-2.73403	1.15292	0.342189	Excitatory neuron	organoid_d65	organoid	-0.426157	-0.16356	-0.232451	-1.17428	-0.250744	-0.261613	0.866994	1.9583	-0.299211
AATCGGTAGAACAATC-2	4.80592	-2.28309	-1.51927	oRG	organoid_d65	organoid	1.65594	-0.16356	-0.232451	1.81516	-0.250744	-0.261613	0.049962	-0.633085	-0.299211
AATCGGTAGCGATTCT-2	0.726883	-0.582437	0.808011	RG	organoid_d65	organoid	-0.426157	-0.16356	-0.232451	0.838252	-0.250744	0.995656	-1.09113	-0.633085	-0.299211
AATCGGTAGGCCATAG-2	4.63515	-2.86255	-1.58492	Astrocyte	organoid_d65	organoid	-0.426157	-0.16356	-0.232451	1.20313	-0.250744	-0.261613	0.234313	-0.633085	-0.299211
AATCGGTAGTAACCCT-2	3.50258	-2.64726	-0.797235	oRG	organoid_d65	organoid	-0.426157	-0.16356	-0.232451	0.995695	-0.250744	-0.261613	-1.09113	-0.633085	-0.299211
AATCGGTCAAGAGTCG-2	-1.78112	0.726907	2.61394	Immature neuron	organoid_d65	organoid	-0.426157	-0.16356	-0.232451	-0.193261	-0.250744	-0.261613	-1.09113	-0.633085	-0.299211
AATCGGTCATCACGAT-2	4.62939	-2.30238	-1.15108	oRG	organoid_d65	organoid	-0.426157	-0.16356	-0.232451	0.758584	-0.250744	-0.261613	-1.09113	-0.633085	-0.299211
AATCGGTGTTATTCTC-2	-4.83873	3.45726	-0.466902	Excitatory neuron	organoid_d65	organoid	-0.426157	-0.16356	-0.232451	-1.17428	-0.250744	-0.261613	1.32927	1.74147	-0.299211
ACACCAAAGCGATCCC-2	3.6012	-2.25515	-1.22061	oRG	organoid_d65	organoid	-0.426157	-0.16356	-0.232451	1.31922	-0.250744	-0.261613	-0.225933	-0.633085	-0.299211
ACACCAACAATCCGAT-2	-4.97222	3.25913	-1.41641	Excitatory neuron	organoid_d65	organoid	-0.426157	-0.16356	-0.232451	-0.571778	-0.250744	-0.261613	1.3904	2.18432	-0.299211
ACACCAACACGCTTTC-2	-4.80334	2.54947	0.113558	Excitatory neuron	organoid_d65	organoid	-0.426157	-0.16356	-0.232451	-1.17428	-0.250744	-0.261613	0.00760139	0.61436	-0.299211
ACACCAACACTGTCGG-2	0.630466	-0.801659	2.11542	Microglia	organoid_d65	organoid	-0.426157	-0.16356	-0.232451	-0.378757	-0.250744	-0.261613	-0.604584	-0.633085	-0.299211
ACACCAACATCGATTG-2	-4.33876	2.41179	-0.23594	Excitatory neuron	organoid_d65	organoid	-0.426157	-0.16356	-0.232451	-0.0190608	-0.250744	-0.261613	0.86075	1.58298	-0.299211
ACACCAAGTCATACTG-2	1.50704	-1.29268	0.590099	RG	organoid_d65	organoid	-0.426157	-0.16356	-0.232451	0.352054	-0.250744	-0.261613	-0.684481	-0.633085	-0.299211
ACACCAAGTCGAACAG-2	-2.7512	-1.51839	-0.769372	Interneuron	organoid_d65	organoid	-0.426157	-0.16356	-0.232451	-0.397554	-0.250744	-0.261613	2.14118	-0.633085	-0.299211
ACACCAAGTCTAAACC-2	-3.15004	-1.35011	-0.233364	Interneuron	organoid_d65	organoid	-0.426157	-0.16356	-0.232451	0.0353504	-0.250744	-0.261613	2.59862	-0.633085	-0.299211
ACACCAAGTTAAAGTG-2	5.51204	2.14936	-1.49456	Cell cycle	organoid_d65	organoid	-0.426157	-0.16356	-0.232451	1.07618	3.74203	-0.261613	-0.39667	-0.633085	-0.299211
ACACCAAGTTGTACAC-2	5.40052	2.24934	-1.48899	Excitatory neuron	organoid_d65	organoid	0.596227	-0.16356	0.377246	1.12493	1.79568	-0.261613	-1.09113	-0.633085	-0.299211
ACACCAATCGGACAAG-2	4.00524	1.08637	-2.51784	IPC	organoid_d65	organoid	-0.426157	-0.16356	-0.232451	0.268629	-0.250744	1.83831	-1.09113	-0.633085	-0.299211
ACACCCTAGAGGGATA-2	-1.65246	0.445373	0.00649375	Immature neuron	organoid_d65	organoid	-0.426157	-0.16356	-0.232451	0.83828	-0.250744	1.93024	-0.289401	1.06264	-0.299211
ACACCCTGTAGCGCTC-2	3.53806	-2.62317	-0.492856	Astrocyte	organoid_d65	organoid	-0.426157	-0.16356	-0.232451	0.759581	-0.250744	-0.261613	-0.341111	-0.633085	-0.299211
ACACCCTTCCCTTGTG-2	0.2406	-1.25974	-1.13074	Interneuron	organoid_d65	organoid	-0.426157	-0.16356	-0.232451	0.490764	-0.250744	-0.261613	1.24541	-0.633085	-0.299211
ACACCCTTCGGTGTCG-2	0.664797	-0.833961	1.85435	RG	organoid_d65	organoid	-0.426157	-0.16356	-0.232451	0.0751576	-0.250744	-0.261613	-1.09113	-0.633085	-0.299211
ACACCCTTCTGATTCT-2	-2.71942	1.2316	-0.836544	IPC	organoid_d65	organoid	-0.426157	-0.16356	-0.232451	-0.619602	-0.250744	-0.261613	1.2973	-0.00141189	-0.299211
ACACCGGAGCTTATCG-2	4.39992	-2.80806	-1.32109	Astrocyte	organoid_d65	organoid	1.32206	-0.16356	-0.232451	0.917004	-0.250744	-0.261613	-0.646694	-0.633085	-0.299211
ACACCGGAGGATGCGT-2	-3.73444	1.50798	0.441768	Excitatory neuron	organoid_d65	organoid	-0.426157	-0.16356	-0.232451	-1.17428	-0.250744	-0.261613	1.13892	1.47592	-0.299211
ACACCGGCAAGAGTCG-2	-2.75798	1.48766	-0.712158	Immature neuron	organoid_d65	organoid	-0.426157	-0.16356	-0.232451	-1.17428	-0.250744	-0.261613	1.02426	-0.633085	-0.299211
ACACCGGGTAGAAGGA-2	3.8962	-2.61112	-1.10587	Astrocyte	organoid_d65	organoid	1.43184	-0.16356	-0.232451	1.14555	-0.250744	-0.261613	-1.09113	-0.633085	-0.299211
ACACCGGGTCTGCGGT-2	-3.00928	1.89735	-1.47293	IPC	organoid_d65	organoid	-0.426157	-0.16356	-0.232451	-0.719495	-0.250744	3.94748	0.0640169	1.3265	-0.299211
ACACCGGGTGACAAAT-2	-0.663968	1.35398	-1.27372	IPC	organoid_d65	organoid	-0.426157	-0.16356	-0.232451	0.606733	-0.250744	4.24632	-0.436872	0.109727	-0.299211
ACACCGGGTTAAAGAC-2	-2.34175	-1.84528	-0.541582	Interneuron	organoid_d65	organoid	-0.426157	-0.16356	-0.232451	1.30047	-0.250744	-0.261613	1.39118	-0.633085	-0.299211
ACACCGGGTTACCGAT-2	-2.85086	1.09814	1.19129	Excitatory neuron	organoid_d65	organoid	-0.426157	-0.16356	-0.232451	-1.17428	-0.250744	-0.261613	0.745571	-0.633085	-0.299211
ACACCGGTCCTTTCTC-2	-1.04836	-2.26887	-0.635063	Interneuron	organoid_d65	organoid	-0.426157	-0.16356	-0.232451	0.868483	-0.250744	-0.261613	2.0738	-0.633085	-0.299211
ACACTGAAGATATGGT-2	3.79023	-2.36649	-1.89055	Astrocyte	organoid_d65	organoid	0.796826	-0.16356	2.55625	1.03498	-0.250744	-0.261613	-0.420876	0.127888	-0.299211
ACACTGAAGTACGATA-2	-2.45134	-1.6329	-0.852124	Interneuron	organoid_d65	organoid	-0.426157	-0.16356	-0.232451	0.380901	-0.250744	-0.261613	1.5681	-0.633085	3.48807
ACACTGAAGTGTTAGA-2	5.35861	1.76352	-0.537486	Cell cycle	organoid_d65	organoid	-0.426157	-0.16356	-0.232451	1.18628	3.64642	-0.261613	-1.09113	-0.633085	-0.299211
ACACTGACAGCAGTTT-2	3.56757	-2.68384	-0.857628	oRG	organoid_d65	organoid	-0.426157	-0.16356	-0.232451	0.796189	-0.250744	-0.261613	-0.219925	-0.633085	-0.299211
ACACTGACATCCTAGA-2	0.875565	-0.645492	-0.4274	RG	organoid_d65	organoid	-0.426157	-0.16356	-0.232451	1.44231	-0.250744	-0.261613	-0.0286291	-0.633085	-0.299211
ACACTGAGTTGTCGCG-2	-2.89918	-0.955405	-0.274396	Interneuron	organoid_d65	organoid	-0.426157	-0.16356	-0.232451	0.830923	-0.250744	-0.261613	1.48387	-0.633085	-0.299211
ACAGCCGAGCGGCTTC-2	4.98848	2.14219	-2.46427	IPC	organoid_d65	organoid	-0.426157	-0.16356	-0.232451	0.940331	5.00213	3.45559	-1.09113	-0.633085	-0.299211
ACAGCCGAGTGTACCT-2	-3.29497	1.32869	0.831702	Excitatory neuron	organoid_d65	organoid	-0.426157	-0.16356	-0.232451	-1.17428	-0.250744	-0.261613	1.22013	0.802745	-0.299211
ACAGCCGCAGGCGATA-2	-2.01552	-1.12454	-0.385786	Interneuron	organoid_d65	organoid	-0.426157	-0.16356	-0.232451	0.367739	-0.250744	-0.261613	2.06595	-0.633085	-0.299211
ACAGCCGGTGGGTCAA-2	2.21318	-1.96019	1.92364	Choroid plexus	organoid_d65	organoid	-0.426157	-0.16356	-0.232451	1.28725	-0.250744	-0.261613	-0.31548	-0.633085	-0.299211
ACAGCCGTCTCTTGAT-2	-0.827507	0.896871	-0.971054	IPC	organoid_d65	organoid	-0.426157	-0.16356	-0.232451	0.829531	-0.250744	3.79989	-1.09113	-0.633085	-0.299211
ACAGCTAAGGCGATAC-2	4.53478	-2.11834	-1.04409	oRG	organoid_d65	organoid	1.28171	-0.16356	-0.232451	0.96263	-0.250744	-0.261613	-0.50406	-0.633085	-0.299211
ACAGCTACATCGTCGG-2	-2.26239	0.566051	0.169794	Immature neuron	organoid_d65	organoid	-0.426157	-0.16356	-0.232451	-0.475007	-0.250744	-0.261613	1.25564	-0.633085	-0.299211
ACAGCTAGTCTAGTGT-2	-2.13054	1.0251	2.81689	Immature neuron	organoid_d65	organoid	-0.426157	-0.16356	-0.232451	-1.17428	-0.250744	-0.261613	-0.0143734	-0.633085	-0.299211
ACAGCTAGTCTGCGGT-2	-0.760229	-1.66724	-1.05173	Interneuron	organoid_d65	organoid	-0.426157	-0.16356	-0.232451	-0.372562	-0.250744	-0.261613	1.9259	-0.633085	-0.299211
ACAGCTAGTCTTCAAG-2	-2.12578	-1.99001	-0.650807	Interneuron	organoid_d65	organoid	-0.426157	-0.16356	-0.232451	0.873519	-0.250744	-0.261613	1.19436	-0.633085	-0.299211
ACAGCTAGTTTAAGCC-2	-1.67526	0.750039	0.556514	Immature neuron	organoid_d65	organoid	-0.426157	-0.16356	-0.232451	-1.17428	-0.250744	-0.261613	0.792953	1.76348	-0.299211
ACAGCTAGTTTGCATG-2	-3.00748	-1.39935	-0.427926	Interneuron	organoid_d65	organoid	-0.426157	-0.16356	-0.232451	-0.311807	-0.250744	-0.261613	1.58996	-0.633085	-0.299211
ACAGCTATCACCGTAA-2	5.33107	3.63453	-0.694535	IPC	organoid_d65	organoid	-0.426157	-0.16356	-0.232451	1.25078	5.32624	4.40254	-1.09113	-0.633085	-0.299211
ACAGCTATCAGCATGT-2	-4.29722	2.47828	-0.71443	Excitatory neuron	organoid_d65	organoid	-0.426157	-0.16356	-0.232451	-1.17428	-0.250744	1.78664	1.40697	0.980266	-0.299211
ACATACGAGAGACTTA-2	-1.01939	-1.77706	-1.13941	Interneuron	organoid_d65	organoid	-0.426157	-0.16356	-0.232451	0.540166	-0.250744	-0.261613	2.4424	-0.633085	-0.299211
ACATACGAGTCGTTTG-2	-3.65062	3.23107	-1.62873	Excitatory neuron	organoid_d65	organoid	-0.426157	-0.16356	-0.232451	-1.17428	-0.250744	-0.261613	1.42537	1.68187	-0.299211
ACATACGAGTTACCCA-2	-2.63142	-2.08947	0.643666	Interneuron	organoid_d65	organoid	-0.426157	-0.16356	-0.232451	0.378412	-0.250744	-0.261613	1.45393	-0.633085	2.92696
ACATACGGTAAACCTC-2	-3.20759	1.10205	0.14491	Excitatory neuron	organoid_d65	organoid	-0.426157	-0.16356	-0.232451	-0.125574	-0.250744	-0.261613	0.42616	-0.633085	-0.299211
ACATACGGTAGTAGTA-2	-2.95167	-1.08748	-0.821229	Interneuron	organoid_d65	organoid	-0.426157	-0.16356	-0.232451	-0.0284544	-0.250744	-0.261613	1.59489	-0.633085	1.92988
ACATACGGTGATGATA-2	2.35644	-1.01843	-1.49396	oRG	organoid_d65	organoid	-0.426157	-0.16356	1.95655	1.49782	-0.250744	-0.261613	0.42889	-0.633085	-0.299211
ACATACGGTTCCGGCA-2	2.71314	-1.65358	0.0469961	RG	organoid_d65	organoid	-0.426157	-0.16356	-0.232451	0.55713	-0.250744	-0.261613	-1.09113	-0.633085	-0.299211
ACATACGTCTGTCTCG-2	-4.73857	3.46039	-0.875239	Excitatory neuron	organoid_d65	organoid	-0.426157	-0.16356	-0.232451	-1.17428	-0.250744	-0.261613	0.737892	2.28046	-0.299211
ACATCAGAGGACAGCT-2	2.77463	-2.15443	-0.111278	Astrocyte	organoid_d65	organoid	-0.426157	-0.16356	-0.232451	1.25929	-0.250744	-0.261613	-0.109695	-0.112576	-0.299211
ACATCAGAGGAGTCTG-2	1.67215	-1.48369	1.51144	Choroid plexus	organoid_d65	organoid	-0.426157	-0.16356	-0.232451	0.0466924	-0.250744	-0.261613	-1.09113	-0.633085	-0.299211
ACATCAGAGTGTGGCA-2	-3.90669	1.38112	-0.40045	Excitatory neuron	organoid_d65	organoid	-0.426157	-0.16356	-0.232451	0.559196	-0.250744	-0.261613	1.92486	1.75702	-0.299211
ACATCAGCATGAGCGA-2	1.46419	-0.631058	-1.50152	RG	organoid_d65	organoid	-0.426157	-0.16356	3.25252	0.631538	-0.250744	-0.261613	-1.09113	-0.633085	-0.299211
ACATCAGGTAGCCTCG-2	1.34198	-0.610317	-1.78052	Interneuron	organoid_d65	organoid	-0.426157	-0.16356	-0.232451	1.17211	-0.250744	-0.261613	0.514062	-0.633085	1.56451
ACATCAGGTATCAGTC-2	-3.4626	1.65342	-0.451446	Excitatory neuron	organoid_d65	organoid	-0.426157	-0.16356	-0.232451	-0.337778	-0.250744	-0.261613	0.983104	0.797993	-0.299211
ACATCAGGTGTATGGG-2	-1.65052	1.36583	-1.2448	IPC	organoid_d65	organoid	-0.426157	-0.16356	-0.232451	-0.41818	-0.250744	2.90822	1.09038	0.227972	-0.299211
ACATGGTAGAGACTAT-2	-3.54189	1.63396	-0.0928905	Excitatory neuron	organoid_d65	organoid	-0.426157	-0.16356	-0.232451	-1.17428	-0.250744	-0.261613	0.70771	0.352474	-0.299211
ACATGGTAGGAATCGC-2	-4.21937	2.51335	-0.278467	Excitatory neuron	organoid_d65	organoid	-0.426157	-0.16356	-0.232451	-1.17428	-0.250744	-0.261613	1.02241	-0.633085	-0.299211
ACATGGTAGGCGTACA-2	-1.76593	0.769274	2.59436	Immature neuron	organoid_d65	organoid	-0.426157	-0.16356	-0.232451	-0.449863	-0.250744	-0.261613	-1.09113	-0.633085	-0.299211
ACATGGTAGGTGCTTT-2	-1.53511	-1.39991	-0.514992	Interneuron	organoid_d65	organoid	-0.426157	-0.16356	-0.232451	0.862704	-0.250744	-0.261613	2.14576	-0.633085	3.73466
ACATGGTCACTTAAGC-2	3.27668	-2.26863	-0.202507	oRG	organoid_d65	organoid	-0.426157	-0.16356	-0.232451	1.0601	-0.250744	-0.261613	-1.09113	-0.633085	-0.299211
ACATGGTGTCTGATCA-2	-2.51122	1.31401	-0.869463	IPC	organoid_d65	organoid	-0.426157	-0.16356	-0.232451	-1.17428	1.37904	-0.261613	0.380077	-0.0104494	-0.299211
ACATGGTGTTGATTGC-2	5.93291	3.16228	-0.678737	IPC	organoid_d65	organoid	-0.426157	-0.16356	-0.232451	0.201587	3.85059	-0.261613	-0.0459715	-0.633085	-0.299211
ACATGGTTCAGCACAT-2	0.971954	-0.652276	1.47568	RG	organoid_d65	organoid	-0.426157	-0.16356	-0.232451	0.605693	-0.250744	-0.261613	-0.78676	-0.633085	-0.299211
ACATGGTTCCTGCAGG-2	-4.46514	2.63932	-0.0830306	Excitatory neuron	organoid_d65	organoid	-0.426157	-0.16356	-0.232451	-1.17428	-0.250744	-0.261613	0.897036	1.62418	-0.299211
ACATGGTTCTCCTATA-2	1.83704	-1.17195	0.106777	RG	organoid_d65	organoid	-0.426157	-0.16356	-0.232451	1.02041	-0.250744	-0.261613	-1.09113	-0.633085	-0.299211
ACATGGTTCTGTGCAA-2	3.40173	-2.77897	-0.632395	Astrocyte	organoid_d65	organoid	2.42213	-0.16356	-0.232451	1.05819	-0.250744	-0.261613	-0.490311	-0.234852	-0.299211
ACCAGTAAGAACTGTA-2	-1.75399	1.22839	-1.07849	IPC	organoid_d65	organoid	-0.426157	-0.16356	-0.232451	-0.0510319	-0.250744	1.74139	-1.09113	-0.633085	-0.299211
ACCAGTAAGAATCTCC-2	-4.36078	2.11953	0.31476	Excitatory neuron	organoid_d65	organoid	-0.426157	-0.16356	-0.232451	-1.17428	-0.250744	-0.261613	1.23763	1.38716	-0.299211
ACCAGTACAAAGAATC-2	-2.39748	1.47953	-1.0447	Immature neuron	organoid_d65	organoid	-0.426157	-0.16356	-0.232451	0.670818	-0.250744	-0.261613	0.956438	1.17976	-0.299211
ACCAGTACAAATCCGT-2	2.47038	-2.23636	2.91138	Choroid plexus	organoid_d65	organoid	-0.426157	-0.16356	-0.232451	1.21114	-0.250744	-0.261613	-1.09113	-0.633085	-0.299211
ACCAGTACAAGAGGCT-2	-4.07661	3.18517	-1.35121	Excitatory neuron	organoid_d65	organoid	-0.426157	-0.16356	-0.232451	-1.17428	-0.250744	-0.261613	1.03139	-0.633085	-0.299211
ACCAGTACAGACGTAG-2	-1.2924	0.317665	0.467507	Immature neuron	organoid_d65	organoid	-0.426157	-0.16356	-0.232451	1.32497	-0.250744	-0.261613	0.183423	-0.633085	-0.299211
ACCAGTACAGCATACT-2	-2.81113	1.24118	1.02183	Immature neuron	organoid_d65	organoid	-0.426157	-0.16356	-0.232451	-1.17428	-0.250744	-0.261613	1.43642	-0.633085	-0.299211
ACCAGTACAGGACCCT-2	-1.38763	-2.60472	-0.00943501	Interneuron	organoid_d65	organoid	-0.426157	-0.16356	-0.232451	1.23956	-0.250744	-0.261613	2.0425	0.603131	-0.299211
ACCAGTACATTCCTGC-2	-3.99115	1.69066	-0.0573062	Excitatory neuron	organoid_d65	organoid	-0.426157	-0.16356	-0.232451	-1.17428	-0.250744	-0.261613	1.43204	0.756696	-0.299211
ACCAGTAGTGACGGTA-2	2.12495	-1.24597	0.623014	oRG	organoid_d65	organoid	-0.426157	-0.16356	-0.232451	1.57404	-0.250744	-0.261613	-1.09113	-0.633085	-0.299211
ACCAGTATCTGGCGTG-2	-2.16837	-1.80722	-0.560247	Interneuron	organoid_d65	organoid	-0.426157	-0.16356	-0.232451	-0.153382	-0.250744	-0.261613	1.48093	-0.633085	-0.299211
ACCCACTAGAATAGGG-2	1.04859	-1.5922	0.550784	RG	organoid_d65	organoid	0.814201	-0.16356	-0.232451	0.648459	-0.250744	-0.261613	-1.09113	-0.174397	-0.299211
ACCCACTAGAGTAAGG-2	4.25219	-2.7731	-1.49412	oRG	organoid_d65	organoid	-0.426157	-0.16356	-0.232451	1.31482	-0.250744	-0.261613	-0.156501	-0.633085	-0.299211
ACCCACTCAAACCCAT-2	-0.949669	-2.22726	-0.533934	Interneuron	organoid_d65	organoid	-0.426157	-0.16356	-0.232451	1.30655	-0.250744	-0.261613	1.91731	-0.633085	-0.299211
ACCCACTCAAACTGCT-2	-3.88703	2.24812	-1.12652	Excitatory neuron	organoid_d65	organoid	-0.426157	-0.16356	-0.232451	-1.17428	-0.250744	-0.261613	1.49861	0.751502	-0.299211
ACCCACTCAGCATACT-2	2.05464	-0.591793	2.94249	RG	organoid_d65	organoid	-0.426157	-0.16356	-0.232451	-0.438856	-0.250744	-0.261613	-1.09113	-0.633085	-0.299211
ACCCACTCATCGTCGG-2	-3.18432	1.93221	-0.919673	Excitatory neuron	organoid_d65	organoid	-0.426157	-0.16356	-0.232451	0.591758	-0.250744	-0.261613	1.35562	-0.633085	2.71084
ACCCACTCATGACATC-2	-3.57591	1.35992	-0.386355	Excitatory neuron	organoid_d65	organoid	-0.426157	-0.16356	-0.232451	-1.17428	-0.250744	-0.261613	1.49055	1.02841	-0.299211
ACCGTAACAGGGCATA-2	-1.89927	-2.00086	-0.832238	Interneuron	organoid_d65	organoid	-0.426157	-0.16356	-0.232451	0.490552	-0.250744	-0.261613	1.45234	-0.633085	2.00915
ACCGTAACATAGTAAG-2	-2.44835	0.799018	0.291011	Immature neuron	organoid_d65	organoid	-0.426157	-0.16356	-0.232451	0.308856	-0.250744	-0.261613	0.396533	0.532718	-0.299211
ACCGTAAGTACGCACC-2	-1.78306	-1.07021	-0.587678	Interneuron	organoid_d65	organoid	-0.426157	-0.16356	-0.232451	0.0636089	-0.250744	-0.261613	1.76817	-0.633085	2.14813
ACCGTAAGTCCATCCT-2	-3.23275	-1.13734	-0.368506	Interneuron	organoid_d65	organoid	-0.426157	-0.16356	-0.232451	0.847137	-0.250744	-0.261613	1.99709	-0.633085	2.39627
ACCGTAAGTCCTGCTT-2	-1.38669	-2.47519	-0.246375	Interneuron	organoid_d65	organoid	-0.426157	-0.16356	-0.232451	0.260636	-0.250744	-0.261613	1.83584	-0.633085	-0.299211
ACCGTAAGTGACAAAT-2	-1.77686	-1.24502	-0.607368	Interneuron	organoid_d65	organoid	-0.426157	-0.16356	-0.232451	1.03112	-0.250744	-0.261613	1.45352	-0.633085	3.21783
ACCGTAAGTTATGTGC-2	-3.16734	-1.23299	-0.628446	Interneuron	organoid_d65	organoid	-0.426157	-0.16356	-0.232451	1.03163	-0.250744	-0.261613	1.54181	0.183046	-0.299211
ACCGTAATCACTTACT-2	-4.40081	3.80827	-1.51649	Excitatory neuron	organoid_d65	organoid	-0.426157	-0.16356	-0.232451	-1.17428	-0.250744	-0.261613	0.40244	1.40461	-0.299211
ACCGTAATCCTAGTGA-2	-4.26652	1.84757	0.05619	Excitatory neuron	organoid_d65	organoid	-0.426157	-0.16356	-0.232451	-1.17428	-0.250744	-0.261613	1.59506	0.931053	-0.299211
ACCTTTAAGACTTGAA-2	-4.71516	2.70348	-0.463874	Excitatory neuron	organoid_d65	organoid	-0.426157	-0.16356	-0.232451	-0.00508711	-0.250744	-0.261613	1.50569	1.24936	-0.299211
ACCTTTACAAGCTGGA-2	2.31214	-2.18503	2.68684	Choroid plexus	organoid_d65	organoid	-0.426157	-0.16356	-0.232451	0.805724	-0.250744	-0.261613	-0.213191	-0.633085	-0.299211
ACCTTTACAGATGGCA-2	-3.53092	-0.915623	0.120606	Interneuron	organoid_d65	organoid	-0.426157	-0.16356	-0.232451	0.512293	-0.250744	-0.261613	1.71756	-0.633085	-0.299211
ACCTTTAGTAGGCATG-2	1.15977	-0.813531	-1.40673	Interneuron	organoid_d65	organoid	-0.426157	-0.16356	-0.232451	0.64931	-0.250744	-0.261613	0.232032	-0.633085	-0.299211
ACCTTTAGTTACGCGC-2	0.868061	-0.479365	-0.59844	RG	organoid_d65	organoid	-0.426157	-0.16356	-0.232451	1.0567	-0.250744	3.27541	-0.700576	-0.18967	-0.299211
ACCTTTATCAACGGCC-2	0.795447	-0.733407	-1.20403	Interneuron	organoid_d65	organoid	-0.426157	-0.16356	-0.232451	1.16777	-0.250744	-0.261613	0.560685	-0.633085	-0.299211
ACCTTTATCACAACGT-2	0.351587	-0.691861	3.12002	Microglia	organoid_d65	organoid	-0.426157	-0.16356	-0.232451	-0.58062	0.7811	-0.261613	-1.09113	-0.633085	-0.299211
ACGAGCCAGAGAGCTC-2	-1.02436	-1.8912	-0.265784	Interneuron	organoid_d65	organoid	-0.426157	-0.16356	-0.232451	0.48193	-0.250744	-0.261613	1.29222	-0.633085	-0.299211
ACGAGCCCAAGGACAC-2	-3.01931	-0.705121	-0.0341605	Interneuron	organoid_d65	organoid	-0.426157	-0.16356	-0.232451	1.28369	-0.250744	-0.261613	1.90814	-0.633085	2.31744
ACGAGCCCAGATGGGT-2	-2.27113	0.635135	-0.253255	Immature neuron	organoid_d65	organoid	-0.426157	-0.16356	-0.232451	0.883136	-0.250744	-0.261613	0.443412	-0.633085	-0.299211
ACGAGCCCATGGTAGG-2	-3.04469	-0.687999	-0.292354	Interneuron	organoid_d65	organoid	-0.426157	-0.16356	-0.232451	-1.17428	-0.250744	-0.261613	1.72549	-0.633085	1.60523
ACGAGCCGTATGAAAC-2	-2.38258	-2.07323	-0.442158	Interneuron	organoid_d65	organoid	-0.426157	-0.16356	-0.232451	0.969576	-0.250744	-0.261613	1.818	-0.633085	-0.299211
ACGAGCCTCCAAATGC-2	-2.47076	-1.60758	-1.03707	Interneuron	organoid_d65	organoid	-0.426157	-0.16356	-0.232451	1.32726	-0.250744	-0.261613	1.69931	0.334181	-0.299211
ACGAGCCTCGTATCAG-2	-1.59369	-2.36913	-0.476544	Interneuron	organoid_d65	organoid	-0.426157	-0.16356	-0.232451	-0.0564382	-0.250744	-0.261613	1.50045	-0.633085	-0.299211
ACGAGGAAGAAGGTGA-2	-3.43627	0.940113	-0.318635	Excitatory neuron	organoid_d65	organoid	-0.426157	-0.16356	-0.232451	0.204526	-0.250744	-0.261613	0.805075	1.71916	2.49088
ACGAGGAAGAGTGACC-2	-3.04779	1.20009	0.874672	Excitatory neuron	organoid_d65	organoid	-0.426157	-0.16356	-0.232451	-1.17428	-0.250744	-0.261613	0.54255	1.71131	-0.299211
ACGAGGAAGCCACTAT-2	3.11276	-2.35341	-0.188567	Astrocyte	organoid_d65	organoid	-0.426157	-0.16356	-0.232451	1.11591	-0.250744	-0.261613	-1.09113	-0.633085	-0.299211
ACGAGGAAGGGTGTTG-2	2.96948	-1.8313	0.139384	oRG	organoid_d65	organoid	-0.426157	-0.16356	-0.232451	0.831471	-0.250744	-0.261613	-0.660148	-0.633085	-0.299211
ACGAGGAGTCCCTACT-2	0.343171	-1.00624	-0.901807	Immature neuron	organoid_d65	organoid	-0.426157	-0.16356	-0.232451	0.992354	-0.250744	-0.261613	-0.0566417	-0.316019	-0.299211
ACGAGGAGTCGAATCT-2	-0.200222	-1.6362	-1.0772	Interneuron	organoid_d65	organoid	-0.426157	-0.16356	-0.232451	-0.0564382	-0.250744	-0.261613	1.04233	-0.633085	-0.299211
ACGAGGAGTGCCTTGG-2	3.42305	-1.84804	-1.33128	oRG	organoid_d65	organoid	1.38837	-0.16356	-0.232451	1.688	-0.250744	-0.261613	0.656307	-0.633085	-0.299211
ACGAGGATCCACTGGG-2	4.34945	0.575979	-2.39	IPC	organoid_d65	organoid	-0.426157	-0.16356	2.22803	1.13904	1.4653	-0.261613	-0.513696	-0.633085	-0.299211
ACGAGGATCTAACTCT-2	-3.32966	-0.958912	0.11392	Interneuron	organoid_d65	organoid	-0.426157	-0.16356	-0.232451	1.02337	-0.250744	-0.261613	1.75363	-0.633085	-0.299211
ACGAGGATCTTGCAAG-2	-1.71869	0.433271	0.242991	Choroid plexus	organoid_d65	organoid	-0.426157	-0.16356	-0.232451	1.20991	-0.250744	-0.261613	0.548297	-0.633085	-0.299211
ACGATACAGAAACGAG-2	3.28121	-2.76887	-0.575686	Astrocyte	organoid_d65	organoid	0.867013	-0.16356	-0.232451	0.503781	-0.250744	-0.261613	0.192216	-0.287966	-0.299211
ACGATACAGAGGGCTT-2	-1.32363	-2.62986	0.504903	Interneuron	organoid_d65	organoid	-0.426157	-0.16356	-0.232451	0.983487	-0.250744	-0.261613	-1.09113	-0.633085	-0.299211
ACGATACAGCTTCGCG-2	3.31136	-2.22468	-0.288028	oRG	organoid_d65	organoid	-0.426157	-0.16356	-0.232451	1.3525	-0.250744	-0.261613	-0.297534	-0.633085	-0.299211
ACGATACCAGATGAGC-2	-4.55347	2.25836	-0.268609	Excitatory neuron	organoid_d65	organoid	-0.426157	-0.16356	-0.232451	-1.17428	-0.250744	-0.261613	0.180141	0.810253	-0.299211
ACGATACCAGGAACGT-2	0.73387	-0.527912	1.75923	Microglia	organoid_d65	organoid	-0.426157	-0.16356	-0.232451	-0.25603	-0.250744	-0.261613	-1.09113	-0.318737	-0.299211
ACGATACCATCTCCCA-2	-2.75091	0.925678	0.671207	Excitatory neuron	organoid_d65	organoid	-0.426157	-0.16356	-0.232451	-0.0463979	-0.250744	-0.261613	0.827257	1.19497	-0.299211
ACGATACGTAGAAAGG-2	-2.02574	-1.19732	-0.161667	Interneuron	organoid_d65	organoid	-0.426157	-0.16356	-0.232451	0.648191	-0.250744	-0.261613	1.715	-0.633085	-0.299211
ACGATACGTCAGAATA-2	-3.15893	-1.52501	0.325976	Interneuron	organoid_d65	organoid	-0.426157	-0.16356	-0.232451	0.53516	-0.250744	-0.261613	1.66994	-0.633085	3.91452
ACGATACGTCGATTGT-2	5.20068	-1.43974	-1.96221	oRG	organoid_d65	organoid	1.61595	-0.16356	-0.232451	0.950064	-0.250744	-0.261613	-0.654691	-0.633085	-0.299211
ACGATACGTTACTGAC-2	-2.46081	-1.23819	-0.916884	Interneuron	organoid_d65	organoid	-0.426157	-0.16356	-0.232451	0.512731	-0.250744	-0.261613	1.71805	-0.633085	-0.299211
ACGATACGTTAGAACA-2	1.10958	-0.710852	-1.32639	Interneuron	organoid_d65	organoid	-0.426157	-0.16356	-0.232451	1.43115	-0.250744	-0.261613	-0.0368823	-0.633085	-0.299211
ACGATACTCAAACCAC-2	-3.23045	-1.05806	0.0285578	Interneuron	organoid_d65	organoid	-0.426157	-0.16356	-0.232451	0.553858	-0.250744	-0.261613	1.31439	-0.633085	3.96657
ACGATACTCACCAGGC-2	-2.67695	-1.87598	0.222224	Interneuron	organoid_d65	organoid	-0.426157	-0.16356	-0.232451	1.05078	-0.250744	-0.261613	2.01033	-0.633085	-0.299211
ACGATACTCAGAAATG-2	-3.95207	3.16257	-1.85073	Excitatory neuron	organoid_d65	organoid	-0.426157	-0.16356	-0.232451	-1.17428	-0.250744	-0.261613	1.0076	1.14553	-0.299211
ACGATACTCAGGCCCA-2	0.0973358	0.596981	-1.02342	IPC	organoid_d65	organoid	-0.426157	-0.16356	-0.232451	1.11879	-0.250744	5.83333	-1.09113	0.500597	-0.299211
ACGATACTCTCAAACG-2	-2.61632	1.18756	-0.187268	Excitatory neuron	organoid_d65	organoid	-0.426157	-0.16356	-0.232451	-1.17428	-0.250744	-0.261613	1.12613	1.51882	-0.299211
ACGATGTCACCTCGGA-2	1.48836	-1.66705	-1.28306	Immature neuron	organoid_d65	organoid	0.617708	-0.16356	-0.232451	0.231751	-0.250744	-0.261613	0.319192	0.16411	-0.299211
ACGATGTGTGAGTATA-2	2.73023	-2.2591	2.89813	Choroid plexus	organoid_d65	organoid	-0.426157	-0.16356	-0.232451	1.86723	-0.250744	-0.261613	-1.09113	-0.633085	-0.299211
ACGATGTTCTTGTCAT-2	-1.98256	0.657538	2.46479	Immature neuron	organoid_d65	organoid	-0.426157	-0.16356	-0.232451	0.111276	-0.250744	-0.261613	-1.09113	-0.633085	-0.299211
ACGCAGCAGCTAAGAT-2	-2.78413	-1.14538	-0.971566	Interneuron	organoid_d65	organoid	-0.426157	-0.16356	-0.232451	1.11366	-0.250744	-0.261613	1.20379	-0.633085	-0.299211
ACGCAGCCACCAGGCT-2	4.11446	-2.6126	-1.70954	Astrocyte	organoid_d65	organoid	1.325	-0.16356	-0.232451	1.30051	-0.250744	1.39178	-0.486358	-0.633085	-0.299211
ACGCAGCGTAAACGCG-2	-2.61076	1.78787	-1.36558	IPC	organoid_d65	organoid	-0.426157	-0.16356	-0.232451	-0.648608	-0.250744	-0.261613	0.861629	1.58398	-0.299211
ACGCAGCGTATCTGCA-2	-3.45996	1.38227	0.639913	Excitatory neuron	organoid_d65	organoid	1.39939	-0.16356	-0.232451	-1.17428	-0.250744	-0.261613	0.886565	0.502821	-0.299211
ACGCAGCGTTCAGACT-2	-2.57376	-1.62567	0.0967334	Interneuron	organoid_d65	organoid	-0.426157	-0.16356	-0.232451	0.658645	-0.250744	-0.261613	1.76768	-0.633085	-0.299211
ACGCAGCGTTCTGGTA-2	-4.64603	2.78264	-0.327744	Excitatory neuron	organoid_d65	organoid	-0.426157	-0.16356	-0.232451	-1.17428	-0.250744	-0.261613	1.48637	1.20843	-0.299211
ACGCAGCTCCAGAAGG-2	-1.29976	-2.45354	-0.283863	Interneuron	organoid_d65	organoid	-0.426157	-0.16356	-0.232451	0.267544	-0.250744	-0.261613	1.62275	-0.633085	2.64733
ACGCAGCTCGATGAGG-2	3.66697	-1.38945	-0.752594	oRG	organoid_d65	organoid	-0.426157	-0.16356	-0.232451	1.25311	-0.250744	-0.261613	-1.09113	-0.633085	-0.299211
ACGCAGCTCGCTTGTC-2	2.92518	-2.26524	0.0796115	RG	organoid_d65	organoid	-0.426157	-0.16356	-0.232451	0.902916	-0.250744	-0.261613	-1.09113	-0.633085	-0.299211
ACGCAGCTCTCCGGTT-2	-3.13565	-1.2314	-0.615749	Interneuron	organoid_d65	organoid	-0.426157	-0.16356	-0.232451	0.293993	-0.250744	-0.261613	1.80787	0.25991	-0.299211
ACGCAGCTCTGGGCCA-2	4.06355	-3.05014	-1.32103	Astrocyte	organoid_d65	organoid	-0.426157	-0.16356	-0.232451	1.03711	-0.250744	-0.261613	-0.238417	-0.633085	-0.299211
ACGCAGCTCTTGTATC-2	-2.83397	1.78492	-1.38601	Excitatory neuron	organoid_d65	organoid	-0.426157	-0.16356	-0.232451	-1.17428	-0.250744	-0.261613	0.802724	2.00571	-0.299211
ACGCCAGAGAAGGGTA-2	0.348638	0.295843	-1.15138	IPC	organoid_d65	organoid	-0.426157	-0.16356	-0.232451	1.59003	-0.250744	1.88871	-1.09113	-0.0899001	-0.299211
ACGCCAGAGACGCACA-2	-3.05716	2.57449	-1.61694	Excitatory neuron	organoid_d65	organoid	-0.426157	-0.16356	-0.232451	-1.17428	-0.250744	-0.261613	1.11382	1.72988	-0.299211
ACGCCAGAGAGTACAT-2	5.93097	2.78872	-0.535225	Cell cycle	organoid_d65	organoid	-0.426157	-0.16356	-0.232451	1.38528	-0.250744	-0.261613	2.14327	-0.633085	3.63365
ACGCCAGAGGCAAAGA-2	3.72769	-2.96369	-1.01473	Astrocyte	organoid_d65	organoid	0.42936	-0.16356	-0.232451	0.91669	-0.250744	-0.261613	-0.622265	-0.633085	-0.299211
ACGCCAGCAACTGGCC-2	-2.5561	-2.25323	0.575243	Interneuron	organoid_d65	organoid	-0.426157	-0.16356	-0.232451	-1.17428	-0.250744	-0.261613	1.02375	-0.633085	-0.299211
ACGCCAGCAATCCAAC-2	-1.41733	1.34816	-0.854872	Immature neuron	organoid_d65	organoid	-0.426157	-0.16356	-0.232451	-1.17428	-0.250744	3.05283	0.612332	-0.633085	-0.299211
ACGCCAGCACATCCAA-2	-2.98095	-1.3321	-0.803191	Interneuron	organoid_d65	organoid	-0.426157	-0.16356	-0.232451	0.524556	-0.250744	-0.261613	1.83097	-0.633085	-0.299211
ACGCCAGGTTGTGGCC-2	-2.11326	1.4766	-1.14774	IPC	organoid_d65	organoid	-0.426157	-0.16356	-0.232451	0.562306	-0.250744	1.68779	0.790621	1.15564	-0.299211
ACGCCAGTCACCTCGT-2	-4.26145	2.2183	0.442341	Excitatory neuron	organoid_d65	organoid	-0.426157	-0.16356	-0.232451	-1.17428	-0.250744	-0.261613	0.984122	-0.633085	-0.299211
ACGCCAGTCAGGCCCA-2	-2.61129	-1.11508	-0.288857	Interneuron	organoid_d65	organoid	-0.426157	-0.16356	-0.232451	0.826753	-0.250744	-0.261613	0.113265	-0.633085	-0.299211
ACGCCAGTCCGCAAGC-2	-3.51836	-0.951643	-0.09286	Interneuron	organoid_d65	organoid	-0.426157	-0.16356	-0.232451	0.49246	-0.250744	-0.261613	1.45447	-0.633085	-0.299211
ACGCCGAAGAGCTTCT-2	-3.34164	-0.848391	-0.317679	Interneuron	organoid_d65	organoid	-0.426157	-0.16356	-0.232451	1.22167	-0.250744	-0.261613	2.02387	-0.633085	-0.299211
ACGCCGAGTACTCAAC-2	-3.39408	-0.842308	-0.127966	Interneuron	organoid_d65	organoid	-0.426157	-0.16356	-0.232451	-1.17428	-0.250744	-0.261613	2.00929	-0.633085	2.7382
ACGCCGAGTAGAAGGA-2	-3.30218	2.79956	-2.17872	IPC	organoid_d65	organoid	-0.426157	-0.16356	-0.232451	-1.17428	-0.250744	-0.261613	0.576029	2.3971	-0.299211
ACGCCGAGTATAATGG-2	-2.45273	-1.61079	-0.750847	Interneuron	organoid_d65	organoid	-0.426157	-0.16356	-0.232451	0.787787	-0.250744	-0.261613	1.77808	-0.633085	3.54111
ACGCCGATCCTAGGGC-2	-2.76026	-1.71392	-0.462358	Interneuron	organoid_d65	organoid	-0.426157	-0.16356	-0.232451	0.410261	-0.250744	-0.261613	1.36241	-0.633085	-0.299211
ACGCCGATCGTCACGG-2	-2.4486	-0.997782	-0.182975	Interneuron	organoid_d65	organoid	-0.426157	-0.16356	-0.232451	-0.198285	-0.250744	-0.261613	0.339581	-0.633085	-0.299211
ACGGAGAAGAATTCCC-2	-3.35098	-1.09925	0.0225852	Interneuron	organoid_d65	organoid	-0.426157	-0.16356	-0.232451	0.725746	-0.250744	-0.261613	1.95473	-0.633085	-0.299211
ACGGAGAAGACAATAC-2	-3.54049	1.75858	-0.156195	Excitatory neuron	organoid_d65	organoid	-0.426157	-0.16356	-0.232451	-1.17428	-0.250744	-0.261613	1.448	1.68991	-0.299211
ACGGAGAAGGTGTGGT-2	-2.48554	1.14704	1.94843	Immature neuron	organoid_d65	organoid	-0.426157	-0.16356	-0.232451	-1.17428	-0.250744	-0.261613	0.0913159	-0.633085	-0.299211
ACGGAGACACAGGAGT-2	-1.11929	1.38298	-1.20956	IPC	organoid_d65	organoid	-0.426157	-0.16356	-0.232451	-1.17428	-0.250744	-0.261613	0.612891	0.743905	-0.299211
ACGGAGACATTGCGGC-2	-2.62546	1.37474	-0.758185	IPC	organoid_d65	organoid	-0.426157	-0.16356	-0.232451	-0.244771	-0.250744	-0.261613	1.40229	0.0303656	2.47026
ACGGAGAGTGTGCGTC-2	4.16358	-3.16965	-1.25641	Astrocyte	organoid_d65	organoid	2.05337	-0.16356	-0.232451	0.9633	-0.250744	-0.261613	-0.385928	-0.633085	-0.299211
ACGGAGAGTTCGCTAA-2	1.15857	-0.691119	-1.31314	Interneuron	organoid_d65	organoid	-0.426157	-0.16356	-0.232451	0.248393	-0.250744	-0.261613	0.712757	-0.633085	-0.299211
ACGGAGATCAGCACAT-2	-4.0246	3.25458	-1.85972	Excitatory neuron	organoid_d65	organoid	-0.426157	-0.16356	-0.232451	-1.17428	-0.250744	-0.261613	1.21978	1.50273	-0.299211
ACGGAGATCCCAAGAT-2	-3.74588	1.95138	-0.789101	Excitatory neuron	organoid_d65	organoid	-0.426157	-0.16356	-0.232451	-1.17428	-0.250744	-0.261613	1.20482	1.85074	-0.299211
ACGGAGATCGTCGTTC-2	5.0928	-0.828369	-1.7157	oRG	organoid_d65	organoid	-0.426157	-0.16356	-0.232451	0.616392	-0.250744	-0.261613	-0.0582304	-0.633085	-0.299211
ACGGAGATCTCATTCA-2	1.86352	-1.08268	0.864113	oRG	organoid_d65	organoid	-0.426157	-0.16356	-0.232451	0.764007	-0.250744	-0.261613	-1.09113	-0.633085	-0.299211
ACGGCCAAGATATACG-2	-0.84808	-2.27575	-0.397545	Interneuron	organoid_d65	organoid	-0.426157	-0.16356	-0.232451	-0.115877	-0.250744	-0.261613	2.00505	-0.633085	-0.299211
ACGGCCAAGTAGATGT-2	-1.04541	1.51146	-1.42379	IPC	organoid_d65	organoid	-0.426157	-0.16356	-0.232451	-1.17428	-0.250744	3.56758	0.684073	0.201014	-0.299211
ACGGCCAAGTGCTGCC-2	3.37442	-2.75406	-1.13927	Astrocyte	organoid_d65	organoid	0.884718	-0.16356	-0.232451	0.936514	-0.250744	-0.261613	0.551547	-0.0229784	-0.299211
ACGGCCACAGACAAAT-2	4.21705	-2.70819	-1.2715	Astrocyte	organoid_d65	organoid	-0.426157	-0.16356	-0.232451	1.33705	-0.250744	-0.261613	0.00583532	-0.0312833	-0.299211
ACGGCCACATCGGGTC-2	4.11113	-3.03356	-1.16549	Astrocyte	organoid_d65	organoid	3.14632	2.51479	-0.232451	1.2581	-0.250744	-0.261613	-1.09113	-0.633085	-0.299211
ACGGCCAGTCCGACGT-2	-3.95692	2.49138	-1.21176	Excitatory neuron	organoid_d65	organoid	-0.426157	-0.16356	-0.232451	-1.17428	-0.250744	-0.261613	-0.219987	1.1688	-0.299211
ACGGCCAGTCTGCCAG-2	-0.91149	0.813134	-0.325024	Immature neuron	organoid_d65	organoid	-0.426157	-0.16356	-0.232451	0.0301081	-0.250744	-0.261613	0.116934	-0.633085	-0.299211
ACGGCCATCATGCATG-2	6.22498	2.86705	-0.400089	Cell cycle	organoid_d65	organoid	-0.426157	-0.16356	3.05238	1.31296	4.24703	-0.261613	-0.591443	-0.633085	-0.299211
ACGGGCTAGAATGTGT-2	5.43723	0.90225	-2.14636	Cell cycle	organoid_d65	organoid	1.95705	-0.16356	1.21482	0.528951	-0.250744	-0.261613	-1.09113	-0.633085	-0.299211
ACGGGCTAGACTACAA-2	4.43065	0.600924	-2.31288	IPC	organoid_d65	organoid	-0.426157	-0.16356	-0.232451	-0.0402075	1.40172	-0.261613	-0.197125	-0.633085	-0.299211
ACGGGCTAGATCCCAT-2	3.0552	0.793791	-2.37425	IPC	organoid_d65	organoid	-0.426157	-0.16356	-0.232451	0.369195	-0.250744	5.75923	-0.572943	0.59105	-0.299211
ACGGGCTAGCGGATCA-2	-3.16049	1.47585	0.589792	Immature neuron	organoid_d65	organoid	-0.426157	-0.16356	-0.232451	-1.17428	-0.250744	-0.261613	1.00748	1.299	-0.299211
ACGGGCTAGTTGAGTA-2	5.12444	0.269684	-2.33181	Cell cycle	organoid_d65	organoid	-0.426157	-0.16356	-0.232451	0.275174	-0.250744	-0.261613	-1.09113	-0.633085	-0.299211
ACGGGCTCACAAGTAA-2	-3.58608	1.43156	0.157983	Excitatory neuron	organoid_d65	organoid	-0.426157	-0.16356	-0.232451	-1.17428	-0.250744	-0.261613	0.933603	0.543646	-0.299211
ACGGGCTCACCGAAAG-2	1.18287	-1.33886	1.57614	RG	organoid_d65	organoid	-0.426157	-0.16356	-0.232451	1.6129	-0.250744	-0.261613	-1.09113	-0.633085	-0.299211
ACGGGCTCAGTGGGAT-2	-2.40247	1.05925	3.00275	Immature neuron	organoid_d65	organoid	-0.426157	-0.16356	-0.232451	-1.17428	-0.250744	-0.261613	-1.09113	-0.633085	-0.299211
ACGGGCTGTGTTGAGG-2	-0.440405	0.684761	-1.11945	IPC	organoid_d65	organoid	-0.426157	-0.16356	-0.232451	0.299505	-0.250744	3.23303	-1.09113	-0.633085	-0.299211
ACGGGCTGTTAAGACA-2	-3.57238	3.1735	-2.09263	Excitatory neuron	organoid_d65	organoid	-0.426157	-0.16356	-0.232451	-1.17428	-0.250744	-0.261613	1.5628	1.79432	-0.299211
ACGGGCTTCATCGATG-2	-3.61284	2.72637	-1.34727	Excitatory neuron	organoid_d65	organoid	-0.426157	-0.16356	-0.232451	-1.17428	-0.250744	-0.261613	1.13747	1.15163	-0.299211
ACGGGCTTCCATGAAC-2	-2.09143	0.549941	0.322724	Immature neuron	organoid_d65	organoid	-0.426157	-0.16356	-0.232451	0.334139	-0.250744	-0.261613	0.634609	-0.633085	-0.299211
ACGGGCTTCGGTTAAC-2	-2.1341	0.991154	1.07099	Immature neuron	organoid_d65	organoid	-0.426157	-0.16356	-0.232451	-1.17428	-0.250744	-0.261613	1.74814	-0.633085	-0.299211
ACGGGCTTCGTTGCCT-2	-3.4934	1.641	-0.0934564	Excitatory neuron	organoid_d65	organoid	-0.426157	-0.16356	-0.232451	-1.17428	-0.250744	-0.261613	1.62671	0.652501	-0.299211
ACGGGTCAGCAATATG-2	-1.49161	0.926348	-0.807937	Immature neuron	organoid_d65	organoid	-0.426157	-0.16356	-0.232451	0.0280835	-0.250744	-0.261613	0.605108	1.05275	-0.299211
ACGGGTCAGTTGTAGA-2	-4.06794	1.73785	0.696783	Immature neuron	organoid_d65	organoid	-0.426157	-0.16356	-0.232451	-1.17428	-0.250744	-0.261613	1.51976	-0.633085	-0.299211
ACGGGTCCAGCGTAAG-2	6.00765	3.25013	-0.0928497	Cell cycle	organoid_d65	organoid	-0.426157	-0.16356	-0.232451	0.971005	4.37504	-0.261613	-0.0057941	-0.633085	-0.299211
ACGGGTCCATGCCCGA-2	-3.28454	-1.32699	-0.474893	Interneuron	organoid_d65	organoid	-0.426157	-0.16356	-0.232451	0.177565	-0.250744	-0.261613	2.01139	-0.633085	-0.299211
ACGGGTCGTGTTTGGT-2	-1.73572	0.807482	-0.0660102	Immature neuron	organoid_d65	organoid	-0.426157	-0.16356	-0.232451	-0.567264	-0.250744	-0.261613	0.932416	0.462739	-0.299211
ACGGGTCTCAGGCAAG-2	0.725724	-0.803818	-0.243651	RG	organoid_d65	organoid	-0.426157	-0.16356	-0.232451	1.01449	-0.250744	-0.261613	-0.432741	-0.633085	-0.299211
ACGGGTCTCAGTGCAT-2	-5.10645	3.52207	-1.01327	Excitatory neuron	organoid_d65	organoid	-0.426157	-0.16356	-0.232451	-1.17428	-0.250744	-0.261613	1.22883	1.13407	-0.299211
ACGGGTCTCCGCATAA-2	-2.08532	-2.52947	0.602961	Interneuron	organoid_d65	organoid	-0.426157	-0.16356	-0.232451	1.50876	-0.250744	-0.261613	1.94278	-0.633085	-0.299211
ACGGGTCTCCGTAGTA-2	-3.13575	1.42408	0.827771	Excitatory neuron	organoid_d65	organoid	-0.426157	-0.16356	-0.232451	-1.17428	-0.250744	-0.261613	0.699892	-0.633085	-0.299211
ACGGGTCTCGGATGGA-2	-2.97121	-1.40196	-0.211004	Interneuron	organoid_d65	organoid	-0.426157	-0.16356	-0.232451	-0.296345	-0.250744	-0.261613	1.9077	-0.633085	4.4524
ACGTCAAAGATGTAAC-2	4.40231	1.46011	-2.59915	IPC	organoid_d65	organoid	-0.426157	-0.16356	-0.232451	-0.115048	1.77842	1.6051	-0.40833	-0.633085	0.907009
ACGTCAAAGCCTCGTG-2	-2.79962	1.15412	-0.54442	Immature neuron	organoid_d65	organoid	-0.426157	-0.16356	-0.232451	0.882948	-0.250744	-0.261613	0.577581	-0.633085	-0.299211
ACGTCAAAGGTGCTTT-2	4.06364	-2.68359	-1.08757	Astrocyte	organoid_d65	organoid	1.37553	-0.16356	-0.232451	0.423011	-0.250744	-0.261613	-0.723837	-0.633085	-0.299211
ACGTCAACAGCCTGTG-2	0.186989	1.19637	-1.80754	IPC	organoid_d65	organoid	-0.426157	-0.16356	3.06324	-1.17428	-0.250744	-0.261613	1.28174	-0.633085	-0.299211
ACGTCAAGTACAGTTC-2	3.88023	-1.15344	-0.225434	Cell cycle	organoid_d65	organoid	-0.426157	-0.16356	-0.232451	0.0899067	1.65868	-0.261613	-1.09113	-0.633085	-0.299211
ACGTCAAGTACATGTC-2	1.14658	-0.868058	1.16438	RG	organoid_d65	organoid	-0.426157	-0.16356	-0.232451	0.434067	0.535187	-0.261613	-1.09113	-0.332831	-0.299211
ACGTCAAGTACGACCC-2	-3.43443	2.03323	-0.883047	Excitatory neuron	organoid_d65	organoid	-0.426157	-0.16356	-0.232451	-0.39858	-0.250744	-0.261613	0.749689	1.61818	-0.299211
ACGTCAAGTTATTCTC-2	4.25378	-2.74591	-1.35006	Astrocyte	organoid_d65	organoid	-0.426157	-0.16356	-0.232451	0.66963	-0.250744	-0.261613	-0.355686	-0.633085	-0.299211
ACGTCAATCGCTTAGA-2	-2.9508	-0.611317	-0.0566123	Interneuron	organoid_d65	organoid	-0.426157	-0.16356	-0.232451	-0.261678	-0.250744	-0.261613	0.947556	-0.633085	2.41988
ACTATCTCACCACGTG-2	-3.16617	-1.29851	-0.537801	Interneuron	organoid_d65	organoid	-0.426157	-0.16356	-0.232451	0.460158	-0.250744	-0.261613	1.75788	-0.633085	3.1365
ACTATCTCACGAAGCA-2	-3.51589	2.78087	-1.26396	Excitatory neuron	organoid_d65	organoid	-0.426157	-0.16356	-0.232451	-0.347971	-0.250744	-0.261613	0.968007	1.10444	-0.299211
ACTATCTCATCGGAAG-2	3.58331	-1.06332	1.85178	oRG	organoid_d65	organoid	-0.426157	-0.16356	-0.232451	-1.17428	-0.250744	-0.261613	-1.09113	-0.633085	-0.299211
ACTATCTGTCGGGTCT-2	4.335	-2.90336	-1.35835	Astrocyte	organoid_d65	organoid	-0.426157	-0.16356	-0.232451	0.6692	-0.250744	-0.261613	-1.09113	-0.633085	-0.299211
ACTATCTGTTCGTGAT-2	-1.89272	-1.88815	-0.986692	Interneuron	organoid_d65	organoid	-0.426157	-0.16356	-0.232451	0.40691	-0.250744	-0.261613	1.82715	-0.633085	1.83974
ACTATCTTCAGCGACC-2	-3.38027	2.47014	-0.581594	Excitatory neuron	organoid_d65	organoid	-0.426157	-0.16356	-0.232451	-1.17428	-0.250744	-0.261613	0.635458	1.3272	-0.299211
ACTATCTTCGCTTAGA-2	-3.60276	2.43812	-1.79656	Excitatory neuron	organoid_d65	organoid	-0.426157	-0.16356	-0.232451	-0.534997	-0.250744	-0.261613	0.896556	1.50509	-0.299211
ACTATCTTCTCGCATC-2	2.10057	-1.51121	-0.232918	oRG	organoid_d65	organoid	-0.426157	-0.16356	-0.232451	0.918458	-0.250744	-0.261613	-1.09113	-0.633085	-0.299211
ACTATCTTCTTCAACT-2	-2.92563	-1.18951	-0.869829	Interneuron	organoid_d65	organoid	-0.426157	-0.16356	-0.232451	1.23455	-0.250744	-0.261613	1.79264	-0.633085	2.41432
ACTGAACAGAACAACT-2	5.44341	3.44914	-1.12066	IPC	organoid_d65	organoid	-0.426157	-0.16356	-0.232451	0.946277	5.92652	5.79824	-0.676733	-0.633085	-0.299211
ACTGAACAGCTAGTGG-2	-0.646843	-1.35585	-0.66286	Interneuron	organoid_d65	organoid	-0.426157	-0.16356	-0.232451	-0.140028	-0.250744	-0.261613	1.97134	-0.633085	-0.299211
ACTGAACAGGGCTTCC-2	5.4134	1.80778	-2.29663	IPC	organoid_d65	organoid	0.903175	-0.16356	-0.232451	1.21068	-0.250744	-0.261613	0.507492	-0.633085	-0.299211
ACTGAACAGTGTTTGC-2	-3.68074	1.63667	-0.00473739	Excitatory neuron	organoid_d65	organoid	-0.426157	-0.16356	-0.232451	-0.157485	-0.250744	-0.261613	0.688603	1.84329	-0.299211
ACTGAACCAGCATACT-2	0.342439	0.178501	-0.900331	IPC	organoid_d65	organoid	-0.426157	-0.16356	-0.232451	0.142234	-0.250744	4.73105	0.518095	-0.633085	-0.299211
ACTGAACCATCTCGCT-2	-0.444296	-1.72607	-1.08134	Interneuron	organoid_d65	organoid	-0.426157	-0.16356	-0.232451	-1.17428	-0.250744	-0.261613	2.22523	0.758855	-0.299211
ACTGAACCATTAGCCA-2	-2.65943	-2.2161	0.109463	Interneuron	organoid_d65	organoid	-0.426157	-0.16356	-0.232451	-1.17428	-0.250744	-0.261613	1.96764	-0.633085	2.9099
ACTGAACGTAATCACC-2	0.751849	-0.698689	2.17135	oRG	organoid_d65	organoid	-0.426157	-0.16356	-0.232451	-0.266362	-0.250744	-0.261613	-1.09113	-0.633085	-0.299211
ACTGAACGTGCTGTAT-2	-3.26219	-0.783703	-0.372957	Interneuron	organoid_d65	organoid	-0.426157	-0.16356	-0.232451	0.47349	-0.250744	-0.261613	1.10134	0.412631	4.61032
ACTGAACGTTGAGGTG-2	-3.15526	2.781	-2.28614	Excitatory neuron	organoid_d65	organoid	-0.426157	-0.16356	-0.232451	-0.533091	-0.250744	-0.261613	1.1546	0.807658	-0.299211
ACTGAACTCATAACCG-2	-3.31645	2.90953	-1.35226	Excitatory neuron	organoid_d65	organoid	-0.426157	-0.16356	-0.232451	-0.290573	-0.250744	-0.261613	1.28551	1.63537	-0.299211
ACTGAACTCGCTGATA-2	3.85749	-2.63963	-0.754139	oRG	organoid_d65	organoid	-0.426157	-0.16356	-0.232451	1.43781	-0.250744	-0.261613	-0.00559158	-0.633085	-0.299211
ACTGAACTCTTATCTG-2	0.564293	-1.07545	1.96228	RG	organoid_d65	organoid	0.177179	-0.16356	-0.232451	0.579218	-0.250744	-0.261613	-0.760472	-0.633085	-0.299211
ACTGAGTAGGAGTACC-2	-2.27207	-2.10406	-0.631814	Interneuron	organoid_d65	organoid	-0.426157	-0.16356	-0.232451	0.442138	-0.250744	-0.261613	1.68911	-0.633085	-0.299211
ACTGAGTAGTATCTCG-2	-4.12268	1.70047	0.219658	Excitatory neuron	organoid_d65	organoid	-0.426157	-0.16356	-0.232451	-1.17428	-0.250744	-0.261613	0.791165	0.751389	-0.299211
ACTGAGTCAACTTGAC-2	5.85417	2.61962	-1.52096	IPC	organoid_d65	organoid	-0.426157	-0.16356	-0.232451	1.22339	6.57168	-0.261613	-1.09113	-0.633085	-0.299211
ACTGAGTCACGTTGGC-2	-2.21849	0.635532	-0.0550646	Immature neuron	organoid_d65	organoid	-0.426157	-0.16356	-0.232451	0.455009	-0.250744	2.50876	0.543132	-0.633085	-0.299211
ACTGAGTGTCCTCTTG-2	3.59535	-2.97709	-1.27446	Astrocyte	organoid_d65	organoid	2.09276	-0.16356	-0.232451	1.00381	-0.250744	-0.261613	-0.780968	-0.633085	-0.299211
[truncated: 55,182 more rows]

## Sheet: Fig 2B
Visualization of cell distributions of organoids and vOrganoids at day 65 and day100 by three-dimensional UMAP
cell	umap1	uamp2	uamp3	sample_type
AAACCTGCAACTGGCC-1	-5.77775	3.21125	0.371523	organoid_d65
AAACCTGGTAAACGCG-1	-4.40815	2.83929	-1.57442	organoid_d65
AAACCTGTCCAAACTG-1	-2.79168	1.13022	1.68503	organoid_d65
AAACGGGAGTGTTAGA-1	2.38819	-0.73025	2.44794	organoid_d65
AAACGGGGTCTAAACC-1	-5.91884	3.08704	-0.447367	organoid_d65
AAACGGGTCTTCGGTC-1	2.49472	-1.10734	3.53802	organoid_d65
AAAGATGAGGTCATCT-1	2.39378	-1.36186	3.22576	organoid_d65
AAAGATGCAATGGTCT-1	2.16062	-1.16247	3.23989	organoid_d65
AAAGATGGTAATTGGA-1	4.90838	-0.468978	-1.81379	organoid_d65
AAAGATGTCCCTGACT-1	2.20827	-1.57442	2.91078	organoid_d65
AAAGATGTCGGCGCTA-1	2.26707	-1.16132	4.16138	organoid_d65
AAAGCAAAGCGTCTAT-1	-5.74624	3.14324	-0.287547	organoid_d65
AAAGCAACACTGCCAG-1	2.30296	-1.3437	3.35781	organoid_d65
AAAGTAGCAACAACCT-1	5.23281	1.17754	-2.2656	organoid_d65
AAAGTAGGTGTAAGTA-1	5.14719	-1.3017	-1.98996	organoid_d65
AAATGCCCATTGTGCA-1	-1.48473	0.755236	1.06275	organoid_d65
AACACGTAGGCTCTTA-1	2.27625	-1.24591	4.40563	organoid_d65
AACACGTCATCGATTG-1	-3.01041	1.24098	1.5491	organoid_d65
AACCATGCAAGCGTAG-1	2.16399	-0.595288	2.97517	organoid_d65
AACCATGCAGTATCTG-1	-2.59675	1.09859	2.93934	organoid_d65
AACCGCGCAATCGGTT-1	1.59615	-0.854514	1.21278	organoid_d65
AACCGCGGTTGACGTT-1	4.76934	-1.80513	-1.19409	organoid_d65
AACCGCGTCATGCAAC-1	2.09944	-1.11331	3.49863	organoid_d65
AACGTTGAGCTGTTCA-1	-5.04292	2.75315	-1.38956	organoid_d65
AACGTTGAGTTCGCGC-1	5.03832	-1.21383	-1.80797	organoid_d65
AACGTTGCAATGAATG-1	2.26391	-1.24076	4.29439	organoid_d65
AACGTTGCAGCTGCAC-1	3.19838	-0.703842	2.27672	organoid_d65
AACGTTGGTAAACGCG-1	2.14542	-1.13164	3.59228	organoid_d65
AACGTTGGTCATATGC-1	-3.42388	1.36803	1.01242	organoid_d65
AACGTTGGTCGAGATG-1	-5.7591	3.30992	-1.25273	organoid_d65
AACTCAGCAGGCGATA-1	2.10222	-1.8128	2.37046	organoid_d65
AACTCAGCATGAGCGA-1	1.8311	-1.0816	3.56148	organoid_d65
AACTCAGTCGAATGGG-1	0.0193306	-0.147196	2.62331	organoid_d65
AACTCCCCAAAGGAAG-1	-4.33123	2.38219	0.49806	organoid_d65
AACTCCCCAGCGAACA-1	2.56655	-1.10759	3.82638	organoid_d65
AACTCTTAGGTGCAAC-1	-2.91692	1.59418	0.920829	organoid_d65
AACTCTTCATATACGC-1	2.14132	-1.09935	3.62446	organoid_d65
AACTCTTCATCTACGA-1	2.07274	-1.72099	2.34113	organoid_d65
AACTCTTTCGCCGTGA-1	2.9905	-2.46801	3.2025	organoid_d65
AACTCTTTCGTGTAGT-1	-0.852231	0.614821	0.808263	organoid_d65
AACTCTTTCGTTTGCC-1	2.25625	-1.06508	4.01396	organoid_d65
AACTGGTAGCCTCGTG-1	1.6556	-1.13731	2.79721	organoid_d65
AACTGGTCATGTTCCC-1	1.79112	-1.09934	3.66976	organoid_d65
AACTGGTGTAGGGACT-1	2.12401	-1.19305	3.81959	organoid_d65
AACTGGTGTTAAGATG-1	2.20617	-1.12193	4.17337	organoid_d65
AACTTTCAGGACCACA-1	2.20336	-1.11237	4.18287	organoid_d65
AACTTTCAGTTAACGA-1	-2.63136	0.529348	0.920547	organoid_d65
AACTTTCTCATACGGT-1	-2.12032	0.737878	2.4485	organoid_d65
AAGACCTAGTGTCCCG-1	-4.54165	2.9387	-1.84849	organoid_d65
AAGACCTCAGATGAGC-1	-1.83523	0.633264	2.78337	organoid_d65
AAGACCTCATCGTCGG-1	-1.75419	0.258702	1.16064	organoid_d65
AAGACCTGTTCGGGCT-1	4.90639	-1.45045	-1.73396	organoid_d65
AAGACCTTCCTTTCTC-1	2.17527	-1.19587	2.92238	organoid_d65
AAGCCGCTCTACGAGT-1	5.86989	2.19115	-1.46721	organoid_d65
AAGGAGCGTACCCAAT-1	4.60449	-2.19017	-0.663983	organoid_d65
AAGGCAGAGAGTTGGC-1	-4.9073	2.57918	0.902751	organoid_d65
AAGGCAGGTAGCTTGT-1	-5.4403	2.55511	0.198949	organoid_d65
AAGGCAGGTGATGTCT-1	-3.51379	1.50911	1.1573	organoid_d65
AAGGCAGTCGGATGTT-1	2.35845	-1.24202	4.10286	organoid_d65
AAGGTTCCAAGAGGCT-1	-4.50463	2.81368	0.581581	organoid_d65
AAGGTTCTCAAAGACA-1	4.8403	-1.07449	-1.57795	organoid_d65
AAGTCTGAGCGTTGCC-1	-1.37754	0.192527	3.06136	organoid_d65
AAGTCTGCATGATCCA-1	2.35363	-1.0102	4.06106	organoid_d65
AAGTCTGGTGCAACTT-1	2.21706	-1.00858	-0.577605	organoid_d65
AAGTCTGTCACTCCTG-1	-3.78983	2.77205	-2.12012	organoid_d65
AAGTCTGTCCTCGCAT-1	1.99232	-1.10009	3.25614	organoid_d65
AATCCAGAGCTAACAA-1	2.22244	-1.09775	3.81132	organoid_d65
AATCCAGGTAGCACGA-1	3.37361	-0.627413	2.06236	organoid_d65
AATCCAGGTGCACCAC-1	-3.03979	0.660034	1.24306	organoid_d65
AATCGGTAGTCGAGTG-1	-5.82829	2.81639	-0.290975	organoid_d65
AATCGGTGTCCAACTA-1	-5.33563	2.57283	-0.745734	organoid_d65
AATCGGTGTCTAGTCA-1	-5.67502	3.09099	0.0375418	organoid_d65
AATCGGTGTGCGAAAC-1	1.1621	-0.943319	1.43914	organoid_d65
AATCGGTTCAGTACGT-1	-5.7369	3.43712	-1.35626	organoid_d65
AATCGGTTCATGGTCA-1	2.36397	-1.11314	4.06233	organoid_d65
ACACCAACAGCTGTTA-1	3.53289	-1.77319	-0.865383	organoid_d65
ACACCAAGTCTGGTCG-1	-4.02563	1.83793	0.254934	organoid_d65
ACACCAATCGAATGGG-1	2.16366	-1.21713	3.87227	organoid_d65
ACACCCTAGAACAATC-1	5.28666	1.05113	-1.47247	organoid_d65
ACACCCTAGAGACTAT-1	-5.07306	3.88595	-0.880722	organoid_d65
ACACCCTAGGAATCGC-1	-5.9787	3.1162	-0.0622969	organoid_d65
ACACCCTAGTCATCCA-1	1.90519	-1.15187	3.8008	organoid_d65
ACACCCTAGTGGTCCC-1	0.483383	-0.653982	1.80413	organoid_d65
ACACCGGTCCTCATTA-1	1.85818	-0.608694	2.81799	organoid_d65
ACACCGGTCGCGTAGC-1	2.49068	-1.2174	3.96732	organoid_d65
ACACCGGTCGGTGTCG-1	-5.34978	2.41294	0.197835	organoid_d65
ACACTGATCACTGGGC-1	2.01366	-1.24412	2.7086	organoid_d65
ACACTGATCGAACTGT-1	3.68492	0.44523	-2.16362	organoid_d65
ACAGCCGGTAAGCACG-1	-2.76714	1.16341	1.72001	organoid_d65
ACAGCCGGTCGAACAG-1	4.73181	-2.69294	-1.15165	organoid_d65
ACAGCCGGTTCCATGA-1	2.51842	-0.760514	2.48992	organoid_d65
ACAGCCGGTTCTGGTA-1	-0.412857	1.42503	-2.01697	organoid_d65
ACAGCTAAGCACACAG-1	2.37876	-1.43926	0.27092	organoid_d65
ACAGCTATCCTTTACA-1	-2.28652	0.938884	2.4496	organoid_d65
ACATACGAGAAGAAGC-1	2.83095	-0.769558	2.59732	organoid_d65
ACATACGAGACTGGGT-1	2.44303	-1.17022	4.20565	organoid_d65
ACATACGCAACGATGG-1	-1.89132	0.475812	3.05084	organoid_d65
ACATACGCAGTGGAGT-1	4.79093	-0.489144	-1.92696	organoid_d65
ACATACGGTGCCTTGG-1	-6.015	3.29968	-0.384703	organoid_d65
ACATACGGTTCTGAAC-1	3.29582	-0.918569	1.80763	organoid_d65
ACATCAGAGTCGCCGT-1	0.532595	-0.4082	2.20525	organoid_d65
ACATCAGCACAGCGTC-1	2.2102	-1.2943	3.3453	organoid_d65
ACATCAGCAGCTCGCA-1	2.25725	-1.22261	4.01498	organoid_d65
ACATCAGGTACCGAGA-1	-0.713433	0.112931	2.15496	organoid_d65
ACATCAGGTCATCCCT-1	6.19067	3.31462	0.0156568	organoid_d65
ACATCAGTCCACGTGG-1	-1.92736	0.888621	1.06104	organoid_d65
ACATCAGTCCAGTAGT-1	2.26305	-1.14225	4.0294	organoid_d65
ACATCAGTCTTGTATC-1	-5.24724	2.72503	-0.734518	organoid_d65
ACATGGTCACTTAACG-1	-2.83808	1.5518	0.887541	organoid_d65
ACATGGTTCGGGAGTA-1	3.51159	-2.17091	-0.351159	organoid_d65
ACCAGTAAGAGCCCAA-1	0.943207	-0.843081	2.36116	organoid_d65
ACCAGTAAGGCTAGCA-1	2.31293	-1.14846	4.14882	organoid_d65
ACCAGTAGTGTGAAAT-1	2.33948	-1.13982	3.86675	organoid_d65
ACCCACTAGGTAAACT-1	2.18883	-1.19909	4.29329	organoid_d65
ACCCACTAGTCACGCC-1	1.19531	-1.15135	0.707395	organoid_d65
ACCCACTCAAGAGGCT-1	2.33318	-1.27613	4.03401	organoid_d65
ACCCACTTCGTGACAT-1	2.4455	-1.09603	3.67573	organoid_d65
ACCGTAAGTCCAACTA-1	1.85733	-1.09948	3.24205	organoid_d65
ACCGTAAGTCGGATCC-1	4.40903	-2.43378	-1.32121	organoid_d65
ACCGTAAGTTGCGCAC-1	5.13803	-0.382775	-1.95686	organoid_d65
ACCTTTAAGCGTAATA-1	-5.78685	3.26466	-0.314088	organoid_d65
ACCTTTAAGGCCATAG-1	-4.95613	3.02586	-1.10272	organoid_d65
ACCTTTACACCGTTGG-1	-1.52975	0.819328	1.0493	organoid_d65
ACCTTTATCAACACCA-1	-5.93349	3.34856	-1.05091	organoid_d65
ACGAGCCCAATCAGAA-1	2.27553	-1.10847	3.99874	organoid_d65
ACGAGCCCAGACGTAG-1	-2.00583	0.757367	2.28544	organoid_d65
ACGAGGACACTGTTAG-1	1.74882	-1.08836	3.24048	organoid_d65
ACGAGGACATTAGCCA-1	-2.59122	1.46431	0.626689	organoid_d65
ACGAGGAGTAGCGTCC-1	2.30221	-1.09452	3.72533	organoid_d65
ACGATACCAAGCCGCT-1	-3.09463	1.68038	0.74026	organoid_d65
ACGATACCAGGACCCT-1	4.89222	-2.40176	-1.01134	organoid_d65
ACGATACCATTTGCTT-1	2.40741	-1.25864	3.70222	organoid_d65
ACGATACGTGCAGGTA-1	1.86066	-1.43964	0.210617	organoid_d65
ACGATGTCAAACAACA-1	-1.07249	0.483643	1.15818	organoid_d65
ACGATGTCACAGACTT-1	3.55254	-0.657521	1.71147	organoid_d65
ACGATGTTCGGTCCGA-1	1.37591	-0.752567	1.37202	organoid_d65
ACGCAGCCAGCTGGCT-1	2.64483	-1.12271	3.94147	organoid_d65
ACGCAGCGTAGCAAAT-1	-2.19679	0.748641	3.28747	organoid_d65
ACGCAGCGTAGCCTCG-1	-2.10675	0.840003	2.0455	organoid_d65
ACGCAGCTCAGTGTTG-1	-5.82782	3.248	-0.790967	organoid_d65
ACGCAGCTCCAAATGC-1	-4.131	2.45406	0.722835	organoid_d65
ACGCCAGAGTATCTCG-1	0.785336	-0.43814	2.13057	organoid_d65
ACGCCAGTCGGCTACG-1	1.92194	-1.10253	3.22317	organoid_d65
ACGCCGAGTTCTCATT-1	2.22371	-1.14666	4.0526	organoid_d65
ACGCCGAGTTTACTCT-1	2.41131	-1.11815	4.28959	organoid_d65
ACGGAGAGTCCGTTAA-1	-1.57997	0.683187	2.23467	organoid_d65
ACGGAGAGTCGAACAG-1	-1.60409	0.712117	0.0797506	organoid_d65
ACGGCCAAGAAGGTGA-1	4.13467	-2.06322	-1.10614	organoid_d65
ACGGCCAAGCCCAACC-1	1.82468	-0.504768	2.89707	organoid_d65
ACGGCCAAGGGTTTCT-1	2.19003	-1.16664	3.65751	organoid_d65
ACGGGCTAGAAGGCCT-1	-5.87497	3.30078	-0.655676	organoid_d65
ACGGGCTGTATAGGGC-1	-0.293184	0.0250105	2.70775	organoid_d65
ACGGGCTGTGCGGTAA-1	2.57175	-1.12129	3.86118	organoid_d65
ACGGGCTTCACTCTTA-1	-5.38563	2.49362	0.324901	organoid_d65
ACGGGCTTCGTCTGCT-1	4.35703	-1.7164	-0.972081	organoid_d65
ACGGGTCAGGCAATTA-1	-0.297314	-0.204099	2.3834	organoid_d65
ACGGGTCAGGTGACCA-1	6.20016	3.01901	0.0093492	organoid_d65
ACGGGTCTCGACCAGC-1	-2.4745	0.985465	2.64626	organoid_d65
ACGTCAACATCTACGA-1	2.70765	0.493981	-2.2117	organoid_d65
ACGTCAATCATGGTCA-1	1.79886	-0.307463	2.95925	organoid_d65
ACGTCAATCCGCATAA-1	2.20962	-1.15967	3.68351	organoid_d65
ACTATCTGTGCAGACA-1	3.9822	-1.52598	-0.800682	organoid_d65
ACTATCTTCCGGGTGT-1	-5.31388	2.46115	-0.0876643	organoid_d65
ACTATCTTCTTCTGGC-1	-2.1635	0.844242	2.90379	organoid_d65
ACTGAACAGCTAGGCA-1	-1.78855	1.70902	-1.88145	organoid_d65
ACTGAACAGTCTCGGC-1	1.9428	-1.17688	3.1469	organoid_d65
ACTGAACTCAGATAAG-1	1.70902	-1.15202	3.51596	organoid_d65
ACTGAACTCGGAGGTA-1	2.30608	-1.32076	4.10713	organoid_d65
ACTGAGTAGGCTAGGT-1	2.46923	-1.15098	3.78373	organoid_d65
ACTGAGTGTACCTACA-1	2.95703	-2.41256	3.19383	organoid_d65
ACTGAGTTCTGTCTAT-1	-4.26452	1.89686	0.651864	organoid_d65
ACTGATGAGAGTCTGG-1	-5.21302	2.46124	0.017377	organoid_d65
ACTGATGAGATGCGAC-1	2.1952	-1.15132	3.8196	organoid_d65
ACTGATGTCCTTCAAT-1	2.38029	-1.13677	4.28261	organoid_d65
ACTGCTCCATGCCACG-1	-2.45437	1.17646	0.760252	organoid_d65
ACTGCTCGTCCGTCAG-1	-4.38508	2.0176	0.548333	organoid_d65
ACTGTCCAGGCTAGGT-1	-0.663984	0.117128	2.03215	organoid_d65
ACTGTCCCAAGCTGAG-1	2.30378	-1.16444	4.30926	organoid_d65
ACTGTCCGTACATCCA-1	3.53677	-1.06686	1.32387	organoid_d65
ACTGTCCTCAAACCGT-1	2.2363	-1.10922	3.92867	organoid_d65
ACTTACTGTGCGCTTG-1	5.99714	1.77368	-1.76997	organoid_d65
ACTTGTTAGTACGATA-1	5.19348	2.54759	-2.16053	organoid_d65
ACTTGTTTCAGGTTCA-1	0.144509	-0.0118628	-0.401156	organoid_d65
ACTTGTTTCGAACGGA-1	-4.95193	2.29597	0.272192	organoid_d65
AGAATAGAGTCCTCCT-1	1.51628	-0.935173	1.12802	organoid_d65
AGAATAGCACTCTGTC-1	-3.99959	1.91284	0.998761	organoid_d65
AGAATAGGTACGACCC-1	2.08202	-0.822109	1.63039	organoid_d65
AGAATAGGTCTAAACC-1	-4.47248	2.55081	-1.45365	organoid_d65
AGACGTTAGACGCAAC-1	5.52862	1.27592	-1.91311	organoid_d65
AGACGTTTCGGCGCAT-1	2.19422	-1.75753	2.71668	organoid_d65
AGAGCGACAATCGGTT-1	-0.505416	0.08762	3.00603	organoid_d65
AGAGCTTCAATGAAAC-1	1.84061	-1.13996	3.54309	organoid_d65
AGAGCTTCATGAGCGA-1	0.263632	-0.299467	2.89429	organoid_d65
AGAGCTTCATTCTCAT-1	1.45865	-1.15828	2.93522	organoid_d65
AGAGCTTGTCTTCAAG-1	2.41383	-1.25169	4.07241	organoid_d65
AGAGCTTGTTGTCGCG-1	2.37915	-1.4285	0.0215453	organoid_d65
AGAGCTTGTTGTTTGG-1	-0.0277283	-1.39973	3.16856	organoid_d65
AGAGCTTTCATCTGTT-1	3.76031	-0.876864	0.966105	organoid_d65
AGAGCTTTCGAGCCCA-1	2.30214	-1.14768	3.60116	organoid_d65
AGAGCTTTCTCATTCA-1	2.02116	-1.24798	0.594664	organoid_d65
AGAGTGGAGAATTGTG-1	1.13491	-1.12231	0.970697	organoid_d65
AGAGTGGCAAGAAGAG-1	2.56977	-1.14055	4.05736	organoid_d65
AGAGTGGCATGGTTGT-1	-2.62335	1.18355	1.86526	organoid_d65
AGAGTGGGTCAATACC-1	2.07929	-1.44907	2.85976	organoid_d65
AGAGTGGGTCAGGACA-1	1.74419	-1.58461	2.25314	organoid_d65
AGAGTGGGTTGGACCC-1	-4.71829	3.34583	-1.96203	organoid_d65
AGAGTGGTCCAGAGGA-1	-4.99092	3.06462	-1.87609	organoid_d65
AGAGTGGTCCGAGCCA-1	4.9895	-1.19177	-1.63989	organoid_d65
AGATCTGCAGTACACT-1	5.05514	-2.15689	-1.77708	organoid_d65
AGATCTGTCTTTCCTC-1	2.39972	-1.22097	4.1971	organoid_d65
AGATTGCCAATCCGAT-1	2.35112	-1.16865	4.38343	organoid_d65
AGATTGCTCATTATCC-1	1.39344	-1.21664	2.25737	organoid_d65
AGCAGCCTCCGCATAA-1	2.23843	-1.11196	3.96834	organoid_d65
AGCATACCAGACGCTC-1	-1.2745	0.400727	2.79996	organoid_d65
AGCATACGTAGCTAAA-1	0.730977	-0.651385	1.9355	organoid_d65
AGCATACGTCGACTGC-1	2.33487	-1.27051	4.10967	organoid_d65
AGCCTAACACCTTGTC-1	0.932247	-1.21934	1.37438	organoid_d65
AGCGGTCAGAGCCTAG-1	-6.06505	3.29253	-0.662946	organoid_d65
AGCGGTCCATTGTGCA-1	-1.82075	1.74058	-2.04466	organoid_d65
AGCGGTCGTTCAGGCC-1	5.97203	3.40018	-0.230163	organoid_d65
AGCGGTCTCCGTAGTA-1	-4.87134	3.70384	-1.65777	organoid_d65
AGCGGTCTCCTCCTAG-1	2.41771	-1.1217	3.97495	organoid_d65
AGCGTATAGAACTCGG-1	2.39003	-0.620695	2.79632	organoid_d65
AGCGTATAGGCCGAAT-1	-4.94557	2.75318	-1.53678	organoid_d65
AGCGTATAGTCCCACG-1	-4.2208	2.70018	-1.91582	organoid_d65
AGCGTATCAGCTATTG-1	2.82537	-2.09233	2.71991	organoid_d65
AGCGTATGTCCATCCT-1	-0.971991	0.436883	1.28678	organoid_d65
AGCGTATGTTTGTGTG-1	2.06066	-0.709545	2.66133	organoid_d65
AGCGTATTCGCGTAGC-1	4.95421	-2.55822	-1.06441	organoid_d65
AGCGTCGTCCCTGACT-1	2.65875	-1.83234	2.65974	organoid_d65
AGCTCCTAGGCTAGGT-1	2.784	-1.11808	2.3967	organoid_d65
AGCTCCTGTTGTGGAG-1	2.39718	-1.11408	4.19937	organoid_d65
AGCTCTCTCAGTCAGT-1	5.04963	-2.14945	-1.65335	organoid_d65
AGCTCTCTCTTAGCCC-1	-1.47013	0.158919	1.03564	organoid_d65
AGCTTGACATCACCCT-1	-3.70437	1.68019	0.418201	organoid_d65
AGCTTGAGTATGAAAC-1	-4.16142	1.93669	0.979132	organoid_d65
AGCTTGATCAGCAACT-1	2.71725	-1.08698	3.82979	organoid_d65
AGGCCACCAGCTCGAC-1	-2.70454	0.629531	0.772176	organoid_d65
AGGCCGTAGAGTAAGG-1	-2.32867	1.0819	2.49393	organoid_d65
AGGCCGTAGCCTTGAT-1	-5.05725	2.58292	0.443992	organoid_d65
AGGCCGTCAATAAGCA-1	-5.85581	3.32854	-1.02886	organoid_d65
AGGCCGTCAGCGTTCG-1	1.00643	-0.938909	1.11998	organoid_d65
AGGCCGTCATACTACG-1	-3.5756	1.95434	0.660872	organoid_d65
AGGCCGTTCCTAGTGA-1	2.49354	-1.25763	3.48816	organoid_d65
AGGCCGTTCGTGGACC-1	2.40459	-2.10999	2.89918	organoid_d65
AGGGAGTCAGGTCTCG-1	-0.764189	1.30629	-1.90326	organoid_d65
AGGGATGCACCCTATC-1	2.23728	-1.24553	3.56817	organoid_d65
AGGGTGAAGTAATCCC-1	3.29879	-1.52517	-0.408253	organoid_d65
AGGGTGACATCGACGC-1	3.77438	-1.6371	-0.55085	organoid_d65
AGGGTGATCACAGGCC-1	4.63041	-1.68516	-1.50565	organoid_d65
AGGTCATAGATATACG-1	4.72106	-1.64721	-1.36617	organoid_d65
AGGTCATAGTTAGCGG-1	5.21254	-0.967864	-1.85542	organoid_d65
AGGTCATGTCGACTGC-1	3.8963	-1.68243	-1.07972	organoid_d65
AGGTCATTCGCTTAGA-1	2.17677	-1.20619	4.25032	organoid_d65
AGGTCCGCAAGTACCT-1	1.50203	-0.788715	1.23163	organoid_d65
AGGTCCGGTTCGTTGA-1	2.29966	-1.18075	3.81682	organoid_d65
AGTAGTCCAGGGTTAG-1	4.65544	-2.59467	-1.06425	organoid_d65
AGTCTTTAGGAGTACC-1	2.00878	-1.15428	3.79305	organoid_d65
AGTCTTTAGTGTTGAA-1	0.536286	-0.702943	2.0507	organoid_d65
AGTCTTTGTTACAGAA-1	2.74823	-1.73466	0.637241	organoid_d65
AGTGAGGCATTATCTC-1	2.3513	-1.15115	4.31424	organoid_d65
AGTGAGGGTCTAAAGA-1	2.04307	-1.11398	3.44105	organoid_d65
AGTGAGGTCAGTCAGT-1	3.96019	-2.06618	-1.24534	organoid_d65
AGTGGGAGTAGAAGGA-1	-5.08588	3.33518	-1.61408	organoid_d65
AGTGGGAGTTAAGTAG-1	0.671567	-0.857064	1.66051	organoid_d65
AGTGGGATCTGTACGA-1	2.12567	-1.2349	3.16122	organoid_d65
AGTGTCATCAGTCAGT-1	2.62631	-1.11512	3.98375	organoid_d65
AGTGTCATCTGCCCTA-1	1.51719	-0.643576	2.61808	organoid_d65
AGTTGGTCACAGATTC-1	-5.86134	3.29393	-0.244809	organoid_d65
AGTTGGTGTTTCGCTC-1	3.29713	-1.61582	-0.234833	organoid_d65
AGTTGGTGTTTGTTTC-1	2.26903	-1.16966	4.28881	organoid_d65
AGTTGGTTCCTACAGA-1	-0.727428	0.163808	3.03403	organoid_d65
AGTTGGTTCTGCGTAA-1	2.15216	-0.807949	2.35329	organoid_d65
ATAACGCGTCGCTTTC-1	-0.132041	1.03023	-1.76083	organoid_d65
ATAACGCTCTCGCATC-1	-4.58402	2.45728	-0.850889	organoid_d65
ATAAGAGAGACAAGCC-1	2.67681	-0.519436	2.57599	organoid_d65
ATAAGAGAGGTGCTTT-1	1.99545	-1.15354	3.57244	organoid_d65
ATAAGAGCACGACGAA-1	2.97625	-0.91582	2.03345	organoid_d65
ATAAGAGGTAAGTGGC-1	2.34347	-1.16427	4.1823	organoid_d65
ATAAGAGTCCCAAGTA-1	-5.3494	2.62272	0.19514	organoid_d65
ATCACGACACAGACAG-1	1.34829	-1.03933	2.7809	organoid_d65
ATCATCTAGCACACAG-1	-2.06189	0.891968	1.9317	organoid_d65
ATCATCTAGCACCGCT-1	2.17051	-1.10419	3.8165	organoid_d65
ATCATCTCATCAGTCA-1	2.61758	-1.11529	3.85812	organoid_d65
ATCATCTGTAGTAGTA-1	4.38757	-2.64031	-1.17513	organoid_d65
ATCATCTTCCGCGGTA-1	-5.7364	3.45331	-0.0381563	organoid_d65
ATCATCTTCCTAAGTG-1	3.17177	-1.94699	-0.561927	organoid_d65
ATCATGGGTCGAGATG-1	3.81658	-1.63826	-0.608117	organoid_d65
ATCATGGGTCGTCTTC-1	2.26573	-1.18785	3.96143	organoid_d65
ATCCACCCATAGGATA-1	2.16235	-1.11669	3.88762	organoid_d65
ATCCGAAAGAATGTGT-1	5.37838	1.1825	-2.11518	organoid_d65
ATCCGAAGTGCCTGGT-1	-0.582997	0.0753222	2.57701	organoid_d65
ATCCGAAGTGCGAAAC-1	-5.86669	3.10096	-0.118656	organoid_d65
ATCCGAATCACCACCT-1	5.88965	1.73391	-1.74875	organoid_d65
ATCGAGTAGGCACATG-1	0.525834	-0.58288	2.4286	organoid_d65
ATCGAGTAGTCACGCC-1	2.27939	-1.23508	4.32469	organoid_d65
ATCGAGTCAGATCCAT-1	2.88369	-2.39286	3.22543	organoid_d65
ATCTACTCACGAAAGC-1	2.24936	-1.05801	3.92751	organoid_d65
ATCTACTGTGAAAGAG-1	2.18295	-1.16303	3.57523	organoid_d65
ATCTACTTCACGATGT-1	2.47576	-1.25366	-0.136602	organoid_d65
ATCTACTTCAGAGGTG-1	2.23854	-1.12446	3.68857	organoid_d65
ATCTGCCAGCACAGGT-1	4.3017	-1.59074	-0.946212	organoid_d65
ATCTGCCCACTGTCGG-1	1.64766	-0.611581	2.66438	organoid_d65
ATCTGCCGTACGACCC-1	-5.79108	3.19958	-0.57998	organoid_d65
ATGAGGGAGTGAATTG-1	1.95313	-1.13381	3.13546	organoid_d65
ATGAGGGCAAGCCCAC-1	2.23999	-1.23986	3.55401	organoid_d65
ATGAGGGGTTCGTTGA-1	5.16854	-0.757943	-1.96761	organoid_d65
ATGAGGGTCATACGGT-1	2.35803	-1.10007	4.01806	organoid_d65
ATGAGGGTCCAAACAC-1	4.45786	-2.32123	-0.771731	organoid_d65
ATGGGAGAGCATGGCA-1	2.17095	-1.07786	3.8148	organoid_d65
ATGGGAGCACTGTTAG-1	0.51583	-0.316096	2.43633	organoid_d65
ATGGGAGCATGTCTCC-1	-5.69529	2.88081	0.444218	organoid_d65
ATGGGAGGTCAGGACA-1	2.86261	-1.66371	-0.18753	organoid_d65
ATGTGTGCAATCGAAA-1	2.11331	-1.62032	2.57166	organoid_d65
ATGTGTGCACACATGT-1	2.26407	-1.83488	2.47477	organoid_d65
ATGTGTGCATGATCCA-1	2.15284	-1.12435	3.6958	organoid_d65
ATGTGTGGTCGTTGTA-1	2.39029	-1.18224	3.86702	organoid_d65
ATGTGTGGTCTCCATC-1	4.23318	-0.8596	0.377875	organoid_d65
ATTACTCAGTGGACGT-1	1.98773	-1.08805	3.54597	organoid_d65
ATTACTCGTACGAAAT-1	2.17191	-1.47617	0.35248	organoid_d65
ATTACTCTCACAATGC-1	2.4371	-1.20983	3.9528	organoid_d65
ATTATCCGTTACGTCA-1	2.03547	-1.10185	3.44514	organoid_d65
ATTCTACAGAAACCTA-1	2.40804	-1.27242	3.68373	organoid_d65
ATTCTACCACAAGCCC-1	5.45741	3.61674	-0.587325	organoid_d65
ATTCTACCACGGTGTC-1	1.38872	-1.14893	1.7936	organoid_d65
ATTCTACCATGCCTAA-1	5.395	0.0295088	-2.15759	organoid_d65
ATTCTACTCCCAACGG-1	2.37955	-1.13629	3.86814	organoid_d65
ATTCTACTCTATCCCG-1	0.403263	-0.383738	2.69879	organoid_d65
ATTGGACAGCTTTGGT-1	-3.55147	1.99491	0.761969	organoid_d65
ATTGGACGTAACGCGA-1	0.0142916	-0.262007	2.52323	organoid_d65
ATTGGTGAGGCTATCT-1	2.29717	-1.20741	4.09148	organoid_d65
ATTGGTGAGTTAACGA-1	2.31377	-1.18433	4.24979	organoid_d65
ATTGGTGCAAGCCGCT-1	2.35778	-1.39721	3.19018	organoid_d65
ATTTCTGAGGGATACC-1	-1.92516	1.2061	0.724527	organoid_d65
ATTTCTGCATCACGTA-1	1.42975	-1.07411	2.65486	organoid_d65
ATTTCTGGTATAGGTA-1	2.21973	-1.32393	4.31927	organoid_d65
CAACCAACACAGGTTT-1	-4.53735	2.76494	-1.45494	organoid_d65
CAACCAAGTTGTACAC-1	-4.01268	2.0841	0.697896	organoid_d65
CAACCTCCACCTTGTC-1	1.81098	-1.12415	3.02685	organoid_d65
CAACCTCCATGTAAGA-1	-0.0477246	-0.386262	2.79413	organoid_d65
CAACCTCCATTCTCAT-1	1.79371	-1.1638	3.55441	organoid_d65
CAACCTCGTCGGCTCA-1	2.17272	-1.29391	3.36627	organoid_d65
CAACCTCTCATCGATG-1	1.78999	-1.17561	2.52984	organoid_d65
CAACTAGAGGAGTTTA-1	2.39384	-1.34211	3.42444	organoid_d65
CAACTAGAGTTATCGC-1	5.085	-1.97113	-1.51454	organoid_d65
CAACTAGCACACCGAC-1	6.09437	3.12869	-0.452081	organoid_d65
CAACTAGGTAAATGAC-1	0.135924	-0.2677	2.55545	organoid_d65
CAACTAGTCAGAGACG-1	4.91202	-2.45243	-1.19452	organoid_d65
CAAGAAACAATGGAAT-1	2.68033	-0.553145	2.75995	organoid_d65
CAAGAAAGTACGACCC-1	4.12116	-2.15843	-0.353587	organoid_d65
CAAGATCAGCTAAGAT-1	-0.339293	-0.148145	3.00072	organoid_d65
CAAGATCCATTTGCTT-1	2.29227	-1.30895	0.629593	organoid_d65
CAAGATCGTCCGTTAA-1	-1.7668	0.67683	1.41753	organoid_d65
CAAGGCCAGACAAAGG-1	-1.24577	0.446703	1.21561	organoid_d65
CAAGGCCCAATAGCGG-1	2.38806	-1.20412	4.29451	organoid_d65
CAAGGCCGTCGTCTTC-1	2.2412	-1.39362	2.64566	organoid_d65
CAAGGCCTCTAACTCT-1	-5.30404	3.01859	0.133428	organoid_d65
CAAGTTGCACCAGCAC-1	-0.0558065	-0.315834	2.99288	organoid_d65
CAAGTTGTCAGTTCGA-1	-0.381602	0.0303731	2.3556	organoid_d65
CAAGTTGTCCAAATGC-1	0.9054	-0.751207	1.57599	organoid_d65
CACAAACAGGTCATCT-1	-4.69174	2.90046	-1.72476	organoid_d65
CACAAACGTAGCACGA-1	-1.73391	0.379214	3.22117	organoid_d65
CACAAACGTGAGGGTT-1	2.12011	-1.15607	4.13597	organoid_d65
CACAAACTCAAACCAC-1	-6.06922	3.09923	-0.230498	organoid_d65
CACAAACTCAGCGACC-1	2.04403	-1.09806	3.38866	organoid_d65
CACACAAAGCGCTCCA-1	4.5142	-2.74384	-1.10177	organoid_d65
CACACAAAGGTGATTA-1	1.97728	-1.21477	3.44379	organoid_d65
CACACAAAGTCCATAC-1	-5.0321	3.23846	-1.83621	organoid_d65
CACACAATCCGCATCT-1	5.23971	-2.35232	-1.76479	organoid_d65
CACACAATCTACTATC-1	-2.23222	1.02207	2.33634	organoid_d65
CACACCTGTACCGTAT-1	4.50167	-1.64179	-1.0464	organoid_d65
CACACCTTCCTGTACC-1	2.14609	-1.22271	3.34348	organoid_d65
CACACTCAGACCGGAT-1	-0.371274	-0.163977	2.47615	organoid_d65
CACAGGCAGGGCTTGA-1	1.28407	-1.13868	2.26184	organoid_d65
CACAGGCAGTCACGCC-1	4.49699	-1.77728	-0.680108	organoid_d65
CACAGGCCATTAGGCT-1	2.14628	-1.59205	2.84066	organoid_d65
CACAGGCTCGACAGCC-1	-1.35328	1.56635	-1.77788	organoid_d65
CACAGTAGTAGATTAG-1	2.58208	-1.108	3.80551	organoid_d65
CACAGTATCGTAGGTT-1	-0.878117	-0.0290901	1.5928	organoid_d65
CACAGTATCGTTGCCT-1	-3.92633	2.25523	0.589382	organoid_d65
CACAGTATCTCCAACC-1	-4.00758	2.43558	0.334991	organoid_d65
CACATAGCAGTCTTCC-1	1.93921	-1.08462	3.53271	organoid_d65
CACATAGGTTATGTGC-1	1.76446	-1.08691	3.71514	organoid_d65
CACATAGTCAGGCGAA-1	-1.91092	0.660008	2.11753	organoid_d65
CACATTTAGTAAGTAC-1	5.00837	-2.62992	-1.29336	organoid_d65
CACATTTCAATCCAAC-1	-1.71374	0.897521	1.02155	organoid_d65
CACATTTCATATACCG-1	5.65366	3.49786	-0.211905	organoid_d65
CACATTTGTGTGCGTC-1	4.42253	-1.25767	-1.09759	organoid_d65
CACCACTGTATATCCG-1	2.31895	-1.14958	3.88332	organoid_d65
CACCACTTCAAACCAC-1	2.36838	-1.06088	4.20442	organoid_d65
CACCACTTCCCTAATT-1	2.35024	-1.16836	3.96542	organoid_d65
CACCAGGTCGCTTAGA-1	1.82229	-1.05441	3.54658	organoid_d65
CACCTTGCAACACCTA-1	3.8919	-2.14706	-0.496193	organoid_d65
CACCTTGCATGCGCAC-1	2.66007	-1.1131	3.88905	organoid_d65
CACCTTGGTTAAGTAG-1	2.31543	-1.24191	4.36934	organoid_d65
CACCTTGGTTGCCTCT-1	-4.90132	3.09972	-0.409458	organoid_d65
CACCTTGTCATTATCC-1	2.23921	-1.39429	3.1833	organoid_d65
CACTCCACACCCATTC-1	1.86651	-1.60757	2.50253	organoid_d65
CACTCCAGTCAGAATA-1	-3.41998	2.45216	-1.97002	organoid_d65
CACTCCAGTTCAGCGC-1	-5.83175	3.45493	-1.03076	organoid_d65
CACTCCATCTCGCATC-1	2.34143	-1.14289	4.05154	organoid_d65
CAGAATCCACGGCTAC-1	5.2693	-1.75442	-1.82837	organoid_d65
CAGAATCGTAAGGATT-1	2.34754	-1.63609	2.73877	organoid_d65
CAGAATCGTCTAGCGC-1	3.14949	-1.74953	-0.253749	organoid_d65
CAGAATCTCCTTAATC-1	4.36796	-2.04841	-0.859018	organoid_d65
CAGAGAGAGAGATGAG-1	3.82039	-1.42923	0.695104	organoid_d65
CAGAGAGCATGGGAAC-1	2.40727	-1.20369	4.20712	organoid_d65
CAGAGAGGTTGAACTC-1	5.14453	-1.84863	-1.6976	organoid_d65
CAGAGAGTCCTTGGTC-1	-1.65198	0.702799	2.31004	organoid_d65
CAGATCAAGATGCCTT-1	2.41537	-0.688976	2.68016	organoid_d65
CAGATCAAGCAGGTCA-1	1.38639	-1.03172	1.74747	organoid_d65
CAGATCACAAACAACA-1	3.3468	-1.68861	-0.589823	organoid_d65
CAGATCACAATAAGCA-1	-0.625273	0.831782	-0.428225	organoid_d65
CAGATCACAGTGACAG-1	3.37128	-0.937381	1.78806	organoid_d65
CAGATCACAGTTCCCT-1	4.67412	-2.65715	-1.56435	organoid_d65
CAGATCACATATGAGA-1	0.509121	-0.306764	2.67999	organoid_d65
CAGATCATCACGCATA-1	-4.92025	2.49011	-0.790702	organoid_d65
CAGCAGCAGATGCGAC-1	2.07285	-0.686947	2.70483	organoid_d65
CAGCAGCAGGCCCGTT-1	2.53643	-1.96249	3.01114	organoid_d65
CAGCAGCAGGCGTACA-1	-2.2948	0.953343	3.21159	organoid_d65
CAGCAGCAGTTAGCGG-1	2.50821	-1.11734	3.66655	organoid_d65
CAGCAGCTCCAAGCCG-1	2.21588	-1.31885	4.23975	organoid_d65
CAGCATAAGATGTTAG-1	2.2146	-1.12193	4.19927	organoid_d65
CAGCATAAGTAGCGGT-1	2.22104	-1.28219	4.21261	organoid_d65
CAGCATACATAGACTC-1	5.0781	-2.4766	-1.50091	organoid_d65
CAGCATAGTGACGGTA-1	2.74741	-0.813715	3.7756	organoid_d65
CAGCATAGTGAGGCTA-1	4.5101	-2.47133	-0.932142	organoid_d65
CAGCCGAAGACTAAGT-1	2.40911	-1.07483	4.29731	organoid_d65
CAGCCGACATGGTCTA-1	1.72997	-1.09586	3.16626	organoid_d65
CAGCCGATCATTGCCC-1	1.47591	-1.16939	0.560721	organoid_d65
CAGCCGATCTGCAGTA-1	2.02836	-1.6115	2.68311	organoid_d65
CAGCGACAGAGGTACC-1	0.200892	-0.550416	2.11191	organoid_d65
CAGCGACGTAGAGGAA-1	2.07974	-1.32863	4.12879	organoid_d65
CAGCGACTCTGATACG-1	2.71391	-0.891704	3.83566	organoid_d65
CAGCTAACACCTTGTC-1	4.99251	-2.69051	-1.50899	organoid_d65
CAGCTAATCAGCTCTC-1	2.26346	-1.30991	3.93536	organoid_d65
CAGCTAATCATTGCGA-1	2.21539	-0.505675	2.93516	organoid_d65
CAGCTAATCTGCCCTA-1	-5.61062	3.46495	-1.34483	organoid_d65
CAGCTGGAGGAGTCTG-1	1.10138	-0.73293	2.94265	organoid_d65
CAGCTGGCACCCATGG-1	3.21938	-1.4409	-0.729943	organoid_d65
CAGCTGGGTAAACACA-1	-1.18624	0.389621	2.67271	organoid_d65
CAGCTGGGTGATGATA-1	2.47779	-1.45529	-0.0497729	organoid_d65
CAGCTGGTCTAGCACA-1	2.12587	-1.19876	4.26285	organoid_d65
CAGCTGGTCTCGTTTA-1	1.42808	-1.02954	2.95198	organoid_d65
CAGGTGCAGATCGGGT-1	4.6326	-2.22292	-1.3136	organoid_d65
CAGGTGCCAAGAGGCT-1	1.89833	-1.12079	1.19208	organoid_d65
CAGGTGCTCAGTCCCT-1	-2.82244	0.625331	0.977174	organoid_d65
CAGTAACAGCAGCGTA-1	6.18233	1.74003	-1.73171	organoid_d65
CAGTAACAGGACAGAA-1	4.01485	-2.58781	-0.917667	organoid_d65
CAGTAACAGTCCGTAT-1	0.505373	-0.354659	2.89099	organoid_d65
CAGTAACCAGCCTTGG-1	2.30415	-1.0868	3.59185	organoid_d65
CAGTAACTCAACGGGA-1	4.9717	-2.61015	-1.14115	organoid_d65
CAGTCCTTCATCTGCC-1	3.46607	-0.686132	2.00906	organoid_d65
CAGTCCTTCTGTCCGT-1	2.25315	-1.11708	3.95192	organoid_d65
CAGTCCTTCTTAACCT-1	4.74738	0.379952	-0.82612	organoid_d65
CATATGGAGCTAACTC-1	-2.63944	0.636109	1.4631	organoid_d65
CATATTCAGCAATCTC-1	2.54545	-0.668237	2.60365	organoid_d65
CATATTCCAATGGAAT-1	-1.70348	0.76337	2.21389	organoid_d65
CATATTCCACATCCGG-1	5.94601	2.34675	-1.48394	organoid_d65
CATATTCCACGGACAA-1	2.75928	-0.616276	2.60028	organoid_d65
CATCAAGAGCCAGTAG-1	1.9478	-1.10364	3.21749	organoid_d65
CATCAAGCACGTGAGA-1	-4.64361	2.98906	-1.99201	organoid_d65
CATCCACCACAAGACG-1	2.31491	-1.13257	4.32077	organoid_d65
CATCCACCATCACAAC-1	0.570268	-0.641703	2.82466	organoid_d65
CATCGAACAAGGGTCA-1	2.44278	-1.2209	3.87294	organoid_d65
CATCGAAGTCGAAAGC-1	4.80107	-2.43866	-1.00164	organoid_d65
CATCGAAGTCTCTTTA-1	2.27312	-1.2962	4.15057	organoid_d65
CATCGAAGTTAAAGAC-1	4.47535	-1.54144	-1.79479	organoid_d65
CATCGAATCAAGGTAA-1	1.74277	-1.18466	0.772462	organoid_d65
CATCGAATCACTCTTA-1	4.87281	-2.48648	-1.47688	organoid_d65
CATCGGGTCTCTAAGG-1	0.156518	-0.069156	3.05842	organoid_d65
CATGACAGTGATGTGG-1	-1.00311	0.168125	0.0909442	organoid_d65
CATGACAGTGCAGTAG-1	-5.80229	2.82794	-0.499901	organoid_d65
CATGCCTGTTATCGGT-1	2.466	-1.10439	3.78992	organoid_d65
CATGCCTTCTTGTACT-1	2.25895	-1.76439	2.87285	organoid_d65
CATTATCAGAACAATC-1	1.68717	-1.03341	3.597	organoid_d65
CATTATCAGTTATCGC-1	2.31588	-1.81828	2.88607	organoid_d65
CATTATCGTGTTAAGA-1	2.36786	-1.08682	3.85777	organoid_d65
CATTATCTCACTCTTA-1	2.04678	-1.11101	3.36116	organoid_d65
CATTATCTCCTATGTT-1	2.29969	-1.22974	4.38674	organoid_d65
CATTATCTCTCATTCA-1	6.0723	3.0086	-0.163268	organoid_d65
CATTCGCCACAGGCCT-1	2.44401	-1.66824	2.84945	organoid_d65
CATTCGCCACCTCGTT-1	2.21702	-1.17147	4.08007	organoid_d65
CATTCGCCACGGCTAC-1	2.35186	-1.15419	4.31244	organoid_d65
CATTCGCCATCGTCGG-1	-1.69013	0.679308	3.25172	organoid_d65
CATTCGCGTGTCGCTG-1	2.85298	-2.54408	3.21754	organoid_d65
CATTCGCTCATGCATG-1	-1.57967	1.49726	-1.77931	organoid_d65
CCAATCCTCGCCCTTA-1	0.213319	-0.455718	2.15096	organoid_d65
CCACCTACAGTTCATG-1	-3.10099	1.23691	1.46848	organoid_d65
CCACCTATCTCATTCA-1	2.11447	-1.11676	3.58922	organoid_d65
CCACGGAAGAATTCCC-1	2.37673	-1.08508	3.84287	organoid_d65
CCACGGAAGATGCCTT-1	2.08314	-1.81862	2.56666	organoid_d65
CCACGGAAGGTAGCCA-1	-2.40543	0.912312	2.27873	organoid_d65
CCACGGAGTACATGTC-1	-1.19804	0.471462	1.52701	organoid_d65
CCACGGATCGGAATCT-1	5.01084	-2.26786	-1.71584	organoid_d65
CCACTACAGACAAGCC-1	1.59868	-1.22454	3.27629	organoid_d65
CCACTACAGATGCCTT-1	2.08836	-1.28138	3.22816	organoid_d65
CCACTACAGGTGCTTT-1	3.39549	-0.84253	1.81857	organoid_d65
CCACTACCATCTGGTA-1	3.58554	-1.61077	-0.545814	organoid_d65
CCAGCGAAGTGTACCT-1	2.11695	-1.16438	3.26204	organoid_d65
CCATGTCAGCCCTAAT-1	1.40073	-1.17207	0.721885	organoid_d65
CCATGTCAGGTGCAAC-1	0.467203	-0.372961	2.48169	organoid_d65
CCATGTCCACATGTGT-1	-4.93919	3.23584	-2.0227	organoid_d65
CCATGTCGTAAGTTCC-1	1.3036	-0.47636	2.97616	organoid_d65
CCATGTCTCACCTCGT-1	0.69063	-0.862598	1.70463	organoid_d65
CCATTCGAGTGGGATC-1	2.0649	-1.12211	3.43813	organoid_d65
CCCAATCAGAATTGTG-1	-3.78865	2.5984	-1.98845	organoid_d65
CCCAATCAGCCAGAAC-1	-2.73082	0.55622	1.17945	organoid_d65
CCCAATCAGCGTTTAC-1	-3.78289	2.61526	-1.96829	organoid_d65
CCCAATCAGGACAGAA-1	2.46928	-0.932292	1.49073	organoid_d65
CCCAGTTAGCTGGAAC-1	-2.8113	1.2377	2.22172	organoid_d65
CCCAGTTAGTTGAGTA-1	1.11918	-1.65638	2.52192	organoid_d65
CCCAGTTCATATACGC-1	2.11831	-1.28244	2.80809	organoid_d65
CCCAGTTGTCTCTCTG-1	0.897091	-0.865206	1.42871	organoid_d65
CCCAGTTTCCCGGATG-1	-3.10008	2.63123	-2.20953	organoid_d65
CCCATACTCGGCCGAT-1	-0.215547	-0.516374	3.0871	organoid_d65
CCCATACTCTGAGGGA-1	2.21341	-1.1255	3.92783	organoid_d65
CCCTCCTAGAAGGTGA-1	-3.02089	2.43777	-2.26704	organoid_d65
CCCTCCTGTGGAAAGA-1	2.55589	-1.36501	-0.491268	organoid_d65
CCGGGATCAAGCGCTC-1	5.32747	-0.199981	-2.2518	organoid_d65
CCGGGATGTACCGTAT-1	4.93374	-2.91643	-1.53689	organoid_d65
CCGGTAGAGACAAGCC-1	-0.67012	0.103092	1.73527	organoid_d65
CCGGTAGAGACTAAGT-1	1.20006	-1.36775	0.212745	organoid_d65
CCGGTAGAGAGCCTAG-1	-5.90955	3.19037	-0.580443	organoid_d65
CCGGTAGTCAGAGACG-1	2.14658	-1.49848	2.74342	organoid_d65
CCGTACTAGTGAAGTT-1	-1.66225	0.689723	2.2826	organoid_d65
CCGTACTGTATGCTTG-1	3.13355	-1.62652	2.21587	organoid_d65
CCGTACTTCACTGGGC-1	2.63141	-1.11991	3.92315	organoid_d65
CCGTGGAGTCTTGCGG-1	-1.43829	0.141715	1.09208	organoid_d65
CCGTGGATCAGGCAAG-1	1.79009	-1.29809	0.876737	organoid_d65
CCGTGGATCTGTCAAG-1	1.84246	-1.05969	3.41457	organoid_d65
CCGTTCAGTTTGTGTG-1	2.19086	-1.26147	0.641729	organoid_d65
CCGTTCATCTGCGGCA-1	0.522257	-0.487205	2.10459	organoid_d65
CCGTTCATCTTCGGTC-1	4.07306	-1.41962	-0.957798	organoid_d65
CCTAAAGGTCAATACC-1	2.45982	-1.12199	3.77021	organoid_d65
CCTAAAGGTCACACGC-1	2.23633	-0.575052	2.85635	organoid_d65
CCTAAAGGTCCGCTGA-1	5.83784	2.58152	-0.239436	organoid_d65
CCTAAAGTCGTACCGG-1	2.19977	-1.24249	4.26531	organoid_d65
CCTACACAGAGAACAG-1	-4.03016	1.88246	0.347071	organoid_d65
CCTACCACAAGCGCTC-1	0.629208	-1.13829	-0.808351	organoid_d65
CCTACCATCTGTCAAG-1	5.29631	1.31274	-0.965688	organoid_d65
CCTAGCTAGACCGGAT-1	3.52905	-0.659219	1.93869	organoid_d65
CCTAGCTAGGGCTCTC-1	5.21727	-2.35609	-1.68918	organoid_d65
CCTAGCTAGTGCGTGA-1	2.21276	-1.2965	4.19695	organoid_d65
CCTAGCTAGTGGTAAT-1	1.86258	-1.10493	3.67172	organoid_d65
CCTATTACAGCCTTTC-1	5.80875	2.43074	-0.280196	organoid_d65
CCTATTAGTAAGAGAG-1	0.401934	-0.407992	2.2453	organoid_d65
CCTCAGTAGCTGCGAA-1	2.0099	-1.1039	3.31354	organoid_d65
CCTCAGTCATCACGTA-1	2.42792	-1.30794	3.53818	organoid_d65
CCTCAGTGTTATGTGC-1	2.17824	-1.27115	4.01265	organoid_d65
CCTCAGTTCTCCAACC-1	3.21969	-0.503448	2.38434	organoid_d65
CCTCAGTTCTGTCTAT-1	-2.00475	1.03865	1.09395	organoid_d65
CCTCAGTTCTTTCCTC-1	2.28614	-1.15059	4.26539	organoid_d65
CCTTACGCAAGTAGTA-1	3.23572	-1.61006	-0.416338	organoid_d65
CCTTACGCACTACAGT-1	2.20196	-1.16523	3.74535	organoid_d65
CCTTACGGTATCAGTC-1	-1.98055	0.794338	3.24815	organoid_d65
CCTTCCCAGACAGGCT-1	3.67768	-2.01042	-0.651058	organoid_d65
CCTTCCCAGCCATCGC-1	2.01613	-1.72692	2.33346	organoid_d65
CCTTCCCGTAGCGTAG-1	5.36788	3.82604	-0.410542	organoid_d65
CCTTCGAGTTTACTCT-1	1.97499	-1.15212	3.57335	organoid_d65
CCTTTCTAGCCCAATT-1	-1.86418	0.54244	2.84228	organoid_d65
CCTTTCTAGCGAGAAA-1	1.89481	-1.33772	2.06575	organoid_d65
CCTTTCTCAAAGGTGC-1	0.276904	-0.261051	2.51193	organoid_d65
CCTTTCTCAAGTAATG-1	1.73088	-1.43629	0.842482	organoid_d65
CCTTTCTCACGGTAAG-1	-1.40038	-0.0861244	2.94971	organoid_d65
CCTTTCTTCCGAGCCA-1	-5.42009	3.10294	0.407469	organoid_d65
CGAACATAGTGGTCCC-1	-0.893436	0.292558	1.49329	organoid_d65
CGAACATGTCACTGGC-1	2.7515	-1.52581	2.63605	organoid_d65
CGAATGTCAAGCGTAG-1	2.05724	-1.13538	3.38171	organoid_d65
CGAATGTGTCTAAACC-1	3.36443	-1.48174	-0.574866	organoid_d65
CGAATGTGTTGATTCG-1	-2.17922	1.04029	1.28147	organoid_d65
CGACCTTAGGACACCA-1	-5.02777	3.30353	-1.67821	organoid_d65
CGACCTTCAAACGTGG-1	1.07164	-1.13149	1.63416	organoid_d65
CGACTTCAGCAGGTCA-1	6.12017	2.76983	-0.724001	organoid_d65
CGACTTCCATTCACTT-1	-3.58373	1.71231	0.467083	organoid_d65
CGACTTCGTCATCGGC-1	4.81119	0.24579	-0.664887	organoid_d65
CGACTTCTCAGCTTAG-1	-1.95727	1.01216	1.07721	organoid_d65
CGAGAAGAGAACTCGG-1	2.26298	-1.18844	3.69748	organoid_d65
CGAGAAGCAAACGCGA-1	2.13481	-1.15329	3.83297	organoid_d65
CGAGAAGCACCCTATC-1	1.75636	-1.17041	1.07308	organoid_d65
CGAGAAGTCGACAGCC-1	2.03308	-1.10143	3.41184	organoid_d65
CGAGAAGTCGACGGAA-1	2.28267	-1.14347	4.19643	organoid_d65
CGAGCACTCGGACAAG-1	4.01906	-1.77199	-0.599224	organoid_d65
CGAGCACTCTCCAACC-1	0.356647	-0.362259	2.7981	organoid_d65
CGATCGGGTCTCTTTA-1	-0.56733	-0.868298	3.23972	organoid_d65
CGATCGGGTGGTAACG-1	-4.88361	2.17338	0.839175	organoid_d65
CGATCGGGTGTTGGGA-1	1.5972	-0.550012	2.85576	organoid_d65
CGATCGGTCCTGCAGG-1	-1.34932	0.63604	1.236	organoid_d65
CGATCGGTCTGTACGA-1	2.32082	-1.29491	3.97754	organoid_d65
CGATGGCCAGTAACGG-1	4.33602	-1.99046	-0.916032	organoid_d65
CGATGGCTCGGAGGTA-1	2.22404	-1.28664	4.21043	organoid_d65
CGATGTAAGGATTCGG-1	5.72494	1.77956	-1.3937	organoid_d65
CGATTGACACTGCCAG-1	5.67246	1.58121	-1.75765	organoid_d65
CGATTGACAGCTTCGG-1	1.52876	-0.455517	2.82055	organoid_d65
CGATTGAGTGAACCTT-1	-5.78186	3.07377	-0.705909	organoid_d65
CGATTGAGTTTACTCT-1	4.32145	-2.16959	-0.783209	organoid_d65
CGATTGATCAGCTCGG-1	2.25015	-1.27351	4.2529	organoid_d65
CGCCAAGTCTTGTCAT-1	4.68471	-2.26104	-1.36051	organoid_d65
CGCGGTAAGGCGACAT-1	-3.10228	1.65649	0.789574	organoid_d65
CGCGGTACATGCCTTC-1	4.94702	-2.29177	-1.40037	organoid_d65
CGCGTTTCAATGAATG-1	0.861539	-0.930663	1.74534	organoid_d65
CGCGTTTTCATGCAAC-1	2.39343	-1.2653	3.73393	organoid_d65
CGCGTTTTCTCTGCTG-1	2.30226	-1.33703	3.41503	organoid_d65
CGCGTTTTCTTTACGT-1	2.38459	-1.17146	4.11912	organoid_d65
CGCTATCAGACAGACC-1	-4.72929	2.04539	0.25738	organoid_d65
CGCTATCAGGACTGGT-1	-1.70772	0.582505	1.49074	organoid_d65
CGCTATCCAGCTGTAT-1	-5.35623	2.99717	-1.14639	organoid_d65
CGCTATCTCAGTTAGC-1	-2.45349	0.98727	2.68412	organoid_d65
CGCTGGATCTCGAGTA-1	4.71106	-1.29112	-1.75041	organoid_d65
CGCTTCATCAAACCAC-1	3.73224	-1.67264	-0.66526	organoid_d65
CGGACACCAATAAGCA-1	2.31779	-0.96348	4.05764	organoid_d65
CGGACACCAGGACGTA-1	2.95567	-0.942098	0.149845	organoid_d65
CGGACGTAGCCTTGAT-1	2.31413	-1.31738	0.709389	organoid_d65
CGGACGTAGCTGCCCA-1	5.2538	3.86199	-0.622665	organoid_d65
CGGACGTCACATGGGA-1	2.33738	-1.13164	4.07066	organoid_d65
CGGACGTCAGGACCCT-1	2.3481	-1.14734	4.2842	organoid_d65
CGGACGTCATTCGACA-1	2.37581	-1.14322	3.74898	organoid_d65
CGGACGTGTAGGGTAC-1	4.86463	-2.47382	-1.31766	organoid_d65
CGGACGTGTGATAAGT-1	-1.88393	0.832513	2.58611	organoid_d65
CGGACTGCATTCACTT-1	-1.40371	0.44619	2.64483	organoid_d65
CGGACTGGTGGGTATG-1	1.79959	-1.1322	2.91173	organoid_d65
CGGACTGTCCAGAAGG-1	-4.17406	1.99645	0.89802	organoid_d65
CGGACTGTCTTAGCCC-1	0.891718	-0.511429	2.76797	organoid_d65
CGGAGCTTCGGCATCG-1	-4.39215	2.32289	-0.4275	organoid_d65
CGGAGCTTCTCCTATA-1	1.6729	-1.16283	2.80466	organoid_d65
CGGAGTCAGAATAGGG-1	-4.57268	3.11103	-1.59112	organoid_d65
CGGAGTCCACCTATCC-1	-5.17807	3.47735	-1.75923	organoid_d65
CGGAGTCCAGGAATGC-1	1.69082	-1.29292	2.83114	organoid_d65
CGGAGTCCATCACAAC-1	2.14845	-1.12621	3.57538	organoid_d65
CGGAGTCCATCGGACC-1	1.0725	-1.4637	2.19917	organoid_d65
CGGAGTCCATTTGCTT-1	2.12858	-1.15833	4.17649	organoid_d65
CGGAGTCTCTCTTGAT-1	-4.71352	2.57656	-1.63127	organoid_d65
CGGCTAGCAGGATCGA-1	0.322743	-0.466913	2.69892	organoid_d65
CGGCTAGGTACGCTGC-1	-1.94794	0.819626	2.68942	organoid_d65
CGGCTAGGTATCTGCA-1	2.23194	-1.21098	4.0613	organoid_d65
CGGCTAGTCCGCATAA-1	2.77359	-0.647828	2.68601	organoid_d65
CGGGTCAAGACGACGT-1	2.27349	-1.22713	4.38379	organoid_d65
CGGGTCAGTATGAAAC-1	-3.0076	1.42923	-0.878347	organoid_d65
CGGGTCAGTGCACTTA-1	4.91762	-2.45957	-1.63086	organoid_d65
CGGGTCATCCGTCAAA-1	2.19104	-1.3057	4.11036	organoid_d65
CGGTTAAAGACTTGAA-1	2.31224	-0.479074	2.72248	organoid_d65
CGGTTAAAGTACACCT-1	2.56003	-1.16307	3.95254	organoid_d65
CGGTTAACACATTAGC-1	5.0996	0.149375	-2.31916	organoid_d65
CGGTTAACAGCCTTTC-1	-6.06976	3.54032	-0.499244	organoid_d65
CGTAGCGCACTCGACG-1	3.53895	-1.46178	0.475056	organoid_d65
CGTAGCGCAGAGTGTG-1	-0.393012	-0.0352766	2.74407	organoid_d65
CGTAGCGGTATTACCG-1	-5.51977	3.31788	0.465564	organoid_d65
CGTAGCGTCTAACGGT-1	-2.52571	1.16336	2.68207	organoid_d65
CGTAGGCAGTCGTTTG-1	-0.178539	-0.166654	2.80481	organoid_d65
CGTAGGCTCTCTTATG-1	2.70654	-0.974666	3.82894	organoid_d65
CGTCACTTCGCCAGCA-1	-5.38753	2.47337	0.245324	organoid_d65
CGTCACTTCTGTACGA-1	0.813116	-0.63561	2.01388	organoid_d65
CGTCAGGAGGTGCAAC-1	2.24027	-1.08485	4.07002	organoid_d65
CGTCAGGAGTGCAAGC-1	-2.60668	1.42189	0.870097	organoid_d65
CGTCAGGTCTGCTGCT-1	-0.933783	0.254079	2.34429	organoid_d65
CGTCCATCACGGCGTT-1	2.24578	-1.11297	3.8933	organoid_d65
CGTCCATCATCGTCGG-1	2.00114	-1.10568	3.31134	organoid_d65
CGTCCATCATTGGTAC-1	2.41388	-1.193	3.92893	organoid_d65
CGTCCATGTCAAAGAT-1	0.782046	-0.772204	2.23258	organoid_d65
CGTCCATGTCGGGTCT-1	4.92967	-0.17862	-1.9667	organoid_d65
CGTCCATGTCTAGTCA-1	1.71704	-1.15043	2.83113	organoid_d65
CGTCCATGTTCACGGC-1	-2.48404	0.921097	1.76278	organoid_d65
CGTCTACAGACCACGA-1	4.47411	-2.334	-1.36558	organoid_d65
CGTCTACAGATCCGAG-1	-3.62957	2.21534	-0.703338	organoid_d65
CGTCTACCATCTCCCA-1	1.83368	-1.15241	2.93553	organoid_d65
CGTGAGCTCATGTCTT-1	4.07115	-1.67273	-0.896861	organoid_d65
CGTGTAAAGCCACGCT-1	4.0028	-1.94812	-0.784877	organoid_d65
CGTGTAAAGTCCTCCT-1	2.41756	-1.22512	4.14405	organoid_d65
CGTGTCTAGACTCGGA-1	2.36999	-1.26222	3.52583	organoid_d65
CGTGTCTAGAGCTGCA-1	1.10953	-0.907022	2.60468	organoid_d65
CGTGTCTTCGCTTGTC-1	3.10467	-0.84726	1.96795	organoid_d65
CGTTAGAGTTACCAGT-1	5.10366	-1.46364	-1.5934	organoid_d65
CGTTAGAGTTCAGACT-1	1.58525	-1.17564	1.04496	organoid_d65
CGTTCTGAGAAGCCCA-1	-3.4115	1.58573	1.67975	organoid_d65
CGTTCTGAGACTAGAT-1	-0.607603	0.802658	-1.25816	organoid_d65
CGTTCTGGTGGGTATG-1	1.38519	-1.06723	1.50754	organoid_d65
CGTTCTGTCAGCTTAG-1	1.89603	-1.0764	3.40656	organoid_d65
CGTTGGGCAAAGAATC-1	-5.43642	3.13215	-1.41584	organoid_d65
CGTTGGGCACTTCGAA-1	1.98308	-1.4479	0.383346	organoid_d65
CTAACTTCACAGACTT-1	-2.01558	0.935036	1.42849	organoid_d65
CTAACTTGTGTATGGG-1	4.53345	-1.65424	-1.13193	organoid_d65
CTAACTTTCTGGTATG-1	0.188708	-0.265641	2.72011	organoid_d65
CTAAGACAGAGAACAG-1	2.64586	-1.13093	3.71364	organoid_d65
CTAAGACAGTCCTCCT-1	5.49514	0.531938	-2.28581	organoid_d65
CTAAGACCAGACTCGC-1	2.35706	-1.10971	3.8476	organoid_d65
CTAAGACGTCTGCCAG-1	-1.63161	0.459059	0.486164	organoid_d65
CTAAGACTCAGCTCTC-1	-3.17388	0.734809	0.850387	organoid_d65
CTAAGACTCCTAGGGC-1	4.44836	-1.78976	-1.18228	organoid_d65
CTAATGGAGAGACTAT-1	3.77243	-1.75236	-0.66174	organoid_d65
CTAATGGGTTAAGACA-1	3.73182	-2.55859	-1.08516	organoid_d65
CTACATTAGCCATCGC-1	2.19949	-1.08473	3.82262	organoid_d65
CTACATTTCGGAAACG-1	2.03664	-1.62843	2.62645	organoid_d65
CTACATTTCTCTGTCG-1	2.38037	-1.09764	3.69493	organoid_d65
CTACCCAAGCTACCGC-1	4.41985	-1.79228	-1.02349	organoid_d65
CTACGTCAGTCGTTTG-1	2.3683	-1.19672	3.64683	organoid_d65
CTACGTCCATCATCCC-1	2.25263	-1.19014	3.73648	organoid_d65
CTAGAGTGTTGGTTTG-1	-3.51001	1.89385	1.00716	organoid_d65
CTAGAGTTCACTCCTG-1	2.48623	-1.40027	3.03369	organoid_d65
CTAGAGTTCTGATTCT-1	5.31318	0.615238	-2.36709	organoid_d65
CTAGCCTAGCAGGCTA-1	-3.98178	1.89733	0.833305	organoid_d65
CTAGTGACACAGAGGT-1	2.26545	-1.16767	3.69453	organoid_d65
CTAGTGACATTCCTCG-1	-2.78594	1.47301	0.977748	organoid_d65
CTCACACAGAAGGTGA-1	-1.98617	0.657033	3.37699	organoid_d65
CTCACACCACAAGCCC-1	-3.29686	2.34675	-2.14692	organoid_d65
CTCACACCATCGACGC-1	-2.45049	1.30274	1.09933	organoid_d65
CTCACACGTACGCACC-1	-6.01805	3.12503	-0.404961	organoid_d65
CTCACACGTTATGCGT-1	2.60437	-1.13872	3.9238	organoid_d65
CTCAGAATCGGTCTAA-1	-1.82818	0.706127	2.85816	organoid_d65
CTCAGAATCTGTTTGT-1	-5.86682	2.91955	0.202214	organoid_d65
CTCATTACATCGACGC-1	-1.77665	0.708936	2.09713	organoid_d65
CTCATTAGTGCGCTTG-1	1.57619	-1.20757	3.37846	organoid_d65
CTCCTAGCAATGTTGC-1	-1.43518	0.20694	0.844852	organoid_d65
CTCCTAGGTCGTTGTA-1	-0.870312	0.232535	2.3359	organoid_d65
CTCCTAGGTCTGATCA-1	2.71579	-0.918505	3.76357	organoid_d65
CTCGAAAGTGCACGAA-1	2.39069	-1.09952	4.28312	organoid_d65
CTCGAGGAGACACTAA-1	2.29363	-1.19501	4.00612	organoid_d65
CTCGAGGGTGACAAAT-1	-2.12554	0.921344	2.29257	organoid_d65
CTCGAGGTCGTTGCCT-1	1.58261	-0.478792	1.75215	organoid_d65
CTCGGAGTCCGAACGC-1	3.97851	-1.94975	-0.658614	organoid_d65
CTCGGAGTCGTAGGAG-1	2.39251	-1.26568	4.1185	organoid_d65
CTCGGAGTCTCTGCTG-1	2.23746	-1.20145	4.06135	organoid_d65
CTCGGGACACCAGTTA-1	-1.39324	0.594159	2.04593	organoid_d65
CTCGGGACACCGAATT-1	-2.22993	1.20323	1.04547	organoid_d65
CTCGGGACAGAGCCAA-1	-1.03971	0.359108	2.47311	organoid_d65
CTCGGGACATTACCTT-1	1.96753	-0.643663	2.48238	organoid_d65
CTCGGGAGTGTTAAGA-1	-4.29118	2.64595	-1.8709	organoid_d65
CTCGGGATCTTGCATT-1	4.69994	-2.46676	-1.09836	organoid_d65
CTCGTACAGCATGGCA-1	4.74682	-2.93264	-1.40747	organoid_d65
CTCGTACCACGAGAGT-1	1.75455	-1.08131	3.60212	organoid_d65
CTCGTACCATGACGGA-1	0.506618	-0.382175	2.5417	organoid_d65
CTCGTACGTTGAGGTG-1	5.24852	-2.20042	-1.8767	organoid_d65
CTCGTACTCTAACTTC-1	2.27633	-1.14815	4.03582	organoid_d65
CTCGTCAAGATGTGTA-1	5.23776	0.0969983	-2.13954	organoid_d65
CTCGTCAGTGACTACT-1	4.70051	0.496988	-2.36197	organoid_d65
CTCGTCAGTGTGAATA-1	2.28742	-1.20169	4.42202	organoid_d65
CTCTAATAGAGTTGGC-1	-3.56944	2.02961	0.643335	organoid_d65
CTCTAATCACTGAAGG-1	2.63569	-1.09959	3.64325	organoid_d65
CTCTAATGTCGCGGTT-1	1.49461	-1.42735	0.811151	organoid_d65
CTCTAATTCGCAAACT-1	2.60598	-1.12946	4.03418	organoid_d65
CTCTACGGTACTTCTT-1	5.18447	-0.926661	-1.93564	organoid_d65
CTCTACGTCAGGATCT-1	2.37449	-1.09519	4.29269	organoid_d65
CTCTGGTGTAAATGAC-1	2.59186	-2.12538	3.07046	organoid_d65
CTCTGGTGTCTTTCAT-1	1.13453	-0.939266	1.23492	organoid_d65
CTGAAACTCGTAGGAG-1	2.34941	-1.1125	3.46622	organoid_d65
CTGAAGTCAATGGATA-1	-6.06059	3.12625	-0.489296	organoid_d65
CTGAAGTCATCCGGGT-1	-5.88567	3.01474	-0.712956	organoid_d65
CTGATAGAGACTGTAA-1	-4.01088	2.31984	0.682109	organoid_d65
CTGATAGGTTCCAACA-1	1.58899	-1.09056	3.02494	organoid_d65
CTGATAGTCCTGTACC-1	1.84929	-1.09495	3.63826	organoid_d65
CTGATCCAGTGAAGTT-1	5.15531	0.470997	-1.21449	organoid_d65
CTGCCTACATTGGTAC-1	1.98555	-1.15707	3.03507	organoid_d65
CTGCCTAGTATAAACG-1	-3.30566	2.60078	-2.05588	organoid_d65
CTGCCTAGTCGACTAT-1	-5.50344	2.94577	-1.21046	organoid_d65
CTGCGGAAGTACACCT-1	-3.02739	0.747341	0.867706	organoid_d65
CTGCGGACAAGTACCT-1	-1.88364	0.766135	2.88186	organoid_d65
CTGCGGACAGCCTGTG-1	-2.67188	1.13644	2.03488	organoid_d65
CTGCGGAGTGGTAACG-1	2.01702	-1.0856	3.59282	organoid_d65
CTGCTGTAGGCTCATT-1	4.85703	-2.61238	-1.20753	organoid_d65
CTGCTGTTCATTGCGA-1	2.48924	-1.16386	3.9766	organoid_d65
CTGGTCTCACTTGGAT-1	4.53251	1.71607	-2.53766	organoid_d65
CTGGTCTCAGTAACGG-1	-0.947811	0.492239	-0.732035	organoid_d65
CTGGTCTGTTCCGGCA-1	6.26334	2.68623	-1.00021	organoid_d65
CTGGTCTTCAATCTCT-1	-4.06147	2.22618	0.93483	organoid_d65
CTGGTCTTCTTCTGGC-1	2.04607	-1.1415	3.26916	organoid_d65
CTGTGCTAGAGCCCAA-1	-2.37579	0.626529	1.54089	organoid_d65
CTGTGCTAGGAGCGAG-1	0.521644	-0.578417	2.16564	organoid_d65
CTGTGCTTCATGGTCA-1	0.663047	-0.964052	1.64623	organoid_d65
CTGTTTAGTGGGTCAA-1	-5.85292	3.0313	-0.639329	organoid_d65
CTGTTTATCCCGACTT-1	2.01534	-1.12098	3.27641	organoid_d65
CTTAACTAGTACGACG-1	3.84197	2.69374	-1.10524	organoid_d65
CTTAACTTCTGCGACG-1	2.33123	-1.0833	4.30998	organoid_d65
CTTACCGCACACGCTG-1	2.35537	-1.09816	3.83044	organoid_d65
CTTACCGCAGTCCTTC-1	-1.8875	0.724537	3.07452	organoid_d65
CTTACCGTCCTTCAAT-1	2.89044	-2.46963	3.23727	organoid_d65
CTTACCGTCTATCGCC-1	2.60328	-1.0964	3.98057	organoid_d65
CTTAGGAAGAACAATC-1	1.46835	-0.485558	2.93714	organoid_d65
CTTAGGAAGGCAGGTT-1	2.10685	-1.56574	0.603758	organoid_d65
CTTAGGACAACGCACC-1	-3.23979	1.57398	0.45048	organoid_d65
CTTAGGATCGCGTAGC-1	1.47494	-1.32647	2.51348	organoid_d65
CTTAGGATCTGGCGTG-1	1.50267	-1.14059	2.92308	organoid_d65
CTTCTCTAGCCAGTAG-1	2.24456	-1.19811	1.85288	organoid_d65
CTTCTCTAGTGATCGG-1	4.93423	-1.28884	-1.82839	organoid_d65
CTTCTCTTCCAGATCA-1	4.38922	-2.09452	-0.80523	organoid_d65
CTTGGCTAGGCCCGTT-1	5.70592	3.19229	-0.272307	organoid_d65
CTTGGCTAGGCGCTCT-1	2.29852	-1.23064	4.38365	organoid_d65
CTTTGCGTCTTCGGTC-1	3.69541	-2.64592	-1.17483	organoid_d65
GAAACTCAGCACCGTC-1	2.37366	-1.21426	4.03349	organoid_d65
GAAACTCTCTTACCTA-1	0.144619	-0.38153	2.42863	organoid_d65
GAAATGAAGGGATGGG-1	2.64483	-2.09534	2.99168	organoid_d65
GAAATGAGTGTGAATA-1	-0.380089	-0.0766251	2.16723	organoid_d65
GAAATGATCAAACCAC-1	0.862177	-0.791308	1.81393	organoid_d65
GAAATGATCACCATAG-1	1.64416	-1.09103	3.01917	organoid_d65
GAACATCCACAGGCCT-1	-1.48217	1.66333	-2.02041	organoid_d65
GAACATCGTAAGTTCC-1	3.49523	-1.4912	-0.34863	organoid_d65
GAACATCGTCCCTTGT-1	2.14169	-1.21373	4.0269	organoid_d65
GAACATCGTGTTCGAT-1	-0.809985	0.27848	2.24481	organoid_d65
GAACCTAAGATATACG-1	4.65641	-2.4523	-0.839534	organoid_d65
GAACCTAAGGATGGTC-1	2.27086	-1.22692	3.68332	organoid_d65
GAACCTACAACGATGG-1	3.6413	-1.66768	-0.403525	organoid_d65
GAACGGACAGGTCCAC-1	-1.61422	0.834739	0.782487	organoid_d65
GAACGGATCTCATTCA-1	4.39102	-2.35004	-0.859331	organoid_d65
GAAGCAGAGGCAAAGA-1	0.836152	-1.14598	1.66325	organoid_d65
GAAGCAGTCCGCATAA-1	5.61493	2.7263	-0.584035	organoid_d65
GAATAAGTCATTCACT-1	2.1229	-1.14021	3.66449	organoid_d65
GAATGAACAGTCTTCC-1	1.98847	-1.11885	3.22091	organoid_d65
GAATGAAGTGTCAATC-1	1.89376	-1.20524	2.68628	organoid_d65
GACACGCAGATGCGAC-1	4.31431	-2.77145	-1.19818	organoid_d65
GACACGCAGCGTAATA-1	1.84022	-1.21152	0.639463	organoid_d65
GACACGCGTCATGCAT-1	-0.181743	-0.116514	2.58265	organoid_d65
GACACGCGTGGTGTAG-1	-3.25803	1.31177	1.41074	organoid_d65
GACACGCTCGATGAGG-1	4.8809	0.584003	-1.29616	organoid_d65
GACAGAGAGCACCGTC-1	0.372788	-0.23903	3.15978	organoid_d65
GACAGAGCAGCGTAAG-1	-2.71908	0.513544	1.43769	organoid_d65
GACAGAGGTCAGAATA-1	1.29585	-0.793815	1.2694	organoid_d65
GACCAATGTCCTCTTG-1	4.66767	-1.90412	-1.23581	organoid_d65
GACCAATGTTTGGGCC-1	2.12293	-0.799072	2.46483	organoid_d65
GACCAATTCGCATGGC-1	2.47445	-1.2157	3.92544	organoid_d65
GACCAATTCTCCCTGA-1	-2.00325	0.982655	1.10462	organoid_d65
GACCTGGAGCGCTCCA-1	5.14718	0.139909	-2.03086	organoid_d65
GACCTGGCAGTCACTA-1	5.14924	-1.0496	-1.85812	organoid_d65
GACCTGGGTCAAAGAT-1	-0.793888	0.192546	3.27824	organoid_d65
GACCTGGTCAGAGACG-1	0.158348	-0.473133	2.98445	organoid_d65
GACCTGGTCAGCTGGC-1	-1.70981	0.734741	2.57514	organoid_d65
GACCTGGTCGTCACGG-1	-5.30261	2.53177	0.0134405	organoid_d65
GACGCGTAGAAGGCCT-1	2.35742	-1.24817	4.2622	organoid_d65
GACGCGTCATGCCTTC-1	-4.99829	2.27642	0.270018	organoid_d65
GACGCGTGTAAGGATT-1	2.37226	-0.544493	2.87358	organoid_d65
GACGGCTTCACTTACT-1	1.96027	-1.12994	3.91488	organoid_d65
GACGGCTTCAGGCAAG-1	0.538661	-0.521542	1.58444	organoid_d65
GACGTGCTCGCGTTTC-1	1.84548	-1.12885	3.58009	organoid_d65
GACGTTAGTAAATACG-1	2.27347	-1.17047	4.24853	organoid_d65
GACGTTAGTTACGCGC-1	1.58291	-1.08795	3.18325	organoid_d65
GACTAACAGGTGATAT-1	2.44983	-1.1936	4.16477	organoid_d65
GACTAACCATCAGTAC-1	-2.58723	0.97375	2.40337	organoid_d65
GACTAACGTAAGGGAA-1	2.23042	-1.13862	4.21446	organoid_d65
GACTACAAGAAGGGTA-1	-4.61965	2.59136	-1.68687	organoid_d65
GACTACAGTACGACCC-1	4.66093	-2.22096	-0.944634	organoid_d65
GACTACAGTCTAGTGT-1	2.01052	-1.62247	2.67735	organoid_d65
GACTACAGTGACGCCT-1	4.8398	-2.18748	-1.28556	organoid_d65
GACTACAGTTAGGGTG-1	-5.18714	2.59093	0.629231	organoid_d65
GACTACATCCTCAATT-1	1.53751	-1.11948	2.98961	organoid_d65
GACTGCGAGCTGCAAG-1	2.3054	-1.19752	4.21575	organoid_d65
GACTGCGAGGGCTCTC-1	2.81968	-1.76618	0.391144	organoid_d65
GACTGCGGTCTAGAGG-1	2.35756	-1.24284	4.1056	organoid_d65
GAGCAGAAGATAGGAG-1	-4.93393	2.58821	0.0564065	organoid_d65
GAGCAGAAGCGATAGC-1	2.28007	-1.23292	4.3546	organoid_d65
GAGCAGAAGCTGATAA-1	1.19516	-0.833644	1.72378	organoid_d65
GAGCAGAGTTAAGTAG-1	-3.1539	1.28255	1.57581	organoid_d65
GAGGTGAAGACTAGAT-1	-2.54735	1.37085	0.978971	organoid_d65
GAGGTGATCAAACGGG-1	1.49643	-0.958439	1.00969	organoid_d65
GAGTCCGAGTTGCAGG-1	2.40094	-1.27429	3.74368	organoid_d65
GAGTCCGTCCTAGTGA-1	-1.3407	0.223532	3.02928	organoid_d65
GAGTCCGTCCTGCCAT-1	2.46626	-1.13032	3.82491	organoid_d65
GATCAGTCACCGCTAG-1	-0.233019	0.186617	0.963927	organoid_d65
GATCAGTTCTTCGGTC-1	2.25157	-1.20062	3.5791	organoid_d65
GATCGATAGCGCTCCA-1	3.0043	-1.15873	1.69532	organoid_d65
GATCGATGTAGCGTGA-1	1.8358	-1.11659	3.6339	organoid_d65
GATCGATTCATGTGGT-1	-4.83599	2.93128	-1.94286	organoid_d65
GATCGCGAGAAAGTGG-1	1.667	-1.1322	2.92912	organoid_d65
GATCGCGTCGGCGCTA-1	2.41006	-1.19749	3.94835	organoid_d65
GATCGCGTCTCAACTT-1	-3.65228	1.85669	-0.982661	organoid_d65
GATCGTAAGACGCACA-1	2.62264	-1.09893	3.75862	organoid_d65
GATCGTAAGCCATCGC-1	-2.48653	0.546574	0.611434	organoid_d65
GATCGTACAAAGCAAT-1	0.874249	-0.88752	1.64598	organoid_d65
GATCGTAGTTGCTCCT-1	-1.81735	0.800254	2.6102	organoid_d65
GATCTAGAGTGGAGTC-1	6.28654	3.04568	-0.379507	organoid_d65
GATGAAAAGCTGATAA-1	2.88877	-2.5174	3.24226	organoid_d65
GATGAAATCACCTTAT-1	-4.19147	2.46761	-1.75533	organoid_d65
GATGAAATCCTATTCA-1	-3.24524	1.47927	1.72725	organoid_d65
GATGAAATCGCCAGCA-1	5.3442	-0.559399	-2.02222	organoid_d65
GATGAAATCTGTTGAG-1	2.12352	-1.18103	4.22301	organoid_d65
GATGAGGAGGAGTAGA-1	2.23355	-1.6382	2.87783	organoid_d65
GATGAGGAGTAGGCCA-1	0.924969	-0.6794	2.60705	organoid_d65
GATGAGGCAAGTCTGT-1	0.255946	-0.135427	2.3056	organoid_d65
GATGAGGCAGTGAGTG-1	2.06865	-1.11717	3.42918	organoid_d65
GATGAGGTCCTCATTA-1	0.472543	-0.32028	2.49719	organoid_d65
GATGAGGTCTGAAAGA-1	2.27016	-1.20254	3.66654	organoid_d65
GATGCTAAGCTTTGGT-1	-4.18057	3.34363	-2.16442	organoid_d65
GATGCTAAGTGGTCCC-1	1.6271	-1.42382	0.202997	organoid_d65
GATGCTACACAGAGGT-1	-2.15998	0.467106	0.619309	organoid_d65
GATGCTATCATCGCTC-1	-5.04857	2.40885	0.246617	organoid_d65
GATGCTATCCTAGGGC-1	2.68291	-1.11114	3.78812	organoid_d65
GATTCAGGTCTGGTCG-1	5.40179	3.54818	-1.05966	organoid_d65
GATTCAGGTGGTAACG-1	4.8306	-2.33138	-1.14761	organoid_d65
GCAAACTAGTCAAGGC-1	2.54282	-1.75002	2.9493	organoid_d65
GCAAACTAGTCGATAA-1	5.25659	0.740629	-2.32605	organoid_d65
GCAAACTGTGGCGAAT-1	-2.22805	0.889303	0.0560602	organoid_d65
GCAAACTGTTCGAATC-1	0.787482	-0.550363	2.10673	organoid_d65
GCAATCAAGATGCCAG-1	1.82414	-1.12701	3.72006	organoid_d65
GCAATCAAGGATGCGT-1	2.19532	-1.2102	4.33925	organoid_d65
GCAATCAGTCATGCAT-1	4.63812	-1.14765	-1.38779	organoid_d65
GCAATCAGTCTTGCGG-1	-2.35928	0.737923	0.844787	organoid_d65
GCACATAAGAAGGACA-1	-5.65204	3.20237	0.473935	organoid_d65
GCACATAAGTGGAGAA-1	2.19223	-1.29238	4.20816	organoid_d65
GCACATAGTCCCTTGT-1	2.36023	-1.11795	3.63153	organoid_d65
GCACATAGTGCAACTT-1	-2.57518	1.16716	2.60768	organoid_d65
GCACTCTAGTCAATAG-1	2.23954	-1.26906	4.13076	organoid_d65
GCACTCTCACAGTCGC-1	-4.89469	2.30663	-0.563135	organoid_d65
GCACTCTGTCCGTCAG-1	1.90704	-1.0785	3.48791	organoid_d65
GCACTCTGTCCGTTAA-1	4.053	-1.98893	-0.624792	organoid_d65
GCACTCTGTCGAATCT-1	2.1099	-1.1138	3.5663	organoid_d65
GCACTCTGTTGAGGTG-1	2.24489	-1.15096	3.8469	organoid_d65
GCACTCTTCTCCCTGA-1	3.68505	-2.00631	-0.942933	organoid_d65
GCAGCCAAGACCTAGG-1	3.58459	-1.28235	0.979509	organoid_d65
GCAGCCAAGCAGCCTC-1	1.99753	-1.13345	3.96012	organoid_d65
GCAGCCAAGTATGACA-1	-1.0343	0.230579	3.30479	organoid_d65
GCAGCCATCCGTAGGC-1	-5.03075	2.77715	-1.23265	organoid_d65
GCAGTTAAGGATGGTC-1	2.14592	-1.75445	2.84168	organoid_d65
GCAGTTACACCAGGTC-1	-4.77739	3.22226	-2.08423	organoid_d65
GCAGTTAGTGGTCTCG-1	-1.02759	1.51512	-2.05028	organoid_d65
GCAGTTATCTTCAACT-1	1.68674	-1.10817	3.04551	organoid_d65
GCATACATCCGCGTTT-1	-4.31452	2.15654	-0.790963	organoid_d65
GCATACATCCTTGCCA-1	-3.33251	1.70297	0.931405	organoid_d65
GCATGATAGCTGGAAC-1	5.05063	-2.09536	-1.45696	organoid_d65
GCATGATCAATGTTGC-1	-3.80968	2.00824	1.0881	organoid_d65
GCATGATGTGAAATCA-1	2.44881	-1.11203	3.72381	organoid_d65
GCATGATGTGCCTGCA-1	5.92106	3.42162	-0.0931189	organoid_d65
GCATGATTCGGACAAG-1	5.30077	3.64596	-0.912342	organoid_d65
GCATGCGCAATGGTCT-1	4.09013	-1.32036	0.478544	organoid_d65
GCATGCGCATATGAGA-1	2.27451	-1.20444	4.30319	organoid_d65
GCATGCGCATCCCATC-1	2.29702	-1.12216	4.03928	organoid_d65
GCATGCGGTCTGATCA-1	-2.85179	1.33193	1.21162	organoid_d65
GCATGCGTCCATGCTC-1	1.48341	-0.678091	2.65981	organoid_d65
GCATGCGTCCCTCTTT-1	1.91484	-1.29983	0.723494	organoid_d65
GCATGTAAGAGCTATA-1	-1.17583	0.581174	1.04488	organoid_d65
GCATGTAGTTCGGCAC-1	2.54422	-1.0864	3.33118	organoid_d65
GCATGTATCGGCGCAT-1	1.11038	-0.700729	2.92072	organoid_d65
GCCAAATAGGCACATG-1	6.06888	3.01773	-0.835247	organoid_d65
GCCAAATGTCTTCGTC-1	1.84794	-1.11837	3.76335	organoid_d65
GCCAAATTCCAAACAC-1	2.38311	-1.45423	3.09578	organoid_d65
GCCTCTAAGGAACTGC-1	-1.69111	0.289447	1.68453	organoid_d65
GCGACCATCCGTCAAA-1	2.33392	-1.18703	4.28452	organoid_d65
GCGAGAAGTCACCTAA-1	2.0772	-1.11014	3.46932	organoid_d65
GCGAGAAGTGAGCGAT-1	2.20726	-1.13134	3.7899	organoid_d65
GCGAGAAGTGGCGAAT-1	2.95382	-2.54878	3.21887	organoid_d65
GCGAGAATCACCGTAA-1	-5.06757	3.15757	-1.84702	organoid_d65
GCGCAACCACATAACC-1	-1.34346	0.640694	1.22982	organoid_d65
GCGCAACCACGAAGCA-1	2.76074	-0.778282	3.73305	organoid_d65
GCGCAACCACGTGAGA-1	-5.66009	2.84434	0.303995	organoid_d65
GCGCAACGTTATCCGA-1	1.94595	-1.56766	2.51942	organoid_d65
GCGCAACTCTGTCAAG-1	2.27085	-1.1632	4.32487	organoid_d65
GCGCAGTAGTAGCCGA-1	2.18616	-1.14595	4.021	organoid_d65
GCGCAGTGTTGATTGC-1	0.378668	-0.510632	2.23291	organoid_d65
GCGCCAAAGTGTGAAT-1	-4.56558	2.19356	-0.388342	organoid_d65
GCGCGATCACGCTTTC-1	2.41548	-1.18497	4.23142	organoid_d65
GCGGGTTCAAGGCTCC-1	-2.51231	0.489261	0.964506	organoid_d65
GCGGGTTTCTAGCACA-1	-2.83169	0.832848	0.587803	organoid_d65
GCTCCTAAGACACTAA-1	-2.58615	1.04927	2.39385	organoid_d65
GCTCCTAAGCTGATAA-1	2.20886	-1.10502	4.23169	organoid_d65
GCTCCTACAGGTCCAC-1	-3.90704	2.0244	1.05	organoid_d65
GCTCCTAGTCCAACTA-1	-5.53961	3.08043	0.394686	organoid_d65
GCTCTGTAGCTTTGGT-1	1.78272	-1.09865	3.65362	organoid_d65
GCTCTGTAGTACGTAA-1	2.32047	-1.24161	4.073	organoid_d65
GCTCTGTAGTCCCACG-1	-5.27953	2.61868	-0.152356	organoid_d65
GCTCTGTTCGCAAGCC-1	-4.65323	2.51297	-1.48384	organoid_d65
GCTGCAGAGTGTACCT-1	5.71498	2.27827	-0.443306	organoid_d65
GCTGCAGTCATCATTC-1	2.69389	-1.11829	3.97007	organoid_d65
GCTGCAGTCCGCTGTT-1	1.00956	-0.943811	-0.263651	organoid_d65
GCTGCAGTCCTCATTA-1	-4.3336	2.58648	0.401124	organoid_d65
GCTGCTTAGGGTTCCC-1	-3.96642	2.06737	1.29694	organoid_d65
GCTGCTTGTGATGCCC-1	-5.87028	3.24777	-0.00868002	organoid_d65
GCTGCTTGTGCCTGTG-1	2.48997	-0.648892	2.80052	organoid_d65
GCTGCTTTCAACGCTA-1	-3.40114	1.30244	0.829604	organoid_d65
GCTGCTTTCAACGGGA-1	1.83868	-1.52985	2.69623	organoid_d65
GCTGGGTAGGGAGTAA-1	1.93599	-1.16486	3.47472	organoid_d65
GCTGGGTCAAGTTGTC-1	-2.07374	0.903283	2.67615	organoid_d65
GCTGGGTCAGGGTATG-1	0.390067	-0.3013	-0.553734	organoid_d65
GCTGGGTGTCAATACC-1	3.72298	-1.28858	0.839826	organoid_d65
GCTGGGTTCTACCAGA-1	-0.588431	0.0784291	2.01271	organoid_d65
GCTTCCAAGCTCCCAG-1	2.01215	-1.65941	2.78445	organoid_d65
GCTTCCAAGGCCATAG-1	1.45219	-1.22341	0.516413	organoid_d65
GCTTCCAAGTACCGGA-1	-1.51062	0.331261	1.33503	organoid_d65
GCTTCCAGTCGAGTTT-1	2.2948	-1.21799	4.00999	organoid_d65
GCTTCCATCACTTCAT-1	2.24687	-1.21802	4.32009	organoid_d65
GCTTCCATCTTGCAAG-1	-2.74516	1.12007	1.89001	organoid_d65
GCTTGAAAGCTCCCAG-1	0.358854	1.04102	-1.89471	organoid_d65
GCTTGAAAGGCACATG-1	2.22524	-1.26624	4.36441	organoid_d65
GCTTGAAAGTACGTTC-1	3.28457	-1.04038	1.78197	organoid_d65
GCTTGAAAGTAGTGCG-1	-2.16262	0.95852	3.13465	organoid_d65
GCTTGAACACGTCAGC-1	-1.55111	2.17686	-2.18699	organoid_d65
GCTTGAACATTGCGGC-1	3.98417	-1.77182	-1.23441	organoid_d65
GCTTGAAGTAGCGTCC-1	-5.59603	2.7883	-0.447071	organoid_d65
GCTTGAAGTCCCTACT-1	1.97569	-1.52189	2.5525	organoid_d65
GCTTGAATCAGGCAAG-1	-3.53969	1.0886	1.22622	organoid_d65
GCTTGAATCGTTGACA-1	-1.9307	0.402063	0.841966	organoid_d65
GGAAAGCAGAGAGCTC-1	0.371278	-0.354891	2.23751	organoid_d65
GGAAAGCCAACTGCGC-1	2.32848	-1.09262	3.8854	organoid_d65
GGAAAGCGTAGGCTGA-1	1.56591	-1.44657	0.326935	organoid_d65
GGAAAGCTCAAAGTAG-1	-5.05493	3.29594	0.0540319	organoid_d65
GGAAAGCTCTGCCCTA-1	2.42294	-1.25918	3.88077	organoid_d65
GGAACTTGTTGTGGAG-1	-2.02384	0.906453	1.69054	organoid_d65
GGAATAACAGATCTGT-1	-1.04392	0.0866622	1.32333	organoid_d65
GGAATAACATCCCATC-1	1.20768	-1.0129	1.82525	organoid_d65
GGAATAAGTCTCAACA-1	2.68872	-0.846768	3.81203	organoid_d65
GGAATAAGTGCAGACA-1	2.45797	-1.16835	4.22223	organoid_d65
GGAATAATCAATACCG-1	2.05333	-1.14524	3.50485	organoid_d65
GGAATAATCGTTTAGG-1	-4.86665	2.92964	-1.4126	organoid_d65
GGACAAGAGATAGTCA-1	-0.72196	0.170241	2.20665	organoid_d65
GGACAAGTCGCCATAA-1	0.481393	-0.840618	2.75375	organoid_d65
GGACAGAAGGTGTGGT-1	-2.1592	0.79914	2.90026	organoid_d65
GGACAGAGTCCGACGT-1	2.36343	-1.14259	4.12773	organoid_d65
GGACATTTCTTCGGTC-1	5.27192	2.88985	-1.62342	organoid_d65
GGACGTCAGAGTCGGT-1	2.42062	-1.37435	3.38482	organoid_d65
GGACGTCGTAGCAAAT-1	1.63321	-1.13047	2.89042	organoid_d65
GGACGTCTCAGTTTGG-1	2.6705	-1.09928	4.01338	organoid_d65
GGACGTCTCGCAGGCT-1	-5.73257	3.2481	-1.32327	organoid_d65
GGAGCAACAATTCCTT-1	2.66639	-1.06473	2.0125	organoid_d65
GGAGCAAGTTTGACAC-1	-1.76775	0.730405	2.37062	organoid_d65
GGAGCAATCCCATTAT-1	-3.34114	2.51608	-1.94121	organoid_d65
GGATGTTAGCGTTTAC-1	-0.410849	1.06871	-1.88515	organoid_d65
GGATGTTCAAGGACAC-1	3.62457	-1.79921	-0.210337	organoid_d65
GGATGTTCAGGACGTA-1	2.12915	-1.54342	2.76162	organoid_d65
GGATGTTGTACTCTCC-1	1.26166	-1.23155	0.605829	organoid_d65
GGATGTTGTTTACTCT-1	2.41153	-0.938745	2.49492	organoid_d65
GGATGTTTCCAAAGTC-1	2.11502	-1.36217	2.97326	organoid_d65
GGATTACAGTTAACGA-1	1.53452	-1.11814	2.73341	organoid_d65
GGATTACTCGCGTAGC-1	2.37082	-1.13122	4.15476	organoid_d65
GGCAATTTCCAATGGT-1	1.50422	-1.02133	0.233874	organoid_d65
GGCCGATGTAAAGTCA-1	2.32852	-1.18471	4.18881	organoid_d65
GGCCGATGTCCATGAT-1	4.85292	-2.40183	-1.17527	organoid_d65
GGCCGATGTTATGTGC-1	1.04729	-0.758836	2.49395	organoid_d65
GGCGACTTCTAACTCT-1	2.37243	-1.27372	3.4338	organoid_d65
GGCGTGTCAAGGGTCA-1	2.19971	-1.1095	3.69868	organoid_d65
GGCGTGTCATTTGCCC-1	2.37443	-1.22184	4.01698	organoid_d65
GGCGTGTGTGAGTATA-1	-3.68917	1.66844	0.748673	organoid_d65
GGCGTGTTCGAATGCT-1	-5.52945	3.3237	-1.59127	organoid_d65
GGCGTGTTCTCAAGTG-1	2.26622	-1.10311	4.10865	organoid_d65
GGCTCGACATTTGCCC-1	4.78632	-2.62651	-1.49363	organoid_d65
GGCTCGATCCCGACTT-1	2.40461	-1.16536	4.25676	organoid_d65
GGCTCGATCGTTTGCC-1	5.9393	3.45129	-0.00468314	organoid_d65
GGCTGGTCACAGGTTT-1	4.79921	-2.95748	-1.47655	organoid_d65
GGCTGGTTCCTCCTAG-1	-4.85912	2.2992	0.670049	organoid_d65
GGCTGGTTCCTTTCGG-1	2.44172	-1.23248	3.97646	organoid_d65
GGCTGGTTCGGCTACG-1	2.28785	-1.1377	3.92713	organoid_d65
GGGAATGCAAGAAGAG-1	5.93848	1.4811	-1.91613	organoid_d65
GGGAATGTCAACACCA-1	1.17087	-1.67847	1.66635	organoid_d65
GGGAATGTCCCTCTTT-1	2.13542	-1.31875	0.11392	organoid_d65
GGGACCTAGGCGTACA-1	0.89718	-1.5306	1.43302	organoid_d65
GGGACCTAGTGTTTGC-1	2.30791	-1.14795	3.65088	organoid_d65
GGGACCTCAAGCCTAT-1	2.92315	-1.13651	2.60984	organoid_d65
GGGACCTCAGGTCGTC-1	2.36624	-1.16815	4.17488	organoid_d65
GGGACCTCATTACCTT-1	-5.49349	2.81046	-0.7487	organoid_d65
GGGACCTGTCGTGGCT-1	2.05639	-1.14078	4.10952	organoid_d65
GGGACCTTCTAACGGT-1	0.65137	-0.536803	2.72895	organoid_d65
GGGAGATAGAAGGTTT-1	2.47719	-1.4575	3.06492	organoid_d65
GGGAGATCAAAGTGCG-1	-4.4633	2.26745	0.756307	organoid_d65
GGGAGATCACCAGGCT-1	-5.84625	3.06086	-0.963319	organoid_d65
GGGAGATCAGCTGCTG-1	1.86161	-1.44262	2.72716	organoid_d65
GGGAGATGTACCGGCT-1	-1.10091	0.615919	1.15988	organoid_d65
GGGAGATGTCTCATCC-1	0.520856	-0.437124	2.44559	organoid_d65
GGGATGACAGCGATCC-1	-5.53904	2.58704	0.316985	organoid_d65
GGGATGATCCGTACAA-1	2.28773	-1.08122	4.36214	organoid_d65
GGGCACTAGAGTTGGC-1	3.3926	-0.732178	2.09256	organoid_d65
GGGCACTAGGCTAGCA-1	4.95187	-2.8265	-1.64935	organoid_d65
GGGCACTAGTGTGGCA-1	3.25228	-1.48239	0.891289	organoid_d65
GGGCATCAGCCCTAAT-1	2.16064	-1.17729	3.43774	organoid_d65
GGGCATCCAGATCTGT-1	4.76424	2.07476	-2.46101	organoid_d65
GGGCATCCATATGAGA-1	-2.50655	2.00172	-2.04723	organoid_d65
GGGCATCCATCACCCT-1	-0.558088	-0.143007	3.00189	organoid_d65
GGGCATCGTTGTCTTT-1	0.873577	-0.993382	2.80646	organoid_d65
GGGCATCTCCACGTTC-1	-1.8131	0.787237	2.55194	organoid_d65
GGGCATCTCCCACTTG-1	2.18234	-0.630874	2.32755	organoid_d65
GGGTCTGAGGCATTGG-1	1.99061	-1.1204	3.61063	organoid_d65
GGGTCTGAGTACGATA-1	-2.46043	1.00862	3.19054	organoid_d65
GGGTCTGTCGCACTCT-1	4.39531	-1.81597	-1.05681	organoid_d65
GGGTCTGTCTCGTATT-1	2.86978	-0.994823	1.86098	organoid_d65
GGGTTGCCATCGTCGG-1	1.94642	-1.1157	3.16477	organoid_d65
GGGTTGCCATGGGACA-1	1.90905	-1.09249	3.46136	organoid_d65
GGGTTGCGTACAGTGG-1	4.24674	-1.69806	-0.950443	organoid_d65
GGGTTGCGTGTTAAGA-1	2.14279	-1.15343	3.98986	organoid_d65
GGGTTGCGTTTAAGCC-1	-2.99783	2.26822	-0.423819	organoid_d65
GGGTTGCTCAATCACG-1	5.29883	0.457274	-2.37469	organoid_d65
GGGTTGCTCCCAACGG-1	1.7934	-1.10923	3.67481	organoid_d65
GGGTTGCTCTAGAGTC-1	2.50337	-1.10836	3.58795	organoid_d65
GGTATTGCAAGCCTAT-1	4.71126	-0.922711	-1.76073	organoid_d65
GGTATTGCACCTGGTG-1	2.73405	-0.924254	1.97466	organoid_d65
GGTGAAGCAGTATAAG-1	1.48784	-0.662895	2.10701	organoid_d65
GGTGAAGCATGAAGTA-1	-3.64024	2.00856	0.658709	organoid_d65
GGTGAAGGTCTAACGT-1	3.15455	-1.58481	-0.299222	organoid_d65
GGTGAAGTCCGAAGAG-1	2.63335	-2.04804	3.06671	organoid_d65
GGTGCGTAGCGATGAC-1	2.25737	-1.12928	3.93155	organoid_d65
GGTGCGTAGCTAGCCC-1	-4.76931	2.6985	0.661053	organoid_d65
GGTGCGTCAGCTGCTG-1	-5.66499	2.80128	-0.699984	organoid_d65
GGTGCGTGTGACTACT-1	6.19307	2.82804	-0.82495	organoid_d65
GGTGCGTTCAAAGTAG-1	2.15434	-1.17412	3.69949	organoid_d65
GGTGCGTTCTCCAACC-1	1.12896	-1.07849	2.41726	organoid_d65
GGTGTTAGTCCTGCTT-1	2.27202	-1.257	4.22396	organoid_d65
GGTGTTATCTGCAGTA-1	-5.8338	3.14693	0.328095	organoid_d65
GTAACGTAGACTCGGA-1	-5.37716	3.03743	-1.05278	organoid_d65
GTAACGTCACCTCGGA-1	0.507306	-0.271205	2.30896	organoid_d65
GTAACGTCAGCGAACA-1	5.76513	2.40026	-0.331873	organoid_d65
GTAACGTGTAGGGTAC-1	4.43175	-2.38602	-0.775765	organoid_d65
GTAACGTGTCCGCTGA-1	3.1072	-1.56496	-0.1562	organoid_d65
GTAACTGGTCATATCG-1	2.22013	-1.30549	4.20165	organoid_d65
GTACTCCAGGCTCTTA-1	-2.7359	1.24094	2.41281	organoid_d65
GTACTCCGTCTTCGTC-1	2.00459	-1.1217	3.81705	organoid_d65
GTACTTTAGCGATATA-1	-5.88935	3.15952	0.00760816	organoid_d65
GTACTTTAGGCCCGTT-1	2.80524	-0.710398	3.68678	organoid_d65
GTACTTTAGGTGATTA-1	2.44008	-1.73424	2.911	organoid_d65
GTACTTTTCAGTGTTG-1	2.17305	-1.09907	3.83842	organoid_d65
GTACTTTTCGTATCAG-1	2.19382	-1.17051	4.23917	organoid_d65
GTAGGCCGTAAACCTC-1	2.29651	-1.20827	4.37102	organoid_d65
GTAGGCCGTCTAGCGC-1	-1.26623	0.384307	2.5864	organoid_d65
GTAGTCAAGCTCTCGG-1	-0.915393	0.438456	0.963438	organoid_d65
GTAGTCAAGTACACCT-1	1.37721	-0.82359	1.31647	organoid_d65
GTAGTCACAGCTTAAC-1	2.94719	-2.46039	3.23426	organoid_d65
GTAGTCAGTTTGACAC-1	-2.61847	1.0206	-0.429737	organoid_d65
GTAGTCATCACTTCAT-1	-0.375333	0.726353	-1.47394	organoid_d65
GTATCTTAGAAACGAG-1	2.37533	-1.11179	4.25913	organoid_d65
GTATCTTAGAGCTGGT-1	-1.97433	0.8124	2.99018	organoid_d65
GTATCTTCACGTCAGC-1	2.4214	-1.46978	3.19638	organoid_d65
GTATCTTGTGAGGGTT-1	2.29534	-1.9913	2.86414	organoid_d65
GTATCTTTCTACTCAT-1	-5.49062	2.7075	-0.343874	organoid_d65
GTATTCTCACCTTGTC-1	-3.34742	1.5965	1.61957	organoid_d65
GTCAAGTGTCCGACGT-1	-1.10296	0.0624296	1.34405	organoid_d65
GTCAAGTTCCAAGTAC-1	1.80769	-0.758633	2.03594	organoid_d65
GTCAAGTTCCTATTCA-1	0.701995	-0.388922	2.27927	organoid_d65
GTCAAGTTCGAATGGG-1	-4.41244	2.63338	-0.482853	organoid_d65
GTCAAGTTCTGCAAGT-1	-5.17072	2.4056	0.82254	organoid_d65
GTCAAGTTCTTTAGTC-1	3.71738	-1.05205	0.428791	organoid_d65
GTCACAAAGACTGGGT-1	5.61602	2.31174	-0.584197	organoid_d65
GTCACAAGTAAGGGAA-1	2.98852	-2.05666	2.95189	organoid_d65
GTCACAAGTGTGTGCC-1	2.57597	-1.1476	3.83609	organoid_d65
GTCACGGAGGAGTTGC-1	2.52272	-1.53783	2.70141	organoid_d65
GTCACGGCAATAACGA-1	6.02336	2.67041	-0.230457	organoid_d65
GTCACGGCATTTGCCC-1	5.19578	0.214245	-2.31838	organoid_d65
GTCACGGGTAATCACC-1	-1.67436	0.591876	-0.463504	organoid_d65
GTCACGGGTGTGAATA-1	1.96365	-1.77161	2.51735	organoid_d65
GTCACGGGTTATCCGA-1	-0.389347	-0.163359	2.79955	organoid_d65
GTCACGGTCCTTTACA-1	1.14752	-0.536055	2.92644	organoid_d65
GTCATTTTCCCAGGTG-1	-5.96288	2.93235	-0.35321	organoid_d65
GTCCTCAGTATAAACG-1	2.23324	-1.11681	3.81141	organoid_d65
GTCGGGTAGAAGCCCA-1	-4.86305	2.99888	0.092571	organoid_d65
GTCGGGTAGGATGCGT-1	2.04365	-1.3871	2.26646	organoid_d65
GTCGGGTCACTTAAGC-1	-5.51832	3.21473	-1.46203	organoid_d65
GTCGTAAGTAGAGCTG-1	4.91397	-2.81593	-1.48031	organoid_d65
GTCTCGTAGAAACGCC-1	5.54099	2.77126	-0.465361	organoid_d65
GTCTCGTAGAGGGCTT-1	-1.07341	0.385835	2.95013	organoid_d65
GTCTCGTGTACGACCC-1	5.16853	0.826786	-1.6804	organoid_d65
GTCTTCGCAATAAGCA-1	2.27627	-1.23542	4.07841	organoid_d65
GTCTTCGGTACAGTTC-1	2.25928	-1.11435	3.88463	organoid_d65
GTCTTCGGTTGCCTCT-1	2.29364	-1.10715	3.8916	organoid_d65
GTCTTCGTCATGTCTT-1	-1.28474	0.149175	3.00017	organoid_d65
GTCTTCGTCCTCAATT-1	-0.82666	0.0402392	2.4261	organoid_d65
GTGAAGGAGAGACTAT-1	-2.53602	0.978334	2.31464	organoid_d65
GTGAAGGCAAGGTGTG-1	2.83191	-1.40972	-0.220047	organoid_d65
GTGAAGGCAATAGCGG-1	-6.01711	3.27106	-0.457768	organoid_d65
GTGAAGGGTCCTCCAT-1	-1.91079	0.878316	2.72707	organoid_d65
GTGAAGGGTCGCGGTT-1	5.22802	-0.330194	-2.05573	organoid_d65
GTGAAGGTCGAACGGA-1	-3.85999	1.86986	1.19175	organoid_d65
GTGCAGCAGGCACATG-1	1.94912	-1.1412	3.61941	organoid_d65
[truncated: 56,029 more rows]

## Sheet: Fig 2C
Visualization of the integration of organoids and vOrganoids with human fetal telecephalon datasets by force-directe graph
[truncated: 60,936 more rows]

[truncated: 27 more sheets: Fig 2I, Fig 3A, Fig 3B, Fig 3D, Fig 3F, Fig 3I, S1G Fig, S1H Fig, S1J Fig, S1K Fig, S2A Fig, S2B Fig, S2C Fig, S2D Fig, S2E Fig, S2G Fig, S2H Fig, S2I Fig, S2J Fig, S2M Fig …]
